# Supplementary material for: Assembly of ZnII and CdII coordination polymers with different dimensionalities based on the semi-flexible 3-(1H-benzimidazol-2-yl)propanoic acid ligand
Source: Acta Crystallogr E Crystallogr Commun. 2018 Jan 1;74(Pt 1):28–33. doi: 10.1107/S2056989017017534 (PMC5778479; doi:10.1107/S2056989017017534)
Supplement: Supplementary file 1 [file e-74-00028-sup1.cif]

##############################################################################
#                                                                            #
# This CIF contains the data in a paper accepted for publication in          #
# Acta Crystallographica Section E. It conforms to the requirements of       #
# Notes for Authors for Acta Crystallographica Section E, and has been       #
# peer reviewed under the auspices of the IUCr Commission on Journals.       #
#                                                                            #
# Full details of the Crystallographic Information File format               #
# are given in the paper "The Crystallographic Information File (CIF):       #
# a New Standard Archive File for Crystallography" by S. R. Hall, F. H.      #
# Allen and I. D. Brown [Acta Cryst. (1991), A47, 655-685].                  #
#                                                                            #
# The current version of the core CIF dictionary is obtainable from          #
# ftp://ftp.iucr.org/pub/cif_core.dic.                                       #
#                                                                            #
# Software is freely available for graphical display of the structure(s)     #
# in this CIF. For information consult the CIF software page                 #
# http://www.iucr.org/resources/cif/software.                                #
#                                                                            #
# This file may be used for bona fide research purposes within the           #
# scientific community so long as proper attribution is given to the journal # 
# article from which it was obtained.                                        #
#                                                                            #
##############################################################################
data_1
_database_code_depnum_ccdc_archive 'CCDC 1589667'
_audit_creation_method     'SHELXL-2014/7'
_journal_date_recd_electronic     2017-10-03
_journal_date_accepted     2017-12-07
_journal_name_full     'Acta Crystallographica, Section E'
_journal_year     2018
_journal_volume     74
_journal_issue      1
_journal_page_first     28
_journal_page_last     33
_journal_paper_category     GM
_journal_paper_doi     10.1107/S2056989017017534
_journal_coeditor_code     LH5857
_chemical_name_systematic
;
Poly[[\m~3~-3-(1<i>H</i>-benzimidazol-2-yl)propionato]zinc(II)]
;
_chemical_name_common     ?
_chemical_formula_moiety     'C10 H8 N2 O2 Zn'
_chemical_formula_sum     'C10 H8 N2 O2 Zn'
_chemical_formula_iupac     '[Zn (C10 H8 N2 O2)]'
_chemical_formula_weight     253.55
_chemical_melting_point     ?
_shelx_space_group_comment
;
The symmetry employed for this shelxl refinement is uniquely defined
by the following loop, which should always be used as a source of
symmetry information in preference to the above space-group names.
They are only intended as comments.
;
_space_group_crystal_system     orthorhombic
_space_group_name_H-M_alt     'P b c a'
_space_group_name_Hall     '-P 2ac 2ab'
loop_
    _space_group_symop_operation_xyz
    'x, y, z'
    '-x+1/2, -y, z+1/2'
    'x+1/2, -y+1/2, -z'
    '-x, y+1/2, -z+1/2'
    '-x, -y, -z'
    'x-1/2, y, -z-1/2'
    '-x-1/2, y-1/2, z'
    'x, -y-1/2, z-1/2'
_cell_length_a     8.956(4)
_cell_length_b     10.697(5)
_cell_length_c     20.331(9)
_cell_angle_alpha     90
_cell_angle_beta     90
_cell_angle_gamma     90
_cell_volume     1947.8(15)
_cell_formula_units_Z     8
_cell_measurement_reflns_used     5004
_cell_measurement_theta_min     3.03
_cell_measurement_theta_max     27.61
_cell_measurement_temperature     296(2)
_exptl_crystal_description     block
_exptl_crystal_colour     yellow
_exptl_crystal_size_max     0.280
_exptl_crystal_size_mid     0.250
_exptl_crystal_size_min     0.210
_exptl_crystal_density_diffrn     1.729
_exptl_crystal_density_meas     ?
_exptl_crystal_density_method     'not measured'
_exptl_crystal_F_000     1024
_exptl_absorpt_coefficient_mu     2.499
_exptl_absorpt_correction_type     multi-scan
_exptl_absorpt_process_details
;
(SADABS; Bruker, 2012)
;
_shelx_estimated_absorpt_T_min     0.541
_shelx_estimated_absorpt_T_max     0.622
_exptl_absorpt_correction_T_min     0.5413
_exptl_absorpt_correction_T_max     0.6219
_exptl_special_details     ?
_diffrn_ambient_temperature     296(2)
_diffrn_radiation_type     MoK\a
_diffrn_radiation_wavelength     0.71073
_diffrn_measurement_device_type     'Bruker SMART CCD area-detector'
_diffrn_measurement_method     'phi and omega scans'
_diffrn_detector_area_resol_mean     ?
_diffrn_reflns_number     9832
_diffrn_reflns_av_R_equivalents     0.0457
_diffrn_reflns_theta_min     2.003
_diffrn_reflns_theta_max     25.010
_diffrn_reflns_theta_full     25.010
_diffrn_measured_fraction_theta_max     1.000
_diffrn_measured_fraction_theta_full     1.000
_diffrn_reflns_limit_h_min     -10
_diffrn_reflns_limit_h_max     10
_diffrn_reflns_limit_k_min     -12
_diffrn_reflns_limit_k_max     11
_diffrn_reflns_limit_l_min     -24
_diffrn_reflns_limit_l_max     24
_refine_special_details     ?
_reflns_number_total     1725
_reflns_number_gt     1525
_reflns_threshold_expression     'I > 2\s(I)'
_refine_ls_structure_factor_coef     Fsqd
_refine_ls_matrix_type     full
_refine_ls_R_factor_all     0.0293
_refine_ls_R_factor_gt     0.0239
_refine_ls_wR_factor_gt     0.0605
_refine_ls_wR_factor_ref     0.0629
_refine_ls_goodness_of_fit_ref     1.031
_refine_ls_restrained_S_all     1.031
_refine_ls_number_reflns     1725
_refine_ls_number_parameters     136
_refine_ls_number_restraints     0
_refine_ls_hydrogen_treatment     constr
_refine_ls_weighting_scheme     calc
_refine_ls_weighting_details
              'w=1/[\s^2^(Fo^2^)+(0.0338P)^2^+0.8648P] where P=(Fo^2^+2Fc^2^)/3'
_atom_sites_solution_hydrogens     geom
_atom_sites_solution_primary     direct
_atom_sites_solution_secondary     difmap
_refine_ls_shift/su_max     0.000
_refine_ls_shift/su_mean     0.000
_refine_diff_density_max     0.288
_refine_diff_density_min     -0.563
_refine_ls_extinction_method     none
_refine_ls_extinction_coef     .
loop_
    _atom_type_symbol
    _atom_type_description
    _atom_type_scat_dispersion_real
    _atom_type_scat_dispersion_imag
    _atom_type_scat_source
    'C' 'C' 0.0033 0.0016
                         'International Tables Vol C Tables 4.2.6.8 and 6.1.1.4'
    'H' 'H' 0.0000 0.0000
                         'International Tables Vol C Tables 4.2.6.8 and 6.1.1.4'
    'N' 'N' 0.0061 0.0033
                         'International Tables Vol C Tables 4.2.6.8 and 6.1.1.4'
    'O' 'O' 0.0106 0.0060
                         'International Tables Vol C Tables 4.2.6.8 and 6.1.1.4'
    'Zn' 'Zn' 0.2839 1.4301
                         'International Tables Vol C Tables 4.2.6.8 and 6.1.1.4'
_computing_data_collection
;
APEX2 (Bruker, 2012)
;
_computing_cell_refinement
;
SAINT (Bruker, 2012)
;
_computing_data_reduction
;
SAINT (Bruker, 2012)
;
_computing_structure_solution
;
SHELXL2014 (Sheldrick, 2015) and <i>OLEX2</i> (Dolomanov <i>et al.</i>,
2009)
;
_computing_structure_refinement
;
SHELXL2014 (Sheldrick, 2015) and <i>OLEX2</i> (Dolomanov <i>et al.</i>,
2009)
;
_computing_molecular_graphics
;
DIAMOND (Brandenburg, 2008)
;
_computing_publication_material
;
publCIF (Westrip, 2010) and PLATON (Spek, 2009)
;
loop_
    _atom_site_type_symbol
    _atom_site_label
    _atom_site_fract_x
    _atom_site_fract_y
    _atom_site_fract_z
    _atom_site_U_iso_or_equiv
    _atom_site_adp_type
    _atom_site_calc_flag
    _atom_site_occupancy
    _atom_site_disorder_assembly
    _atom_site_disorder_group
    Zn Zn1 0.61499(3) 0.44565(2) 0.08133(2) 0.02929(11) Uani d 1 . .
    C C1 0.8742(2) 0.31428(19) 0.14864(9) 0.0272(4) Uani d 1 . .
    C C2 0.9402(3) 0.4128(2) 0.18261(10) 0.0361(5) Uani d 1 . .
    H H2 0.8972 0.4919 0.1832 0.043 Uiso calc 1 . .
    C C3 1.0712(3) 0.3886(2) 0.21531(12) 0.0487(6) Uani d 1 . .
    H H3 1.1175 0.4528 0.2384 0.058 Uiso calc 1 . .
    C C4 1.1366(3) 0.2704(3) 0.21484(13) 0.0512(6) Uani d 1 . .
    H H4 1.2268 0.2584 0.2366 0.061 Uiso calc 1 . .
    C C5 1.0711(3) 0.1710(2) 0.18305(11) 0.0402(5) Uani d 1 . .
    H H5 1.1136 0.0917 0.1837 0.048 Uiso calc 1 . .
    C C6 0.9381(2) 0.19494(18) 0.14985(9) 0.0278(4) Uani d 1 . .
    C C7 0.7378(2) 0.18898(16) 0.08956(9) 0.0273(4) Uani d 1 . .
    C C8 0.6243(2) 0.1407(2) 0.04189(11) 0.0326(5) Uani d 1 . .
    H H8A 0.5329 0.1886 0.0464 0.039 Uiso calc 1 . .
    H H8B 0.6018 0.0542 0.0523 0.039 Uiso calc 1 . .
    C C9 0.6791(2) 0.14918(19) -0.02923(10) 0.0347(5) Uani d 1 . .
    H H9A 0.6001 0.1208 -0.0582 0.042 Uiso calc 1 . .
    H H9B 0.6992 0.2361 -0.0396 0.042 Uiso calc 1 . .
    C C10 0.8184(2) 0.07312(18) -0.04282(10) 0.0296(4) Uani d 1 . .
    N N1 0.84880(17) 0.11670(14) 0.11236(9) 0.0289(4) Uani d 1 . .
    N N2 0.74575(17) 0.30823(13) 0.10974(8) 0.0268(4) Uani d 1 . .
    O O1 0.91054(16) 0.11866(15) -0.08295(7) 0.0373(4) Uani d 1 . .
    O O2 0.83644(16) -0.03094(12) -0.01494(7) 0.0332(3) Uani d 1 . .
loop_
    _atom_site_aniso_label
    _atom_site_aniso_U_11
    _atom_site_aniso_U_22
    _atom_site_aniso_U_33
    _atom_site_aniso_U_12
    _atom_site_aniso_U_13
    _atom_site_aniso_U_23
    Zn1 0.03268(17) 0.01695(16) 0.03822(18) 0.00017(8) 0.00399(10) 0.00205(9)
    C1 0.0323(10) 0.0252(10) 0.0240(10) -0.0034(8) 0.0028(8) 0.0001(8)
    C2 0.0459(12) 0.0284(11) 0.0341(12) -0.0065(9) 0.0030(10) -0.0084(9)
    C3 0.0548(14) 0.0475(14) 0.0437(13) -0.0116(12) -0.0098(12) -0.0148(12)
    C4 0.0507(14) 0.0570(16) 0.0460(14) -0.0032(12) -0.0209(11) -0.0069(13)
    C5 0.0438(12) 0.0384(12) 0.0382(12) 0.0045(10) -0.0119(10) -0.0008(10)
    C6 0.0329(10) 0.0256(10) 0.0250(9) -0.0030(8) -0.0006(8) 0.0009(8)
    C7 0.0290(10) 0.0207(10) 0.0323(10) -0.0013(8) -0.0003(8) 0.0000(8)
    C8 0.0283(10) 0.0235(10) 0.0459(13) 0.0017(8) -0.0070(9) -0.0045(9)
    C9 0.0337(11) 0.0287(11) 0.0416(12) 0.0044(8) -0.0113(9) -0.0002(9)
    C10 0.0326(11) 0.0226(10) 0.0336(11) -0.0011(8) -0.0119(9) -0.0037(8)
    N1 0.0332(9) 0.0177(8) 0.0360(9) 0.0000(7) -0.0054(7) -0.0009(7)
    N2 0.0294(9) 0.0193(8) 0.0317(9) -0.0009(7) 0.0013(7) -0.0006(7)
    O1 0.0330(8) 0.0327(9) 0.0461(9) 0.0019(6) -0.0032(6) 0.0111(7)
    O2 0.0423(8) 0.0211(7) 0.0360(8) 0.0020(6) -0.0053(6) 0.0013(6)
_geom_special_details
;
 All esds (except the esd in the dihedral angle between two l.s. planes)
 are estimated using the full covariance matrix.  The cell esds are taken
 into account individually in the estimation of esds in distances, angles
 and torsion angles; correlations between esds in cell parameters are only
 used when they are defined by crystal symmetry.  An approximate (isotropic)
 treatment of cell esds is used for estimating esds involving l.s. planes.
;
loop_
    _geom_bond_atom_site_label_1
    _geom_bond_atom_site_label_2
    _geom_bond_site_symmetry_2
    _geom_bond_distance
    _geom_bond_publ_flag
    Zn1 O1 3_455 1.9563(16) y
    Zn1 N1 7_765 1.9624(18) y
    Zn1 N2 . 1.9661(16) y
    Zn1 O2 7_765 2.0208(17) y
    C1 C2 . 1.392(3) ?
    C1 N2 . 1.398(2) ?
    C1 C6 . 1.399(3) ?
    C2 C3 . 1.374(3) ?
    C2 H2 . 0.9300 ?
    C3 C4 . 1.393(4) ?
    C3 H3 . 0.9300 ?
    C4 C5 . 1.375(3) ?
    C4 H4 . 0.9300 ?
    C5 C6 . 1.393(3) ?
    C5 H5 . 0.9300 ?
    C6 N1 . 1.386(3) ?
    C7 N2 . 1.342(2) ?
    C7 N1 . 1.342(2) ?
    C7 C8 . 1.496(3) ?
    C8 C9 . 1.530(3) ?
    C8 H8A . 0.9700 ?
    C8 H8B . 0.9700 ?
    C9 C10 . 1.515(3) ?
    C9 H9A . 0.9700 ?
    C9 H9B . 0.9700 ?
    C10 O1 . 1.259(3) ?
    C10 O2 . 1.260(2) ?
    N1 Zn1 7_755 1.9624(18) ?
    O1 Zn1 3 1.9563(16) ?
    O2 Zn1 7_755 2.0207(17) ?
loop_
    _geom_angle_atom_site_label_1
    _geom_angle_atom_site_label_2
    _geom_angle_atom_site_label_3
    _geom_angle_site_symmetry_1
    _geom_angle_site_symmetry_3
    _geom_angle
    _geom_angle_publ_flag
    O1 Zn1 N1 3_455 7_765 118.50(7) y
    O1 Zn1 N2 3_455 . 106.84(7) y
    N1 Zn1 N2 7_765 . 120.28(7) y
    O1 Zn1 O2 3_455 7_765 105.15(6) y
    N1 Zn1 O2 7_765 7_765 99.22(6) y
    N2 Zn1 O2 . 7_765 104.42(6) y
    C2 C1 N2 . . 131.70(19) ?
    C2 C1 C6 . . 120.56(19) ?
    N2 C1 C6 . . 107.74(16) ?
    C3 C2 C1 . . 117.4(2) ?
    C3 C2 H2 . . 121.3 ?
    C1 C2 H2 . . 121.3 ?
    C2 C3 C4 . . 121.8(2) ?
    C2 C3 H3 . . 119.1 ?
    C4 C3 H3 . . 119.1 ?
    C5 C4 C3 . . 121.7(2) ?
    C5 C4 H4 . . 119.1 ?
    C3 C4 H4 . . 119.1 ?
    C4 C5 C6 . . 116.7(2) ?
    C4 C5 H5 . . 121.6 ?
    C6 C5 H5 . . 121.6 ?
    N1 C6 C5 . . 130.48(19) ?
    N1 C6 C1 . . 107.75(17) ?
    C5 C6 C1 . . 121.75(18) ?
    N2 C7 N1 . . 113.75(17) ?
    N2 C7 C8 . . 124.22(17) ?
    N1 C7 C8 . . 121.86(16) ?
    C7 C8 C9 . . 111.96(17) ?
    C7 C8 H8A . . 109.2 ?
    C9 C8 H8A . . 109.2 ?
    C7 C8 H8B . . 109.2 ?
    C9 C8 H8B . . 109.2 ?
    H8A C8 H8B . . 107.9 ?
    C10 C9 C8 . . 113.88(16) ?
    C10 C9 H9A . . 108.8 ?
    C8 C9 H9A . . 108.8 ?
    C10 C9 H9B . . 108.8 ?
    C8 C9 H9B . . 108.8 ?
    H9A C9 H9B . . 107.7 ?
    O1 C10 O2 . . 123.33(19) ?
    O1 C10 C9 . . 116.77(18) ?
    O2 C10 C9 . . 119.89(19) ?
    C7 N1 C6 . . 105.65(16) ?
    C7 N1 Zn1 . 7_755 123.27(13) ?
    C6 N1 Zn1 . 7_755 130.11(13) ?
    C7 N2 C1 . . 105.11(15) ?
    C7 N2 Zn1 . . 126.10(13) ?
    C1 N2 Zn1 . . 128.46(13) ?
    C10 O1 Zn1 . 3 117.83(13) ?
    C10 O2 Zn1 . 7_755 124.96(13) ?
loop_
    _geom_torsion_atom_site_label_1
    _geom_torsion_atom_site_label_2
    _geom_torsion_atom_site_label_3
    _geom_torsion_atom_site_label_4
    _geom_torsion_site_symmetry_1
    _geom_torsion_site_symmetry_2
    _geom_torsion_site_symmetry_3
    _geom_torsion_site_symmetry_4
    _geom_torsion
    _geom_torsion_publ_flag
    N2 C1 C2 C3 . . . . -178.1(2) ?
    C6 C1 C2 C3 . . . . 1.8(3) ?
    C1 C2 C3 C4 . . . . 0.0(4) ?
    C2 C3 C4 C5 . . . . -1.8(4) ?
    C3 C4 C5 C6 . . . . 1.6(4) ?
    C4 C5 C6 N1 . . . . 178.1(2) ?
    C4 C5 C6 C1 . . . . 0.2(3) ?
    C2 C1 C6 N1 . . . . 179.73(18) ?
    N2 C1 C6 N1 . . . . -0.4(2) ?
    C2 C1 C6 C5 . . . . -2.0(3) ?
    N2 C1 C6 C5 . . . . 177.93(18) ?
    N2 C7 C8 C9 . . . . 90.4(2) ?
    N1 C7 C8 C9 . . . . -84.6(2) ?
    C7 C8 C9 C10 . . . . 61.3(2) ?
    C8 C9 C10 O1 . . . . -144.39(18) ?
    C8 C9 C10 O2 . . . . 36.4(3) ?
    N2 C7 N1 C6 . . . . -0.8(2) ?
    C8 C7 N1 C6 . . . . 174.63(18) ?
    N2 C7 N1 Zn1 . . . 7_755 -170.56(13) ?
    C8 C7 N1 Zn1 . . . 7_755 4.9(3) ?
    C5 C6 N1 C7 . . . . -177.4(2) ?
    C1 C6 N1 C7 . . . . 0.7(2) ?
    C5 C6 N1 Zn1 . . . 7_755 -8.6(3) ?
    C1 C6 N1 Zn1 . . . 7_755 169.47(14) ?
    N1 C7 N2 C1 . . . . 0.6(2) ?
    C8 C7 N2 C1 . . . . -174.75(18) ?
    N1 C7 N2 Zn1 . . . . 174.49(13) ?
    C8 C7 N2 Zn1 . . . . -0.8(3) ?
    C2 C1 N2 C7 . . . . 179.8(2) ?
    C6 C1 N2 C7 . . . . -0.1(2) ?
    C2 C1 N2 Zn1 . . . . 6.1(3) ?
    C6 C1 N2 Zn1 . . . . -173.81(13) ?
    O2 C10 O1 Zn1 . . . 3 -19.8(3) ?
    C9 C10 O1 Zn1 . . . 3 160.95(13) ?
    O1 C10 O2 Zn1 . . . 7_755 108.7(2) ?
    C9 C10 O2 Zn1 . . . 7_755 -72.1(2) ?
_shelx_hkl_file
;
   0  -1   0    0.06    0.02
   0   1   0    0.01    0.03
   0  -2   0    9.59    0.35
   0   2   0    9.13    0.42
   0  -3   0   -0.07    0.06
   0   3   0   -0.19    0.07
   0   4   0 1000.00   32.28
   0   5   0    0.06    0.12
   0   6   0   80.73    2.76
   0   7   0   -0.01    0.17
   0   8   0   56.72    2.08
   0   9   0    0.12    0.23
   0  10   0    0.59    0.31
   0  11   0   -0.28    0.28
   0  11  -1   -0.31    0.28
   0  10  -1    6.48    0.59
   0   9  -1    0.15    0.25
   0   8  -1    3.59    0.39
   0   7  -1   -0.07    0.17
   0   6  -1   13.43    0.65
   0  -6   1   14.02    0.55
   0   5  -1   -0.18    0.11
   0  -5   1    0.02    0.09
   0   4  -1    8.43    0.42
   0  -4   1    8.98    0.35
   0   3  -1   -0.07    0.07
   0  -3   1    0.04    0.06
   0   2  -1  112.14    3.67
   0  -2   1  115.04    3.25
   0   1  -1   -0.03    0.03
   0  -1   1   -0.01    0.03
   0  -1   1    0.07    0.02
   0   0  -1   -0.12    0.01
   0   1   1   -0.03    0.04
   0   2   1  112.72    3.66
   0   3   1   -0.03    0.08
   0   4   1    8.82    0.44
   0   5   1    0.10    0.14
   0   6   1   13.02    0.65
   0   7   1   -0.03    0.18
   0   8   1    4.63    0.45
   0   9   1   -0.04    0.24
   0  10   1    6.31    0.58
   0  11   1   -0.36    0.28
   0  11  -2   -0.11    0.30
   0  10  -2   13.81    0.81
   0   9  -2   -0.07    0.23
   0   8  -2   10.77    0.63
   0   7  -2   -0.07    0.16
   0  -7   2    0.03    0.16
   0   6  -2    1.85    0.24
   0  -6   2    1.73    0.20
   0   5  -2    0.01    0.11
   0  -5   2   -0.05    0.11
   0   4  -2  333.55   10.55
   0  -4   2  325.51    9.34
   0   3  -2    0.08    0.07
   0  -3   2   -0.05    0.06
   0   2  -2   29.66    1.02
   0  -2   2   29.69    1.00
   0  -2   2   30.93    0.91
   0   1  -2   -0.03    0.01
   0  -1   2    0.00    0.04
   0  -1   2    0.00    0.04
   0   0  -2   97.21    3.12
   0   1   2    0.04    0.05
   0   2   2   32.31    1.12
   0   3   2   -0.03    0.08
   0   4   2  340.96   10.94
   0   5   2    0.02    0.13
   0   6   2    1.89    0.27
   0   7   2    0.00    0.19
   0   8   2   10.56    0.63
   0   8   2    9.89    0.59
   0   9   2   -0.02    0.25
   0  10   2   12.33    0.77
   0  11   2   -0.06    0.30
   0  11  -3   -0.01    0.31
   0  10  -3   15.42    0.85
   0   9  -3    0.00    0.24
   0   8  -3   11.92    0.67
   0  -8   3   12.51    0.56
   0   7  -3    0.12    0.17
   0  -7   3    0.43    0.18
   0   6  -3  124.02    4.20
   0  -6   3  128.94    3.70
   0   5  -3    0.03    0.12
   0  -5   3   -0.11    0.10
   0   4  -3   27.84    1.02
   0  -4   3   28.13    0.89
   0   3  -3   -0.03    0.07
   0  -3   3    0.04    0.08
   0  -3   3    0.07    0.04
   0   2  -3  180.04    6.21
   0  -2   3  201.35    6.37
   0  -2   3  201.68    5.54
   0   1  -3   -0.01    0.04
   0  -1   3   -0.02    0.06
   0   0  -3    0.02    0.05
   0   1   3    0.03    0.06
   0   2   3  214.61    6.89
   0   3   3    0.00    0.10
   0   4   3   28.29    1.07
   0   5   3    0.08    0.16
   0   6   3  124.33    4.18
   0   7   3    0.01    0.20
   0   8   3   10.81    0.64
   0   8   3   11.50    0.68
   0   9   3   -0.08    0.22
   0   9   3   -0.07    0.27
   0  10   3   17.42    0.94
   0  11   3   -0.06    0.31
   0  11  -4   -0.05    0.32
   0  10  -4    0.16    0.29
   0   9  -4    0.05    0.25
   0  -9   4   -0.06    0.22
   0   8  -4    6.81    0.51
   0  -8   4    7.08    0.42
   0   7  -4   -0.13    0.16
   0  -7   4    0.03    0.17
   0   6  -4    1.77    0.25
   0  -6   4    1.68    0.21
   0   5  -4   -0.06    0.11
   0  -5   4   -0.05    0.11
   0   4  -4    1.74    0.19
   0  -4   4    1.83    0.18
   0   3  -4   -0.01    0.07
   0  -3   4   -0.06    0.06
   0  -3   4   -0.06    0.09
   0  -2   4   19.64    0.71
   0  -2   4   19.90    0.67
   0   1  -4    0.06    0.06
   0  -1   4   -0.01    0.08
   0   0  -4   90.45    2.95
   0   0   4   90.30    3.07
   0   1   4    0.10    0.08
   0   2   4   20.85    0.79
   0   3   4    0.02    0.12
   0   4   4    1.40    0.21
   0   5   4   -0.03    0.16
   0   6   4    2.08    0.31
   0   7   4    0.08    0.23
   0   7   4    0.01    0.25
   0   8   4    7.75    0.61
   0   8   4    7.04    0.56
   0   9   4    0.06    0.28
   0   9   4    0.20    0.31
   0  10   4   -0.13    0.30
   0  11   4    0.17    0.35
   0  10  -5   18.81    1.00
   0 -10   5   21.08    0.87
   0   9  -5    0.13    0.25
   0  -9   5    0.26    0.24
   0   8  -5    7.56    0.54
   0  -8   5    7.00    0.44
   0   7  -5    0.23    0.19
   0  -7   5    0.13    0.18
   0   6  -5  173.08    5.70
   0  -6   5  173.61    5.03
   0   5  -5   -0.07    0.11
   0  -5   5   -0.03    0.13
   0   4  -5    9.07    0.45
   0  -4   5    8.97    0.40
   0   3  -5   -0.03    0.03
   0  -3   5    0.00    0.11
   0  -3   5   -0.06    0.07
   0   2  -5  405.04   12.94
   0  -2   5  406.79   13.31
   0  -2   5  404.83   11.51
   0   1  -5   -0.02    0.07
   0  -1   5    0.05    0.09
   0   0  -5    0.29    0.09
   0   0   5   -0.04    0.10
   0   1   5   -0.01    0.12
   0   1   5    0.00    0.09
   0   2   5  431.76   13.80
   0   3   5   -0.04    0.13
   0   4   5    9.40    0.52
   0   5   5    0.16    0.19
   0   6   5  186.92    6.35
   0   6   5  182.62    6.11
   0   7   5   -0.11    0.24
   0   7   5   -0.09    0.27
   0   8   5    8.05    0.63
   0   8   5    7.22    0.60
   0   9   5   -0.24    0.31
   0   9   5    0.01    0.30
   0  10   5   19.90    1.05
   0  10  -6    3.76    0.48
   0 -10   6    3.27    0.39
   0   9  -6   -0.19    0.24
   0  -9   6    0.05    0.23
   0   8  -6    2.10    0.34
   0  -8   6    1.70    0.29
   0   7  -6    0.09    0.19
   0  -7   6    0.16    0.20
   0   6  -6    0.48    0.19
   0  -6   6    0.01    0.17
   0   5  -6   -0.01    0.13
   0  -5   6    0.11    0.14
   0   4  -6   50.75    1.80
   0  -4   6   52.22    1.61
   0  -4   6   51.25    1.73
   0   3  -6    0.12    0.12
   0  -3   6   -0.19    0.10
   0  -3   6    0.13    0.14
   0   2  -6   15.76    0.66
   0  -2   6   14.86    0.60
   0  -2   6   16.11    0.64
   0   1  -6    0.14    0.11
   0  -1   6   -0.30    0.14
   0   0  -6   22.69    0.85
   0   0   6   22.69    0.92
   0   1   6    0.07    0.19
   0   1   6    0.63    0.15
   0   2   6   16.01    0.77
   0   2   6   17.52    0.72
   0   3   6    0.15    0.17
   0   3   6   -0.18    0.20
   0   4   6   57.45    2.04
   0   4   6   56.78    2.16
   0   5   6   -0.18    0.20
   0   5   6   -0.15    0.22
   0   6   6    0.34    0.25
   0   6   6    0.20    0.28
   0   7   6   -0.37    0.32
   0   7   6    0.31    0.30
   0   8   6    1.64    0.44
   0   8   6    1.74    0.37
   0   9   6    0.12    0.37
   0   9   6    0.24    0.33
   0  10   6    3.27    0.57
   0  10   6    3.17    0.50
   0  10  -7    3.15    0.47
   0 -10   7    2.15    0.36
   0   9  -7    0.18    0.26
   0  -9   7    0.17    0.27
   0   8  -7    4.98    0.48
   0  -8   7    4.36    0.39
   0   7  -7    0.02    0.19
   0  -7   7   -0.12    0.20
   0   6  -7   24.92    1.06
   0  -6   7   25.04    0.91
   0   5  -7    0.09    0.15
   0  -5   7    0.13    0.18
   0   4  -7    0.05    0.10
   0  -4   7    0.17    0.16
   0   3  -7    0.14    0.13
   0  -3   7    0.25    0.16
   0  -3   7    0.03    0.12
   0   2  -7  215.10    7.17
   0  -2   7  222.53    6.39
   0  -2   7  224.75    7.34
   0   1  -7   -0.01    0.11
   0  -1   7   -0.17    0.15
   0   0  -7    0.08    0.10
   0   0   7   -0.02    0.15
   0   1   7   -0.05    0.13
   0   1   7    0.21    0.19
   0   2   7  232.38    7.89
   0   2   7  235.42    7.59
   0   3   7   -0.10    0.20
   0   3   7   -0.13    0.17
   0   4   7    0.14    0.20
   0   4   7   -0.30    0.23
   0   5   7   -0.35    0.25
   0   5   7   -0.08    0.22
   0   6   7   26.77    1.19
   0   6   7   27.84    1.28
   0   7   7    0.04    0.30
   0   7   7    0.24    0.34
   0   8   7    3.83    0.52
   0   8   7    5.02    0.61
   0   9   7   -0.07    0.43
   0   9   7   -0.25    0.33
   0  10   7    2.29    0.48
   0  10   7    2.49    0.56
   0   9  -8   -0.16    0.27
   0  -9   8   -0.23    0.28
   0   8  -8   25.99    1.17
   0  -8   8   24.08    0.96
   0   7  -8   -0.02    0.21
   0  -7   8   -0.26    0.22
   0   6  -8   26.74    1.14
   0  -6   8   26.16    0.97
   0   5  -8    0.00    0.06
   0  -5   8    0.22    0.19
   0   4  -8   29.77    1.20
   0  -4   8   30.16    1.06
   0   3  -8    0.21    0.15
   0  -3   8   -0.09    0.14
   0  -3   8   -0.06    0.17
   0   2  -8    1.02    0.20
   0  -2   8    0.93    0.19
   0  -2   8    0.79    0.21
   0   1  -8    0.10    0.13
   0  -1   8   -0.25    0.18
   0   0   8  251.50    8.44
   0   1   8   -0.23    0.15
   0   1   8    0.08    0.23
   0   2   8    1.33    0.29
   0   2   8    1.36    0.24
   0   3   8   -0.11    0.25
   0   3   8   -0.03    0.19
   0   4   8   33.38    1.44
   0   4   8   31.67    1.30
   0   5   8   -0.11    0.25
   0   5   8    0.09    0.25
   0   6   8   28.72    1.38
   0   7   8   -0.83    0.34
   0   7   8    0.10    0.33
   0   8   8   26.91    1.39
   0   8   8   25.69    1.25
   0   9   8   -0.26    0.41
   0   9   8   -0.04    0.36
   0  -8   9    3.01    0.37
   0  -7   9    0.04    0.23
   0  -6   9    1.05    0.26
   0  -5   9    0.11    0.21
   0   4  -9    1.31    0.26
   0  -4   9    0.97    0.24
   0   3  -9   -0.05    0.15
   0  -3   9    0.22    0.20
   0   2  -9   43.96    1.66
   0  -2   9   46.07    1.52
   0  -2   9   45.46    1.68
   0   1  -9    0.08    0.14
   0  -1   9    0.08    0.22
   0   0   9   -0.10    0.17
   0   0   9    0.00    0.20
   0   1   9   -0.18    0.23
   0   1   9    0.18    0.18
   0   2   9   51.05    1.84
   0   2   9   49.08    1.97
   0   3   9    0.03    0.22
   0   3   9   -0.09    0.27
   0   4   9    0.98    0.36
   0   4   9    1.02    0.30
   0   5   9    0.02    0.34
   0   5   9    0.24    0.29
   0   6   9    0.77    0.36
   0   6   9    0.98    0.44
   0   7   9   -0.08    0.37
   0   7   9    0.15    0.36
   0   8   9    2.85    0.58
   0   8   9    2.35    0.48
   0  -8  10   12.82    0.69
   0  -7  10   -0.15    0.25
   0  -6  10    0.50    0.25
   0  -5  10    0.22    0.24
   0  -4  10   97.44    3.00
   0  -3  10   -0.06    0.23
   0  -2  10    0.39    0.23
   0  -2  10    0.47    0.22
   0  -1  10   -0.19    0.22
   0   0  10   66.20    2.48
   0   1  10   -0.02    0.25
   0   2  10    0.94    0.33
   0   3  10   -0.22    0.28
   0   4  10  122.50    4.45
   0   5  10   -0.26    0.35
   0   6  10    0.60    0.41
   0   7  10   -0.57    0.41
   0   8  10   14.13    1.06
   0  -7  11   -0.08    0.29
   0  -6  11   19.00    0.84
   0  -5  11    0.24    0.26
   0  -4  11    6.60    0.47
   0  -3  11    0.05    0.24
   0  -2  11   43.84    1.55
   0  -1  11    0.10    0.26
   0   0  11   -0.18    0.24
   0   1  11    0.10    0.31
   0   2  11   50.07    2.06
   0   3  11    0.15    0.35
   0   4  11    6.78    0.69
   0   5  11    0.00    0.41
   0   6  11   19.34    1.19
   0   7  11   -0.05    0.44
   0  -5  12   -0.09    0.26
   0  -4  12   24.60    1.03
   0  -3  12    0.06    0.27
   0  -2  12    0.11    0.26
   0  -1  12   -0.16    0.28
   0  -1  12   -0.17    0.28
   0   0  12   42.72    1.79
   0   1  12   -0.09    0.31
   0   2  12   -0.06    0.33
   0   3  12    0.11    0.39
   0   4  12   26.67    1.40
   0   5  12   -0.02    0.40
   0  -4  13    2.43    0.39
   0  -3  13    0.05    0.29
   0  -2  13   40.44    1.51
   0  -1  13   -0.21    0.30
   0   0  13   -0.10    0.30
   0   1  13   -0.47    0.37
   0   2  13   48.07    2.08
   0   3  13   -0.22    0.37
   0   4  13    1.72    0.51
  -1   4  13    1.04    0.48
  -1   3  13    3.92    0.60
  -1   2  13    2.13    0.53
  -1   1  13    8.69    0.78
  -1   0  13    0.09    0.35
  -1  -1  13    8.99    0.64
  -1  -2  13    2.78    0.41
  -1  -3  13    3.99    0.45
  -1  -4  13    0.67    0.32
  -1   5  12   -0.15    0.39
  -1   4  12    7.46    0.76
  -1   3  12   22.45    1.22
  -1   2  12   -0.02    0.35
  -1   1  12    3.67    0.53
  -1   0  12   11.47    0.80
  -1  -1  12    3.17    0.44
  -1  -1  12    3.41    0.42
  -1  -2  12    0.02    0.25
  -1  -3  12   21.19    0.94
  -1  -4  12    5.94    0.50
  -1  -5  12    0.09    0.26
  -1   7  11    1.04    0.49
  -1   6  11    9.03    0.85
  -1   5  11   19.67    1.16
  -1   4  11    0.37    0.39
  -1   3  11   11.70    0.83
  -1   2  11   29.62    1.39
  -1   1  11   28.44    1.31
  -1   0  11   -0.23    0.26
  -1  -1  11   27.26    1.21
  -1  -2  11   25.57    1.02
  -1  -3  11   10.05    0.58
  -1  -4  11    0.42    0.26
  -1  -5  11   17.77    0.79
  -1  -6  11    6.85    0.49
  -1  -7  11    1.02    0.33
  -1   8  10    1.12    0.53
  -1   7  10   10.27    0.90
  -1   6  10    1.52    0.46
  -1   5  10   -0.05    0.36
  -1   4  10    2.15    0.40
  -1   4  10    1.43    0.45
  -1   3  10   21.92    1.15
  -1   3  10   23.15    1.06
  -1   2  10    1.26    0.28
  -1   2  10    1.10    0.34
  -1   1  10    3.71    0.39
  -1   1  10    3.74    0.45
  -1   0  10    2.03    0.37
  -1   0  10    2.54    0.34
  -1  -1  10    3.70    0.41
  -1  -2  10    0.96    0.26
  -1  -2  10    1.19    0.27
  -1  -3  10   20.73    0.85
  -1  -4  10    1.83    0.30
  -1  -5  10    0.17    0.24
  -1  -6  10    1.14    0.28
  -1  -7  10    9.96    0.59
  -1  -8  10    1.72    0.34
  -1   8   9    2.14    0.49
  -1   8   9    3.31    0.60
  -1   7   9    1.80    0.43
  -1   7   9    2.02    0.49
  -1   6   9    9.62    0.80
  -1   5   9   42.33    1.83
  -1   4   9    1.41    0.38
  -1   4   9    1.99    0.35
  -1   3   9   20.15    0.92
  -1   3   9   19.44    1.02
  -1   2   9   11.29    0.73
  -1   2   9   12.20    0.67
  -1   1   9   55.24    2.08
  -1   1   9   53.10    1.97
  -1   0   9   -0.38    0.18
  -1   0   9    0.09    0.21
  -1  -1   9   53.24    1.94
   1   1  -9   50.20    1.85
  -1  -2   9   10.99    0.59
  -1  -2   9   11.08    0.56
   1   2  -9   11.36    0.62
  -1  -3   9   18.90    0.77
   1   3  -9   17.89    0.86
  -1  -4   9    1.98    0.28
   1   4  -9    1.65    0.29
   1   5  -9   13.11    0.70
  -1  -6   9    8.94    0.50
   1   6  -9    9.43    0.64
  -1  -7   9    2.29    0.31
   1   7  -9    2.38    0.39
  -1  -8   9    3.42    0.39
   1   8  -9    4.06    0.50
  -1   9   8    0.09    0.42
  -1   9   8    0.03    0.39
  -1   8   8    2.54    0.54
  -1   8   8    2.11    0.46
  -1   7   8    1.67    0.41
  -1   7   8    2.40    0.53
  -1   6   8    0.58    0.31
  -1   6   8    0.29    0.32
  -1   5   8    6.89    0.63
  -1   5   8    7.77    0.59
  -1   4   8    3.85    0.48
  -1   4   8    3.68    0.41
  -1   3   8   20.33    0.91
  -1   3   8   19.70    0.99
  -1   2   8    1.08    0.28
  -1   2   8    1.52    0.25
  -1   1   8   27.30    1.13
  -1   1   8   29.02    1.20
  -1   0   8    0.30    0.25
   1   0  -8    0.62    0.16
  -1  -1   8   26.16    1.06
   1   1  -8   25.28    1.02
  -1  -2   8    1.21    0.21
  -1  -2   8    1.52    0.24
   1   2  -8    1.24    0.22
  -1  -3   8   18.55    0.73
  -1  -3   8   18.12    0.74
   1   3  -8   17.89    0.82
  -1  -4   8    3.41    0.31
   1   4  -8    2.40    0.29
  -1  -5   8    6.80    0.42
   1   5  -8    6.61    0.49
  -1  -6   8    0.52    0.22
   1   6  -8    0.43    0.22
  -1  -7   8    2.49    0.33
   1   7  -8    2.89    0.39
  -1  -8   8    2.34    0.33
   1   8  -8    2.75    0.41
  -1  -9   8   -0.02    0.28
   1   9  -8   -0.05    0.26
  -1  10   7    1.73    0.45
  -1  10   7    1.66    0.52
  -1   9   7    9.19    0.74
  -1   9   7    9.07    0.81
  -1   8   7    1.73    0.43
  -1   8   7    1.89    0.47
  -1   7   7    4.27    0.50
  -1   7   7    5.70    0.61
  -1   6   7   15.41    0.90
  -1   6   7   13.89    0.79
  -1   5   7   25.15    1.10
  -1   4   7    5.10    0.44
  -1   3   7   54.15    1.95
  -1   2   7   34.79    1.33
  -1   1   7   69.69    2.45
  -1   1   7   72.57    2.56
  -1   0   7   -0.01    0.15
   1   0  -7    0.05    0.10
  -1  -1   7   70.97    2.45
   1   1  -7   67.85    2.38
  -1  -2   7   32.98    1.21
  -1  -2   7   32.12    1.09
   1   2  -7   31.91    1.23
  -1  -3   7   51.96    1.81
  -1  -3   7   52.33    1.65
   1   3  -7   52.67    1.86
  -1  -4   7    3.94    0.31
   1   4  -7    4.36    0.35
  -1  -5   7   24.88    0.89
   1   5  -7   25.29    1.04
  -1  -6   7   13.10    0.57
   1   6  -7   13.05    0.68
  -1  -7   7    4.61    0.37
   1   7  -7    5.27    0.48
  -1  -8   7    1.59    0.29
   1   8  -7    1.55    0.32
  -1  -9   7    8.47    0.53
   1   9  -7    9.72    0.68
  -1 -10   7    1.72    0.33
   1  10  -7    1.38    0.37
  -1  10   6    0.47    0.41
  -1  10   6    0.45    0.39
  -1   9   6    2.49    0.44
  -1   9   6    2.66    0.51
  -1   8   6   31.09    1.41
  -1   8   6   27.53    1.29
  -1   7   6   57.73    2.26
  -1   7   6   55.68    2.13
  -1   6   6    0.89    0.28
  -1   5   6   72.19    2.56
  -1   4   6   57.61    2.07
  -1   3   6  187.66    6.14
  -1   2   6   11.80    0.57
  -1   1   6  305.30    9.82
  -1   0   6   62.02    2.17
   1   0  -6   60.41    2.08
  -1  -1   6  313.96    9.97
   1   1  -6  288.37    9.68
  -1  -2   6   11.84    0.48
  -1  -2   6   11.16    0.50
   1   2  -6   11.72    0.54
  -1  -3   6  179.71    5.93
  -1  -3   6  179.24    5.19
  -1  -4   6   56.98    1.74
   1   4  -6   55.54    1.97
  -1  -5   6   65.70    2.02
   1   5  -6   66.56    2.31
  -1  -6   6    0.78    0.20
   1   6  -6    0.74    0.20
  -1  -7   6   53.73    1.70
   1   7  -6   53.05    1.97
  -1  -8   6   27.14    1.00
   1   8  -6   26.98    1.17
  -1  -9   6    1.86    0.30
   1   9  -6    2.19    0.37
  -1 -10   6    0.76    0.29
   1  10  -6    0.47    0.32
  -1  10   5    0.11    0.39
  -1  10   5    0.78    0.38
  -1   9   5    3.47    0.52
  -1   9   5    3.69    0.48
  -1   8   5   -0.35    0.29
  -1   8   5   -0.21    0.27
  -1   7   5    1.70    0.32
  -1   6   5    4.65    0.46
  -1   5   5    2.57    0.31
  -1   4   5    3.82    0.35
  -1   3   5   20.35    0.84
  -1   2   5    3.44    0.30
  -1   1   5    8.30    0.43
   1   0  -5   -0.06    0.08
  -1  -1   5    8.30    0.39
   1   1  -5    8.09    0.41
  -1  -2   5    3.53    0.23
  -1  -2   5    3.27    0.22
  -1  -3   5   19.99    0.68
  -1  -3   5   18.77    0.69
   1   3  -5   19.64    0.76
  -1  -4   5    2.92    0.23
   1   4  -5    2.54    0.24
  -1  -5   5    2.22    0.22
   1   5  -5    2.79    0.27
  -1  -6   5    4.53    0.31
   1   6  -5    3.66    0.35
  -1  -7   5    0.68    0.21
   1   7  -5    0.68    0.23
  -1  -8   5   -0.18    0.20
   1   8  -5   -0.11    0.20
  -1  -9   5    3.22    0.35
   1   9  -5    3.49    0.43
  -1 -10   5    0.90    0.30
   1  10  -5    0.55    0.33
  -1  11   4   10.87    0.80
  -1  10   4    0.91    0.37
  -1   9   4    1.76    0.40
  -1   9   4    2.03    0.40
  -1   8   4    0.43    0.28
  -1   7   4   46.77    1.79
  -1   6   4   22.73    0.99
  -1   5   4   33.90    1.31
  -1   4   4   39.46    1.45
  -1   3   4  208.13    6.75
  -1   2   4   70.30    2.37
  -1   1   4  177.70    5.74
   1   0  -4  223.40    7.17
   1   1  -4   61.62    2.05
  -1  -2   4   68.76    2.02
  -1  -2   4   69.17    2.28
   1   2  -4   66.34    2.26
  -1  -3   4  193.02    6.45
  -1  -3   4  201.13    5.64
   1   3  -4  197.56    6.35
  -1  -4   4   39.08    1.19
   1   4  -4   37.10    1.35
  -1  -5   4   35.01    1.10
   1   5  -4   33.66    1.26
  -1  -6   4   22.42    0.80
   1   6  -4   23.00    0.94
  -1  -7   4   48.44    1.53
   1   7  -4   47.12    1.76
  -1  -8   4    0.08    0.19
   1   8  -4    0.06    0.21
  -1  -9   4    1.88    0.29
   1   9  -4    1.83    0.34
   1  10  -4    2.16    0.39
   1  11  -4   10.30    0.75
  -1  11   3    0.05    0.34
  -1  10   3    3.79    0.49
  -1   9   3   11.18    0.73
  -1   8   3    5.55    0.51
  -1   7   3   18.96    0.90
  -1   6   3   15.69    0.76
  -1   5   3    7.92    0.48
  -1   4   3    8.19    0.44
  -1   3   3  204.43    6.61
  -1   2   3   40.39    1.40
  -1   1   3  110.95    3.61
   1   0  -3    0.01    0.03
  -1  -2   3   39.79    1.30
  -1  -2   3   39.48    1.17
   1   2  -3   37.51    1.31
  -1  -3   3  198.99    5.60
   1   3  -3  194.50    6.32
  -1  -4   3    8.23    0.34
   1   4  -3    7.96    0.40
  -1  -5   3    8.63    0.37
   1   5  -3    8.46    0.45
  -1  -6   3   17.78    0.64
   1   6  -3   16.58    0.75
  -1  -7   3   18.63    0.71
   1   7  -3   19.72    0.86
  -1  -8   3    5.35    0.37
   1   8  -3    5.47    0.46
   1   9  -3   11.47    0.69
   1  10  -3    3.33    0.44
   1  11  -3    0.28    0.33
  -1  11   2    5.24    0.57
  -1  10   2    2.72    0.44
  -1   9   2    3.69    0.45
  -1   8   2    4.88    0.47
  -1   7   2   38.12    1.48
  -1   6   2   13.57    0.68
  -1   5   2    1.26    0.21
  -1   4   2   38.13    1.38
  -1   3   2   16.51    0.66
  -1   2   2    6.57    0.32
  -1   1   2   17.92    0.65
   1   0  -2    6.44    0.26
  -1  -1   2   17.84    0.54
   1   1  -2   17.31    0.61
  -1  -2   2    6.37    0.24
   1   2  -2    6.60    0.28
  -1  -3   2   16.21    0.52
   1   3  -2   15.35    0.60
  -1  -4   2   40.08    1.20
   1   4  -2   38.57    1.38
  -1  -5   2    1.12    0.15
   1   5  -2    1.17    0.18
  -1  -6   2   14.48    0.57
   1   6  -2   15.24    0.69
  -1  -7   2   36.08    1.21
   1   7  -2   38.17    1.43
   1   8  -2    5.48    0.48
   1   9  -2    3.90    0.44
   1  10  -2    3.20    0.44
   1  11  -2    6.26    0.59
  -1  11   1    0.25    0.33
  -1  10   1    4.81    0.52
  -1   9   1   16.79    0.86
  -1   8   1    1.30    0.29
  -1   7   1   11.55    0.63
  -1   6   1   38.14    1.44
  -1   5   1  120.58    4.01
  -1   4   1    0.12    0.12
  -1   3   1  289.19    9.26
  -1   2   1   69.75    2.30
  -1   1   1  413.36   13.24
   1   0  -1   -0.40    0.03
  -1  -1   1  404.61   11.64
   1   1  -1  412.85   13.10
  -1  -2   1   68.05    1.95
   1   2  -1   67.28    2.21
  -1  -3   1  285.76    8.26
   1   3  -1  292.14    9.13
   1   3  -1  279.40    9.37
  -1  -4   1    0.04    0.09
   1   4  -1    0.08    0.06
   1   4  -1    0.16    0.11
  -1  -5   1  118.67    3.34
   1   5  -1  113.79    3.79
   1   5  -1  111.25    3.80
   1   6  -1   37.13    1.35
   1   6  -1   35.06    1.26
   1   7  -1   10.16    0.58
   1   8  -1    0.95    0.25
   1   9  -1   16.40    0.85
   1  10  -1    5.32    0.55
   1  11  -1    0.28    0.31
  -1  11   0   -0.06    0.29
  -1  10   0   -0.08    0.27
  -1   9   0   -0.09    0.23
  -1   8   0   -0.04    0.21
  -1   7   0    0.10    0.18
  -1   6   0    0.03    0.14
  -1   5   0    0.06    0.13
  -1   4   0    0.15    0.12
  -1   3   0    0.08    0.09
   1  -3   0    0.09    0.06
  -1   2   0   -0.13    0.06
   1  -2   0   -0.16    0.04
  -1   1   0   -0.22    0.03
   1  -1   0   -0.18    0.02
   1  -1   0   -0.22    0.02
   1   0   0   -0.77    0.00
   1   0   0   -0.77    0.00
   1   1   0   -0.22    0.03
   1   1   0   -0.27    0.02
   1   2   0   -0.12    0.06
   1   2   0   -0.17    0.04
   1   3   0    0.02    0.07
   1   4   0   -0.08    0.10
   1   5   0    0.01    0.12
   1   6   0   -0.07    0.11
   1   6   0    0.13    0.15
   1   7   0   -0.05    0.17
   1   7   0   -0.28    0.14
   1   8   0    0.02    0.21
   1   9   0   -0.18    0.23
   1  10   0   -0.15    0.26
   1  11   0   -0.04    0.29
  -1  11  -1    0.20    0.31
  -1  10  -1    5.03    0.52
  -1   9  -1   16.23    0.83
  -1   8  -1    1.20    0.28
  -1   7  -1   12.26    0.66
  -1   6  -1   37.06    1.39
   1  -6   1   37.39    1.21
  -1   5  -1  115.28    3.87
   1  -5   1  118.84    3.41
  -1   4  -1    0.03    0.10
   1  -4   1    0.12    0.09
  -1   3  -1  292.92    9.27
   1  -3   1  286.83    8.24
  -1   2  -1   68.34    2.22
   1  -2   1   66.67    2.25
   1  -2   1   68.93    1.96
   1  -1   1  405.22   13.60
   1  -1   1  421.05   11.81
   1   0   1   -0.45    0.03
   1   1   1  462.59   15.26
   1   2   1   72.11    2.36
   1   3   1  300.30    9.60
   1   4   1    0.26    0.12
   1   5   1  116.33    3.85
   1   6   1   36.94    1.37
   1   6   1   35.73    1.34
   1   7   1   12.21    0.65
   1   7   1   11.38    0.57
   1   8   1    0.84    0.25
   1   9   1   17.20    0.87
   1  10   1    5.70    0.56
   1  11   1    0.49    0.33
  -1  11  -2    5.65    0.59
  -1  10  -2    2.47    0.39
  -1   9  -2    3.51    0.41
  -1   8  -2    5.09    0.45
  -1   7  -2   38.61    1.44
   1  -7   2   36.85    1.24
  -1   6  -2   14.14    0.67
   1  -6   2   14.80    0.57
  -1   5  -2    0.88    0.17
   1  -5   2    1.16    0.16
  -1   4  -2   39.10    1.36
   1  -4   2   38.07    1.18
  -1   3  -2   15.50    0.59
   1  -3   2   15.39    0.53
   1  -3   2   15.41    0.51
  -1   2  -2    6.48    0.27
   1  -2   2    6.47    0.25
   1  -2   2    6.17    0.25
  -1   1  -2   16.89    0.59
   1  -1   2   17.77    0.55
   1  -1   2   17.69    0.60
  -1   0  -2  227.13    7.30
   1   0   2  229.88    7.57
   1   1   2   17.36    0.64
   1   2   2    6.93    0.31
   1   3   2   15.93    0.63
   1   4   2   40.11    1.43
   1   5   2    1.29    0.21
   1   6   2   14.42    0.69
   1   7   2   36.73    1.42
   1   7   2   37.32    1.44
   1   8   2    5.62    0.50
   1   8   2    5.17    0.45
   1   9   2    3.57    0.44
   1  10   2    2.74    0.43
   1  11   2    6.56    0.63
  -1  11  -3    0.35    0.33
  -1  10  -3    3.28    0.43
  -1   9  -3   10.80    0.65
   1  -9   3    9.32    0.53
  -1   8  -3    5.21    0.46
   1  -8   3    4.96    0.36
  -1   7  -3   18.42    0.85
   1  -7   3   19.69    0.73
  -1   6  -3   17.06    0.75
   1  -6   3   16.41    0.63
  -1   5  -3    8.38    0.46
   1  -5   3    8.78    0.38
  -1   4  -3    8.08    0.40
   1  -4   3    7.94    0.34
   1  -4   3    8.27    0.30
  -1   3  -3  197.54    6.33
   1  -3   3  199.13    5.63
   1  -3   3  195.01    6.46
   1  -2   3   38.45    1.16
   1  -2   3   37.78    1.28
  -1   1  -3  109.49    3.57
   1  -1   3  113.18    3.69
  -1   0  -3    0.01    0.04
   1   0   3    0.01    0.06
   1   1   3  111.51    3.79
   1   1   3  115.02    3.65
   1   2   3   40.06    1.33
   1   2   3   37.53    1.39
   1   3   3  203.65    6.56
   1   4   3    8.20    0.43
   1   5   3    8.22    0.49
   1   5   3    8.39    0.48
   1   6   3   16.45    0.77
   1   6   3   17.18    0.80
   1   7   3   19.13    0.88
   1   7   3   18.70    0.87
   1   8   3    3.55    0.38
   1   8   3    4.91    0.46
   1   9   3   11.00    0.70
   1  10   3    4.53    0.53
   1  11   3    0.14    0.32
  -1  11  -4    9.56    0.72
  -1  10  -4    1.49    0.36
   1 -10   4    1.64    0.31
  -1   9  -4    1.76    0.36
   1  -9   4    1.73    0.29
  -1   8  -4    0.29    0.21
   1  -8   4    0.28    0.20
  -1   7  -4   47.36    1.74
   1  -7   4   47.44    1.52
  -1   6  -4   20.56    0.86
   1  -6   4   20.73    0.74
  -1   5  -4   33.24    1.23
   1  -5   4   33.41    1.08
  -1   4  -4   37.42    1.32
   1  -4   4   37.63    1.25
   1  -4   4   37.39    1.18
   1  -3   4  202.96    6.69
   1  -3   4  204.46    5.83
  -1   2  -4   65.45    2.17
   1  -2   4   66.81    1.97
   1  -2   4   65.82    2.21
  -1   1  -4  181.57    5.83
   1  -1   4  182.53    6.02
  -1   0  -4  226.16    7.19
   1   0   4  224.42    7.45
   1   1   4  179.70    5.82
   1   1   4  183.35    6.05
   1   2   4   70.48    2.34
   1   2   4   69.84    2.44
   1   3   4  209.21    7.04
   1   3   4  211.70    6.80
   1   4   4   41.56    1.46
   1   4   4   38.85    1.52
   1   5   4   36.54    1.42
   1   5   4   35.41    1.35
   1   6   4   22.87    0.99
   1   6   4   23.09    1.02
   1   7   4   48.52    1.82
   1   7   4   48.67    1.88
   1   8   4    0.15    0.27
   1   8   4    0.00    0.24
   1   9   4    2.16    0.38
   1   9   4    1.72    0.35
   1  10   4    1.72    0.39
   1  11   4    8.76    0.71
  -1  10  -5    0.46    0.31
   1 -10   5    0.59    0.27
  -1   9  -5    3.08    0.40
   1  -9   5    3.48    0.36
  -1   8  -5   -0.08    0.20
   1  -8   5    0.30    0.22
  -1   7  -5    1.10    0.24
   1  -7   5    1.08    0.22
  -1   6  -5    4.48    0.39
   1  -6   5    4.48    0.32
  -1   5  -5    2.51    0.25
   1  -5   5    2.62    0.24
  -1   4  -5    3.78    0.27
   1  -4   5    2.76    0.19
   1  -4   5    3.03    0.24
  -1   3  -5   18.84    0.73
   1  -3   5   19.33    0.70
   1  -3   5   19.80    0.69
  -1   2  -5    3.64    0.24
   1  -2   5    3.23    0.24
   1  -2   5    3.15    0.22
  -1   1  -5    8.26    0.38
   1  -1   5    8.48    0.40
  -1   0  -5   -0.05    0.06
   1   0   5   -0.05    0.11
   1   1   5    8.72    0.45
   1   1   5    8.46    0.40
   1   2   5    2.82    0.29
   1   2   5    3.36    0.27
   1   3   5   19.95    0.88
   1   3   5   20.84    0.82
   1   4   5    3.08    0.30
   1   4   5    2.80    0.32
   1   5   5    2.33    0.34
   1   5   5    2.97    0.32
   1   6   5    5.19    0.43
   1   6   5    4.03    0.46
   1   7   5    0.79    0.31
   1   7   5    0.95    0.29
   1   8   5    0.00    0.30
   1   8   5   -0.42    0.25
   1   9   5    2.65    0.42
   1   9   5    3.29    0.49
   1  10   5    0.84    0.36
  -1  10  -6    0.80    0.34
   1 -10   6    0.29    0.27
  -1   9  -6    3.28    0.42
   1  -9   6    2.14    0.33
  -1   8  -6   26.70    1.15
   1  -8   6   26.09    0.99
  -1   7  -6   52.87    1.93
   1  -7   6   52.14    1.68
  -1   6  -6    0.90    0.21
   1  -6   6    0.55    0.19
  -1   5  -6   64.86    2.28
   1  -5   6   67.34    2.03
   1  -4   6   55.00    1.87
   1  -4   6   55.59    1.72
  -1   3  -6  186.36    5.85
   1  -3   6  175.43    5.95
   1  -3   6  179.12    5.22
  -1   2  -6   10.74    0.50
   1  -2   6   11.37    0.49
   1  -2   6   11.51    0.49
  -1   1  -6  298.37    9.80
   1  -1   6  313.50   10.12
  -1   0  -6   63.04    2.08
   1   0   6   61.73    2.20
   1   1   6  318.39   10.56
   1   1   6  317.58   10.18
   1   2   6   11.50    0.52
   1   2   6   11.21    0.60
   1   3   6  195.09    6.61
   1   3   6  195.11    6.35
   1   4   6   58.81    2.09
   1   4   6   60.29    2.23
   1   5   6   73.57    2.68
   1   5   6   71.16    2.53
   1   6   6    1.19    0.28
   1   6   6    0.79    0.31
   1   7   6   55.31    2.11
   1   7   6   57.77    2.24
   1   8   6   29.43    1.29
   1   8   6   29.49    1.39
   1   9   6    2.25    0.46
   1   9   6    2.13    0.41
   1  10   6    0.26    0.42
   1  10   6    0.54    0.37
  -1  10  -7    1.99    0.40
   1 -10   7    2.10    0.36
  -1   9  -7    9.47    0.66
   1  -9   7    8.24    0.54
  -1   8  -7    1.51    0.31
   1  -8   7    1.53    0.29
  -1   7  -7    4.67    0.43
   1  -7   7    4.50    0.38
  -1   6  -7   13.91    0.71
   1  -6   7   14.23    0.61
  -1   4  -7    4.89    0.37
   1  -4   7    4.83    0.34
  -1   3  -7   53.14    1.83
   1  -3   7   50.65    1.80
   1  -3   7   51.87    1.65
  -1   2  -7   32.95    1.22
   1  -2   7   32.45    1.12
   1  -2   7   32.93    1.22
  -1   1  -7   67.83    2.34
   1  -1   7   71.03    2.44
   1   0   7    0.04    0.15
   1   1   7   73.28    2.48
   1   1   7   73.43    2.62
   1   2   7   35.95    1.44
   1   2   7   36.12    1.33
   1   3   7   57.16    2.01
   1   3   7   56.43    2.14
   1   4   7    4.82    0.48
   1   4   7    4.73    0.41
   1   5   7   27.09    1.13
   1   5   7   27.34    1.24
   1   6   7   14.46    0.78
   1   6   7   14.61    0.88
   1   7   7    5.69    0.51
   1   7   7    4.15    0.54
   1   8   7    2.38    0.49
   1   8   7    2.22    0.43
   1   9   7    9.96    0.83
   1   9   7    9.00    0.70
   1  10   7    1.51    0.43
   1  10   7    2.65    0.58
  -1   9  -8    0.23    0.29
   1  -9   8   -0.35    0.27
  -1   8  -8    2.69    0.40
   1  -8   8    2.58    0.33
  -1   7  -8    2.58    0.36
   1  -7   8    2.42    0.33
  -1   6  -8   -0.01    0.09
   1  -6   8    0.40    0.22
  -1   5  -8    6.77    0.48
   1  -5   8    6.92    0.42
  -1   4  -8    3.62    0.35
   1  -4   8    3.78    0.33
  -1   3  -8   18.71    0.81
   1  -3   8   18.55    0.75
   1  -3   8   18.91    0.75
  -1   2  -8    1.44    0.21
   1  -2   8    1.23    0.23
   1  -2   8    1.28    0.21
  -1   1  -8   26.77    1.00
   1  -1   8   26.23    1.08
   1   0   8    0.46    0.24
   1   0   8    0.59    0.18
   1   1   8   28.10    1.18
   1   1   8   27.57    1.07
   1   2   8    1.57    0.24
   1   2   8    1.23    0.29
   1   3   8   20.32    0.89
   1   3   8   19.68    0.97
   1   4   8    4.38    0.41
   1   4   8    3.55    0.47
   1   5   8    6.87    0.62
   1   5   8    7.21    0.55
   1   6   8    0.20    0.34
   1   6   8    0.45    0.31
   1   7   8    2.90    0.53
   1   7   8    3.03    0.44
   1   8   8    2.56    0.54
   1   8   8    2.78    0.46
   1   9   8   -0.03    0.42
   1   9   8    0.47    0.37
   1  -8   9    3.38    0.40
   1  -7   9    2.15    0.32
   1  -6   9    9.55    0.54
   1  -5   9   37.19    1.29
   1  -4   9    1.72    0.27
   1  -3   9   18.21    0.76
   1  -3   9   17.80    0.75
   1  -2   9   11.28    0.57
   1  -2   9   10.74    0.58
   1  -1   9   54.99    2.03
   1   0   9   -0.21    0.16
   1   0   9   -0.06    0.22
   1   1   9   52.71    1.90
   1   1   9   54.73    2.06
   1   2   9   12.52    0.65
   1   2   9   12.54    0.76
   1   3   9   20.79    1.05
   1   3   9   20.31    0.92
   1   4   9    1.69    0.33
   1   4   9    2.39    0.42
   1   5   9   42.80    1.84
   1   6   9    9.64    0.76
   1   7   9    2.61    0.46
   1   7   9    2.18    0.51
   1   8   9    3.56    0.61
   1  -8  10    1.11    0.32
   1  -7  10    9.79    0.58
   1  -6  10    1.03    0.30
   1  -5  10    0.14    0.23
   1  -4  10    2.38    0.34
   1  -3  10   19.05    0.81
   1  -2  10    0.85    0.26
   1  -2  10    1.29    0.27
   1  -1  10    3.28    0.37
   1   0  10    1.80    0.35
   1   1  10    3.78    0.45
   1   2  10    0.98    0.34
   1   3  10   24.02    1.20
   1   4  10    1.98    0.48
   1   5  10    0.28    0.34
   1   6  10    1.10    0.44
   1   7  10   11.79    0.95
   1   8  10    1.13    0.56
   1  -7  11    1.35    0.33
   1  -6  11    6.70    0.50
   1  -5  11   17.90    0.81
   1  -4  11    0.20    0.24
   1  -3  11   10.90    0.61
   1  -2  11   25.46    1.04
   1  -1  11   26.61    1.18
   1   0  11   -0.01    0.27
   1   1  11   28.45    1.33
   1   2  11   28.21    1.35
   1   3  11   12.81    0.87
   1   4  11    0.39    0.34
   1   5  11   21.81    1.24
   1   6  11    6.23    0.74
   1   7  11    1.06    0.51
   1  -5  12   -0.35    0.25
   1  -4  12    6.57    0.51
   1  -3  12   19.94    0.90
   1  -2  12   -0.14    0.26
   1  -1  12    3.17    0.43
   1  -1  12    3.45    0.44
   1   0  12   12.06    0.79
   1   1  12    3.91    0.53
   1   2  12    0.02    0.34
   1   3  12   22.63    1.23
   1   4  12    6.74    0.75
   1   5  12    0.25    0.42
   1  -4  13    0.94    0.34
   1  -3  13    2.75    0.42
   1  -2  13    1.67    0.39
   1  -1  13    7.84    0.62
   1   0  13    0.30    0.32
   1   1  13    8.31    0.77
   1   2  13    2.60    0.54
   1   3  13    3.51    0.60
   1   4  13    0.62    0.46
  -2   4  13    1.70    0.49
  -2   3  13   11.78    0.89
  -2   2  13   12.55    0.90
  -2   1  13   33.57    1.57
  -2   0  13   -0.01    0.35
  -2  -1  13   32.32    1.30
  -2  -2  13   11.20    0.69
  -2  -3  13    9.10    0.62
  -2  -4  13    1.73    0.36
  -2   5  12    3.99    0.62
  -2   4  12    8.16    0.79
  -2   3  12    5.25    0.63
  -2   2  12    0.47    0.36
  -2   1  12   14.27    0.89
  -2   0  12   16.21    0.96
  -2  -1  12   13.94    0.73
  -2  -2  12    0.19    0.28
  -2  -3  12    5.78    0.50
  -2  -4  12    6.75    0.51
  -2  -5  12    3.12    0.38
  -2   7  11    4.48    0.68
  -2   6  11    3.55    0.61
  -2   5  11    8.20    0.77
  -2   4  11    3.45    0.54
  -2   3  11   13.91    0.90
  -2   2  11    6.55    0.64
  -2   1  11   17.83    0.97
  -2   0  11   -0.06    0.25
  -2  -1  11   18.71    0.94
  -2  -1  11   17.95    0.83
  -2  -2  11    5.78    0.48
  -2  -3  11   11.81    0.62
  -2  -4  11    3.27    0.37
  -2  -5  11    6.90    0.48
  -2  -6  11    4.17    0.41
  -2  -7  11    4.36    0.43
  -2   8  10    2.07    0.56
  -2   7  10   21.79    1.27
  -2   6  10    0.08    0.35
  -2   6  10    0.31    0.39
  -2   5  10   21.28    1.11
  -2   5  10   15.74    0.96
  -2   4  10   33.43    1.54
  -2   3  10   58.71    2.37
  -2   3  10   61.34    2.25
  -2   2  10    1.25    0.30
  -2   2  10    1.27    0.35
  -2   1  10    7.31    0.57
  -2   1  10    7.32    0.59
  -2   0  10   70.37    2.61
  -2  -1  10    6.70    0.54
  -2  -2  10    1.26    0.28
  -2  -2  10    0.85    0.26
  -2  -3  10   59.14    1.92
  -2  -4  10   31.82    1.15
  -2  -5  10   19.12    0.80
  -2  -6  10    0.53    0.25
  -2  -7  10   17.40    0.76
  -2  -8  10    1.75    0.34
  -2   8   9    0.71    0.45
  -2   8   9    1.65    0.51
  -2   7   9    0.01    0.38
  -2   7   9    0.12    0.37
  -2   6   9    0.40    0.36
  -2   6   9   -0.01    0.39
  -2   5   9   11.39    0.77
  -2   5   9   11.86    0.79
  -2   4   9   11.22    0.77
  -2   4   9   11.49    0.71
  -2   3   9    1.64    0.37
  -2   3   9    1.57    0.31
  -2   2   9    7.74    0.61
  -2   2   9    7.32    0.54
  -2   1   9   10.46    0.64
  -2   1   9   11.15    0.67
  -2   0   9    0.14    0.23
  -2  -1   9   10.82    0.60
   2   1  -9   10.46    0.58
  -2  -2   9    7.05    0.45
  -2  -2   9    6.07    0.49
   2   2  -9    7.22    0.50
  -2  -3   9    1.37    0.25
   2   3  -9    1.63    0.28
  -2  -5   9   10.48    0.54
   2   5  -9   11.73    0.69
  -2  -6   9    0.83    0.25
   2   6  -9    0.69    0.27
  -2  -7   9    0.17    0.24
   2   7  -9    0.12    0.25
  -2  -8   9    0.92    0.29
   2   8  -9    1.24    0.36
  -2   9   8    1.61    0.40
  -2   9   8    2.01    0.53
  -2   8   8    5.82    0.61
  -2   8   8    5.91    0.69
  -2   7   8   69.47    2.76
  -2   6   8    0.81    0.32
  -2   6   8    1.46    0.38
  -2   5   8    0.61    0.29
  -2   4   8   10.12    0.65
  -2   3   8   71.22    2.54
  -2   2   8    1.81    0.28
  -2   1   8  128.35    4.39
  -2   1   8  123.59    4.23
  -2   0   8   41.22    1.57
   2   0  -8   39.30    1.48
  -2  -1   8  128.84    4.34
   2   1  -8  124.21    4.23
  -2  -2   8    1.72    0.23
  -2  -2   8    1.74    0.24
   2   2  -8    1.84    0.27
  -2  -3   8   67.09    2.36
  -2  -3   8   69.68    2.13
  -2  -4   8    9.22    0.47
   2   4  -8   10.05    0.58
  -2  -5   8    0.45    0.19
   2   5  -8    0.53    0.21
  -2  -6   8    1.27    0.24
   2   6  -8    1.83    0.31
  -2  -7   8   63.31    2.05
   2   7  -8   66.22    2.41
  -2  -8   8    6.18    0.44
   2   8  -8    5.79    0.56
  -2  -9   8    1.73    0.34
   2   9  -8    1.70    0.39
  -2  10   7    0.67    0.49
  -2  10   7    0.79    0.43
  -2   9   7    8.92    0.75
  -2   9   7   10.84    0.89
  -2   8   7    0.72    0.40
  -2   8   7    0.65    0.38
  -2   7   7    4.46    0.51
  -2   6   7   13.53    0.78
  -2   5   7   11.48    0.69
  -2   4   7    0.52    0.24
  -2   3   7   31.83    1.27
  -2   2   7  110.42    3.73
  -2   1   7   24.29    1.00
   2   0  -7    0.03    0.11
  -2  -1   7   23.72    0.94
   2   1  -7   22.60    0.94
  -2  -2   7  115.42    3.46
  -2  -2   7  118.53    3.97
  -2  -3   7   28.90    1.07
  -2  -3   7   29.22    1.00
   2   3  -7   30.29    1.16
  -2  -4   7    0.81    0.19
   2   4  -7    0.80    0.20
  -2  -5   7   12.17    0.52
   2   5  -7   11.26    0.63
  -2  -6   7   13.60    0.59
   2   6  -7   14.00    0.72
  -2  -7   7    6.02    0.39
   2   7  -7    5.80    0.50
  -2  -8   7    0.47    0.27
   2   8  -7    0.75    0.28
  -2  -9   7    8.33    0.53
   2   9  -7    9.60    0.69
   2  10  -7    1.33    0.38
  -2  10   6    1.78    0.46
  -2  10   6    2.24    0.52
  -2   9   6    0.42    0.36
  -2   9   6    0.74    0.42
  -2   8   6    1.13    0.36
  -2   7   6    1.26    0.34
  -2   6   6    2.33    0.36
  -2   5   6    7.22    0.52
  -2   4   6    7.79    0.53
  -2   3   6   48.51    1.77
  -2   2   6    2.40    0.26
  -2   1   6    0.26    0.15
   2   0  -6    0.24    0.12
  -2  -1   6    0.00    0.14
   2   1  -6    0.01    0.07
  -2  -2   6    3.00    0.24
  -2  -2   6    2.97    0.23
  -2  -3   6   47.07    1.45
  -2  -3   6   45.93    1.59
   2   3  -6   46.10    1.65
  -2  -4   6    8.40    0.39
   2   4  -6    8.20    0.47
  -2  -5   6    6.82    0.36
   2   5  -6    5.95    0.43
  -2  -6   6    1.76    0.24
   2   6  -6    2.04    0.28
  -2  -7   6    1.89    0.25
   2   7  -6    1.77    0.30
  -2  -8   6    1.27    0.25
   2   8  -6    0.74    0.27
  -2  -9   6    0.32    0.25
   2   9  -6    0.55    0.30
  -2 -10   6    1.67    0.33
   2  10  -6    2.41    0.42
  -2  10   5    1.33    0.41
  -2  10   5    1.26    0.43
  -2   9   5   19.35    1.03
  -2   9   5   16.53    0.95
  -2   8   5    6.78    0.61
  -2   7   5   10.59    0.69
  -2   6   5   20.01    0.94
  -2   5   5   80.62    2.82
  -2   4   5   30.96    1.22
  -2   3   5   86.70    2.95
  -2   2   5   75.87    2.58
  -2   1   5  163.75    5.34
   2   0  -5    0.01    0.03
   2   1  -5   44.98    1.58
  -2  -2   5   75.71    2.23
  -2  -2   5   73.81    2.54
   2   2  -5   75.83    2.53
  -2  -3   5   82.88    2.86
  -2  -3   5   89.48    2.54
   2   3  -5   86.17    2.88
  -2  -4   5   30.12    0.95
   2   4  -5   28.48    1.10
  -2  -5   5   79.13    2.34
   2   5  -5   77.60    2.67
  -2  -6   5   20.34    0.74
   2   6  -5   20.84    0.89
  -2  -7   5   10.07    0.49
   2   7  -5   10.29    0.60
  -2  -8   5    6.14    0.41
   2   8  -5    6.62    0.52
  -2  -9   5   16.03    0.71
   2   9  -5   17.68    0.89
  -2 -10   5    1.51    0.29
   2  10  -5    0.97    0.35
  -2  11   4    0.47    0.36
  -2  10   4    0.51    0.34
  -2   8   4    0.71    0.32
  -2   7   4    8.42    0.60
  -2   6   4    1.17    0.27
  -2   5   4   10.53    0.59
  -2   4   4    3.09    0.32
  -2   3   4   23.80    0.94
  -2   2   4    6.37    0.36
  -2   1   4    2.84    0.24
   2   0  -4    4.31    0.27
   2   1  -4    2.58    0.21
  -2  -2   4    6.55    0.29
  -2  -2   4    6.41    0.29
   2   2  -4    6.99    0.34
  -2  -3   4   22.43    0.78
  -2  -3   4   23.58    0.75
   2   3  -4   23.38    0.87
  -2  -4   4    2.95    0.20
   2   4  -4    2.10    0.21
  -2  -5   4   10.19    0.44
   2   5  -4   11.49    0.54
  -2  -6   4    1.21    0.19
   2   6  -4    0.92    0.21
  -2  -7   4    8.40    0.43
   2   7  -4    8.45    0.53
  -2  -8   4    0.46    0.20
   2   8  -4    0.52    0.24
  -2  -9   4    3.74    0.35
   2   9  -4    4.29    0.46
   2  10  -4   -0.04    0.28
   2  11  -4    0.78    0.36
  -2  11   3    0.24    0.35
  -2  10   3    6.99    0.63
  -2   9   3   30.96    1.34
  -2   8   3    0.39    0.28
  -2   7   3    4.86    0.46
  -2   6   3   50.26    1.86
  -2   5   3  150.22    4.98
  -2   4   3    0.12    0.14
  -2   3   3   75.08    2.54
  -2   2   3  134.93    4.41
  -2   1   3  196.92    6.34
   2   0  -3    0.04    0.06
  -2  -1   3  206.51    5.88
   2   1  -3  207.37    6.63
  -2  -2   3  129.86    3.67
   2   2  -3  126.85    4.15
  -2  -3   3   72.25    2.08
   2   3  -3   70.09    2.36
  -2  -4   3    0.09    0.10
   2   4  -3    0.12    0.10
  -2  -5   3  150.64    4.34
   2   5  -3  149.89    4.93
  -2  -6   3   50.72    1.58
   2   6  -3   51.74    1.84
  -2  -7   3    4.35    0.31
   2   7  -3    4.47    0.40
  -2  -8   3    0.50    0.20
   2   8  -3    0.32    0.23
   2   9  -3   32.81    1.37
   2  10  -3    6.83    0.58
   2  11  -3    0.14    0.32
  -2  11   2   11.62    0.78
  -2  10   2    0.79    0.35
  -2   9   2   -0.13    0.26
  -2   8   2    6.10    0.53
  -2   7   2   26.29    1.13
  -2   6   2    0.99    0.23
  -2   5   2   58.52    2.07
  -2   4   2  156.67    5.13
  -2   3   2  235.07    7.58
  -2   2   2    0.39    0.10
  -2   1   2    5.54    0.27
   2   0  -2  341.44   10.90
  -2  -1   2    5.63    0.20
   2   1  -2    5.15    0.24
  -2  -2   2    0.48    0.06
   2   2  -2    0.24    0.07
  -2  -3   2  230.92    6.58
   2   3  -2  233.18    7.44
  -2  -4   2  164.67    4.65
   2   4  -2  160.02    5.27
  -2  -5   2   57.76    1.75
   2   5  -2   58.77    2.02
  -2  -6   2    0.82    0.16
   2   6  -2    1.08    0.20
  -2  -7   2   26.02    0.92
   2   7  -2   27.65    1.11
   2   8  -2    6.23    0.49
   2   9  -2    0.13    0.24
   2  10  -2    1.11    0.34
   2  11  -2   11.19    0.76
  -2  11   1   -0.09    0.31
  -2  10   1    2.52    0.43
  -2   9   1   18.53    0.94
  -2   8   1   -0.04    0.22
  -2   7   1    0.16    0.20
  -2   6   1    2.84    0.32
  -2   5   1    4.43    0.35
  -2   4   1    6.51    0.38
  -2   3   1    0.85    0.14
  -2   2   1   10.86    0.45
  -2   1   1   39.10    1.31
   2   0  -1   -0.05    0.03
   2   0  -1   -0.01    0.02
  -2  -1   1   38.79    1.11
   2   1  -1   39.87    1.28
   2   1  -1   36.91    1.27
  -2  -2   1   11.66    0.36
   2   2  -1   10.38    0.42
   2   2  -1   10.84    0.38
  -2  -3   1    0.96    0.10
   2   3  -1    1.03    0.13
   2   3  -1    0.96    0.08
  -2  -4   1    6.32    0.28
   2   4  -1    6.79    0.36
   2   4  -1    6.70    0.28
  -2  -5   1    4.21    0.24
   2   5  -1    3.83    0.23
   2   5  -1    4.63    0.32
   2   6  -1    2.40    0.27
   2   6  -1    2.96    0.22
   2   7  -1   -0.03    0.17
   2   8  -1    0.00    0.20
   2   9  -1   19.35    0.94
   2  10  -1    2.54    0.42
   2  11  -1    0.41    0.32
  -2  11   0    7.93    0.66
  -2  10   0    6.38    0.57
  -2   9   0   34.23    1.42
  -2   8   0   20.06    0.94
  -2   7   0  131.76    4.43
  -2   6   0    6.75    0.46
  -2   5   0   14.95    0.67
  -2   4   0  129.63    4.13
   2  -4   0  121.33    3.62
  -2   3   0  106.72    3.44
   2  -3   0  103.15    3.02
   2  -2   0  204.72    6.39
   2  -2   0  183.77    5.62
  -2   1   0  630.32   19.97
   2  -1   0  612.91   20.44
   2   0   0  520.49   16.65
   2   1   0  292.13    9.66
   2   2   0  216.06    7.02
   2   2   0  209.03    6.78
   2   3   0  111.11    3.65
   2   3   0  108.87    3.58
   2   4   0  129.42    4.35
   2   4   0  132.27    4.27
   2   5   0   14.53    0.59
   2   5   0   15.52    0.66
   2   6   0    6.43    0.42
   2   6   0    6.20    0.34
   2   7   0  134.05    4.49
   2   7   0  134.88    4.52
   2   8   0   19.58    0.91
   2   9   0   34.26    1.41
   2  10   0    7.02    0.59
   2  11   0    8.14    0.64
  -2  11  -1   -0.02    0.30
  -2  10  -1    2.50    0.41
  -2   9  -1   18.32    0.92
  -2   8  -1   -0.03    0.20
  -2   7  -1   -0.28    0.17
  -2   6  -1    3.21    0.32
   2  -6   1    2.82    0.25
  -2   5  -1    3.86    0.32
   2  -5   1    3.73    0.25
  -2   4  -1    6.33    0.36
   2  -4   1    6.53    0.29
  -2   3  -1    1.66    0.17
   2  -3   1    0.91    0.09
   2  -3   1    0.93    0.10
  -2   2  -1    9.88    0.43
   2  -2   1   12.82    0.37
   2  -2   1   10.31    0.40
  -2   1  -1   28.54    1.10
   2  -1   1   37.14    0.99
   2  -1   1   35.69    1.15
   2   0   1    0.01    0.03
   2   1   1   40.87    1.33
   2   1   1   41.18    1.39
   2   2   1   10.16    0.42
   2   2   1   11.23    0.42
   2   3   1    1.16    0.14
   2   4   1    5.87    0.31
   2   4   1    6.38    0.35
   2   5   1    4.16    0.33
   2   5   1    3.70    0.27
   2   6   1    2.63    0.26
   2   6   1    3.46    0.33
   2   7   1   -0.13    0.17
   2   7   1   -0.12    0.16
   2   8   1   -0.18    0.20
   2   9   1   18.45    0.91
   2  10   1    3.06    0.42
   2  11   1    0.16    0.31
  -2  11  -2   11.07    0.76
  -2  10  -2    1.39    0.35
  -2   9  -2    0.05    0.23
  -2   8  -2    5.83    0.49
   2  -8   2    6.86    0.41
  -2   7  -2   25.60    1.07
   2  -7   2   26.23    0.92
  -2   6  -2    0.83    0.20
   2  -6   2    0.98    0.18
  -2   5  -2   58.89    2.06
   2  -5   2   60.62    1.81
  -2   4  -2  160.41    5.20
   2  -4   2  156.93    4.59
   2  -4   2  162.96    5.27
  -2   3  -2  235.88    7.43
   2  -3   2  230.23    7.65
   2  -3   2  230.05    6.59
   2  -2   2    0.26    0.07
   2  -2   2    0.29    0.07
  -2   1  -2    5.36    0.21
   2  -1   2    5.42    0.22
   2  -1   2    5.21    0.22
   2   0   2  384.05   12.66
   2   1   2    5.57    0.26
   2   1   2    5.59    0.22
   2   2   2    0.33    0.08
   2   2   2    0.21    0.09
   2   3   2  238.36    8.01
   2   3   2  246.28    7.77
   2   4   2  164.87    5.30
   2   4   2  161.32    5.45
   2   5   2   60.20    1.96
   2   5   2   51.93    1.97
   2   6   2    0.76    0.20
   2   7   2   26.09    1.07
   2   7   2   26.43    1.09
   2   8   2    6.73    0.51
   2   8   2    5.90    0.47
   2   9   2   -0.05    0.25
   2  10   2    0.72    0.33
   2  11   2   12.19    0.80
  -2  11  -3    0.28    0.33
  -2  10  -3    6.66    0.59
  -2   9  -3   33.00    1.36
   2  -9   3   32.34    1.17
  -2   8  -3    0.23    0.21
   2  -8   3    0.17    0.19
  -2   7  -3    4.56    0.40
   2  -7   3    5.22    0.35
  -2   6  -3   50.17    1.79
   2  -6   3   50.28    1.57
  -2   5  -3  147.86    4.84
   2  -5   3  147.84    4.28
  -2   4  -3    0.13    0.10
   2  -4   3    0.10    0.10
   2  -4   3    0.11    0.06
  -2   3  -3   66.63    2.26
   2  -3   3   68.05    2.29
   2  -3   3   70.75    2.02
  -2   2  -3  124.10    4.09
   2  -2   3  127.95    4.20
   2  -2   3  130.43    3.67
  -2   1  -3  194.35    6.29
   2  -1   3  200.23    6.49
  -2   0  -3    0.06    0.03
   2   0   3   -0.02    0.07
   2   1   3  211.90    7.01
   2   2   3  133.11    4.45
   2   2   3  132.33    4.28
   2   3   3   76.28    2.48
   2   3   3   72.89    2.57
   2   4   3    0.19    0.14
   2   4   3    0.17    0.13
   2   5   3  154.40    5.07
   2   5   3  154.58    5.23
   2   6   3   49.13    1.77
   2   6   3   48.87    1.82
   2   7   3    4.55    0.42
   2   7   3    4.78    0.43
   2   8   3   -0.01    0.14
   2   8   3    0.00    0.23
   2   9   3   32.49    1.37
   2  10   3    6.68    0.59
   2  11   3    0.22    0.32
  -2  11  -4    0.54    0.35
  -2  10  -4    0.28    0.30
   2 -10   4   -0.38    0.24
  -2   9  -4    3.83    0.43
   2  -9   4    4.06    0.37
  -2   8  -4    0.65    0.23
   2  -8   4    0.79    0.23
  -2   7  -4    7.99    0.51
   2  -7   4    8.75    0.45
  -2   6  -4    0.91    0.20
   2  -6   4    1.01    0.17
  -2   5  -4   10.76    0.52
   2  -5   4   10.77    0.45
  -2   4  -4    2.54    0.22
   2  -4   4    2.59    0.20
   2  -4   4    2.81    0.17
  -2   3  -4   22.20    0.83
   2  -3   4   23.53    0.82
   2  -3   4   23.63    0.78
  -2   2  -4    6.06    0.28
   2  -2   4    6.81    0.30
   2  -2   4    6.29    0.28
  -2   1  -4    2.32    0.16
   2  -1   4    2.74    0.19
  -2   0  -4    2.24    0.14
   2   0   4    1.91    0.19
   2   1   4    2.68    0.22
   2   1   4    2.85    0.18
   2   2   4    7.24    0.40
   2   2   4    7.33    0.35
   2   3   4   24.24    0.97
   2   3   4   23.70    0.90
   2   4   4    2.61    0.30
   2   4   4    3.11    0.28
   2   5   4   11.35    0.60
   2   5   4   10.90    0.56
   2   6   4    0.88    0.25
   2   6   4    1.11    0.25
   2   7   4    8.61    0.57
   2   7   4    8.86    0.58
   2   8   4    0.57    0.28
   2   8   4    0.31    0.30
   2   9   4    4.61    0.49
   2   9   4    4.22    0.47
   2  10   4    0.06    0.30
   2  11   4    0.57    0.35
  -2  10  -5    1.26    0.36
   2 -10   5    1.15    0.31
  -2   9  -5   17.89    0.89
   2  -9   5   16.49    0.74
  -2   8  -5    5.76    0.49
   2  -8   5    6.05    0.41
  -2   7  -5   10.36    0.58
   2  -7   5    9.67    0.49
  -2   6  -5   19.92    0.86
   2  -6   5   20.61    0.76
  -2   5  -5   75.07    2.60
   2  -5   5   78.74    2.32
   2  -4   5   27.10    0.99
   2  -4   5   29.02    0.94
  -2   3  -5   82.97    2.74
   2  -3   5   83.33    2.78
   2  -3   5   83.48    2.48
  -2   2  -5   73.44    2.44
   2  -2   5   75.14    2.23
   2  -2   5   73.89    2.50
  -2   1  -5  162.81    5.40
   2  -1   5  173.33    5.59
   2   0   5    0.10    0.12
   2   1   5  181.11    6.09
   2   1   5  182.52    5.84
   2   2   5   79.49    2.74
   2   2   5   76.91    2.59
   2   3   5   92.52    3.19
   2   3   5   90.29    3.03
   2   4   5   30.79    1.15
   2   4   5   30.33    1.24
   2   5   5   82.94    2.93
   2   5   5   80.37    2.79
   2   6   5   20.54    0.99
   2   6   5   21.07    0.93
   2   7   5   11.37    0.70
   2   7   5   10.20    0.64
   2   8   5    5.83    0.53
   2   8   5    6.59    0.57
   2   9   5   17.00    0.92
   2   9   5   17.80    0.96
   2  10   5    1.69    0.39
  -2  10  -6    2.26    0.41
   2 -10   6    1.67    0.34
  -2   9  -6    0.81    0.30
   2  -9   6    0.16    0.26
  -2   8  -6    0.85    0.26
   2  -8   6    0.85    0.26
  -2   7  -6    1.73    0.29
   2  -7   6    1.86    0.27
  -2   6  -6    2.31    0.28
   2  -6   6    2.06    0.26
  -2   5  -6    3.32    0.29
  -2   4  -6    7.15    0.41
   2  -4   6    7.27    0.39
   2  -4   6    7.15    0.35
  -2   3  -6   47.18    1.61
   2  -3   6   44.69    1.60
   2  -3   6   47.95    1.49
  -2   2  -6    2.63    0.23
   2  -2   6    2.86    0.22
   2  -2   6    2.42    0.23
  -2   1  -6    0.14    0.09
   2  -1   6   -0.11    0.13
   2   0   6    0.24    0.15
   2   1   6    0.05    0.11
   2   1   6    0.04    0.15
   2   2   6    3.02    0.25
   2   2   6    2.75    0.31
   2   3   6   50.94    1.91
   2   3   6   50.35    1.77
   2   4   6    7.97    0.47
   2   4   6    7.93    0.56
   2   5   6    6.69    0.54
   2   5   6    6.63    0.48
   2   6   6    1.71    0.35
   2   6   6    2.09    0.32
   2   7   6    1.84    0.33
   2   7   6    0.95    0.36
   2   8   6    1.09    0.34
   2   8   6    0.32    0.36
   2   9   6    0.57    0.34
   2   9   6    0.74    0.38
   2  10   6    1.68    0.42
   2  10   6    1.97    0.50
  -2  10  -7    0.97    0.37
  -2   9  -7    9.70    0.66
   2  -9   7    8.40    0.54
  -2   8  -7    0.42    0.25
   2  -8   7    0.70    0.24
  -2   7  -7    5.85    0.48
   2  -7   7    6.69    0.45
  -2   6  -7   13.27    0.68
   2  -6   7   13.80    0.61
  -2   5  -7   11.16    0.58
   2  -5   7   11.23    0.53
  -2   4  -7    0.84    0.18
   2  -4   7    0.52    0.14
   2  -4   7    0.54    0.19
  -2   3  -7   28.14    1.06
   2  -3   7   28.25    1.03
   2  -3   7   27.30    0.98
  -2   2  -7  105.15    3.56
   2  -2   7  110.54    3.65
   2  -2   7  106.97    3.22
  -2   1  -7   23.98    0.88
   2  -1   7   23.30    0.94
   2   0   7   -0.13    0.11
   2   0   7    0.06    0.15
   2   1   7   24.37    1.05
   2   1   7   25.63    0.95
   2   2   7  124.67    3.99
   2   2   7  117.17    4.20
   2   3   7   32.97    1.23
   2   3   7   32.37    1.36
   2   4   7    0.80    0.28
   2   4   7    0.68    0.21
   2   5   7   12.46    0.66
   2   5   7   11.43    0.74
   2   6   7   14.56    0.77
   2   6   7   14.63    0.85
   2   7   7    7.69    0.67
   2   7   7    6.43    0.57
   2   8   7    0.89    0.40
   2   8   7    0.41    0.33
   2   9   7   10.83    0.76
   2   9   7   11.55    0.87
   2  10   7    0.95    0.40
   2  10   7    0.78    0.47
   2  -9   8    1.70    0.36
   2  -8   8    5.00    0.43
  -2   7  -8   66.54    2.35
   2  -7   8   61.59    2.04
  -2   6  -8    1.39    0.26
   2  -6   8    1.20    0.25
  -2   5  -8    0.41    0.20
   2  -5   8    0.40    0.20
  -2   4  -8    9.77    0.53
   2  -4   8    8.99    0.49
  -2   3  -8   63.49    2.24
   2  -3   8   64.15    2.24
   2  -3   8   66.35    2.05
  -2   2  -8    1.63    0.21
   2  -2   8    1.62    0.25
   2  -2   8    1.44    0.22
  -2   1  -8  125.31    4.09
   2  -1   8  125.34    4.28
   2   0   8   39.86    1.53
   2   0   8   39.42    1.42
   2   1   8  137.32    4.42
   2   1   8  131.24    4.64
   2   2   8    1.70    0.23
   2   2   8    1.77    0.32
   2   3   8   74.18    2.75
   2   3   8   74.25    2.56
   2   4   8    9.50    0.69
   2   4   8   10.66    0.60
   2   5   8    0.06    0.30
   2   5   8    0.50    0.27
   2   6   8    1.56    0.41
   2   6   8    1.33    0.34
   2   7   8   69.96    2.61
   2   7   8   73.96    2.83
   2   8   8    5.64    0.68
   2   8   8    6.30    0.58
   2   9   8    1.32    0.42
   2   9   8    2.58    0.58
   2  -8   9    0.80    0.31
   2  -7   9   -0.06    0.23
   2  -6   9    0.56    0.25
   2  -5   9   10.64    0.56
   2  -4   9   10.35    0.54
   2  -3   9    1.61    0.27
   2  -3   9    1.68    0.23
   2  -2   9    6.97    0.46
   2  -2   9    7.50    0.49
   2  -1   9   10.84    0.59
   2   0   9    0.08    0.20
   2   1   9   10.88    0.67
   2   2   9    7.90    0.62
   2   3   9    1.81    0.37
   2   4   9   12.37    0.80
   2   5   9   11.82    0.82
   2   6   9    0.19    0.40
   2   7   9   -0.12    0.38
   2   8   9    1.90    0.56
   2  -8  10    1.55    0.35
   2  -7  10   18.61    0.82
   2  -6  10    0.36    0.25
   2  -5  10   18.29    0.79
   2  -4  10   31.04    1.15
   2  -3  10   53.46    1.79
   2  -2  10    0.94    0.24
   2  -2  10    1.04    0.27
   2  -1  10    6.66    0.51
   2   0  10   74.47    2.73
   2   1  10    7.62    0.59
   2   2  10    1.53    0.36
   2   3  10   62.57    2.46
   2   4  10   35.18    1.60
   2   5  10   22.37    1.21
   2   6  10    0.60    0.42
   2   7  10   20.39    1.20
   2   8  10    1.58    0.56
   2  -7  11    4.64    0.46
   2  -6  11    4.06    0.44
   2  -5  11    6.68    0.49
   2  -4  11    3.09    0.38
   2  -3  11   11.57    0.64
   2  -2  11    5.94    0.49
   2  -2  11    5.72    0.50
   2  -1  11   19.38    0.94
   2   0  11    0.13    0.25
   2   1  11   18.53    0.98
   2   2  11    6.61    0.65
   2   3  11   14.57    0.93
   2   4  11    3.43    0.54
   2   5  11    7.85    0.78
   2   6  11    5.22    0.71
   2   7  11    4.98    0.71
   2  -5  12    2.26    0.37
   2  -4  12    7.13    0.53
   2  -3  12    5.42    0.49
   2  -2  12    0.37    0.30
   2  -1  12   13.94    0.76
   2  -1  12   14.81    0.83
   2   0  12   16.25    0.91
   2   1  12   14.67    0.89
   2   2  12    0.93    0.39
   2   3  12    5.72    0.65
   2   4  12    8.08    0.79
   2   5  12    3.54    0.60
   2  -4  13    1.45    0.37
   2  -3  13    8.82    0.62
   2  -2  13   10.48    0.67
   2  -1  13   28.42    1.22
   2   0  13   -0.14    0.32
   2   1  13   31.44    1.47
   2   2  13   13.08    0.92
   2   3  13   11.90    0.90
   2   4  13    0.97    0.48
  -3   3  13    1.45    0.49
  -3   2  13    3.50    0.55
  -3   1  13    0.11    0.35
  -3   0  13   -0.13    0.33
  -3  -1  13    0.54    0.33
  -3  -2  13    3.02    0.43
  -3  -3  13    1.36    0.34
  -3   5  12    0.30    0.41
  -3   4  12   22.42    1.24
  -3   3  12    0.27    0.37
  -3   2  12    0.06    0.33
  -3   1  12    1.20    0.41
  -3   0  12   56.48    2.23
  -3  -1  12    1.44    0.33
  -3  -2  12    0.37    0.27
  -3  -3  12    0.15    0.27
  -3  -4  12   23.07    0.96
  -3  -5  12    0.48    0.28
  -3   6  11   16.68    1.09
  -3   5  11   -0.08    0.37
  -3   4  11   -0.04    0.35
  -3   3  11    0.70    0.37
  -3   2  11   43.59    1.84
  -3   1  11    0.32    0.31
  -3   0  11    0.17    0.28
  -3  -1  11    0.15    0.25
  -3  -1  11    0.41    0.29
  -3  -2  11   40.06    1.41
  -3  -3  11    0.53    0.25
  -3  -4  11    0.20    0.23
  -3  -5  11   -0.01    0.26
  -3  -6  11   15.48    0.73
  -3   7  10    0.48    0.46
  -3   7  10    0.23    0.41
  -3   6  10    0.98    0.41
  -3   6  10    1.75    0.44
  -3   5  10    0.78    0.37
  -3   5  10    1.24    0.42
  -3   4  10   12.67    0.82
  -3   4  10   14.39    0.91
  -3   3  10    0.81    0.38
  -3   3  10    1.63    0.36
  -3   2  10    0.74    0.27
  -3   2  10    1.03    0.33
  -3   1  10   12.83    0.77
  -3   1  10   12.69    0.76
  -3   0  10   27.52    1.23
  -3  -1  10   13.69    0.74
   3   1 -10   14.28    0.73
  -3  -2  10    0.75    0.25
  -3  -2  10    0.82    0.24
   3   2 -10    0.78    0.25
  -3  -3  10    1.55    0.29
   3   3 -10    1.54    0.32
  -3  -5  10    1.35    0.27
   3   5 -10    1.77    0.35
  -3  -6  10    1.64    0.30
  -3  -7  10    0.93    0.28
  -3   8   9   15.46    1.06
  -3   7   9    0.76    0.39
  -3   7   9    0.93    0.43
  -3   6   9   51.11    2.15
  -3   5   9   -0.29    0.29
  -3   4   9   22.40    1.07
  -3   3   9    2.78    0.38
  -3   2   9  153.84    5.18
  -3   1   9   -0.01    0.24
  -3   1   9    0.44    0.25
  -3   0   9   -0.16    0.22
   3   0  -9   -0.03    0.14
  -3  -1   9    0.34    0.21
   3   1  -9    0.47    0.20
  -3  -2   9  149.28    4.43
  -3  -2   9  156.34    5.12
   3   2  -9  144.56    5.04
  -3  -3   9    2.39    0.28
  -3  -4   9   24.25    0.91
   3   4  -9   24.12    1.09
  -3  -5   9   -0.10    0.19
   3   5  -9   -0.05    0.21
  -3  -6   9   45.62    1.55
   3   6  -9   49.46    1.88
  -3  -7   9    1.25    0.27
   3   7  -9    1.41    0.34
  -3  -8   9   14.95    0.71
   3   8  -9   15.43    0.91
  -3   9   8   -0.02    0.41
  -3   9   8   -0.12    0.41
  -3   8   8    2.09    0.50
  -3   8   8    1.30    0.43
  -3   7   8    0.32    0.37
  -3   6   8    0.99    0.36
  -3   5   8    0.03    0.26
  -3   4   8   17.69    0.89
  -3   3   8    2.30    0.34
  -3   2   8    3.18    0.36
  -3   1   8    0.20    0.21
   3   0  -8   34.94    1.33
  -3  -1   8   -0.10    0.19
   3   1  -8    0.04    0.13
  -3  -2   8    2.68    0.27
  -3  -2   8    2.22    0.25
  -3  -3   8    2.12    0.24
  -3  -3   8    2.00    0.24
   3   3  -8    1.57    0.27
  -3  -4   8   16.87    0.67
   3   4  -8   16.34    0.81
  -3  -5   8   -0.04    0.16
   3   5  -8   -0.13    0.17
  -3  -6   8    1.13    0.25
   3   6  -8    1.21    0.28
  -3  -7   8    0.95    0.27
   3   7  -8    0.82    0.29
  -3  -8   8    1.69    0.30
   3   8  -8    2.22    0.39
  -3  -9   8    0.15    0.27
   3   9  -8    0.11    0.29
  -3  10   7    8.64    0.77
  -3   9   7    0.09    0.44
  -3   9   7    0.09    0.38
  -3   8   7   10.36    0.81
  -3   7   7    0.26    0.31
  -3   6   7   55.01    2.11
  -3   5   7   -0.04    0.24
  -3   4   7   32.48    1.33
  -3   3   7   12.55    0.68
  -3   2   7  111.83    3.80
  -3   1   7    8.90    0.55
   3   0  -7   -0.01    0.04
   3   1  -7    2.31    0.25
  -3  -2   7  113.77    3.74
  -3  -2   7  105.56    3.24
   3   2  -7  109.81    3.71
  -3  -3   7   12.30    0.50
  -3  -3   7   11.60    0.52
   3   3  -7   11.12    0.61
  -3  -4   7   30.56    1.02
   3   4  -7   30.33    1.21
  -3  -5   7    0.11    0.16
   3   5  -7   -0.02    0.16
  -3  -6   7   51.49    1.62
   3   6  -7   50.16    1.90
  -3  -7   7    0.55    0.23
   3   7  -7    0.24    0.23
  -3  -8   7   11.25    0.58
   3   8  -7   12.02    0.73
  -3  -9   7    0.15    0.25
   3   9  -7   -0.17    0.27
   3  10  -7    9.21    0.74
  -3  10   6    1.93    0.46
  -3  10   6    2.94    0.54
  -3   9   6    0.17    0.36
  -3   9   6    0.06    0.35
  -3   8   6   42.43    1.76
  -3   7   6    1.36    0.36
  -3   6   6    4.41    0.47
  -3   5   6    1.40    0.30
  -3   4   6  144.78    4.86
  -3   3   6    3.17    0.34
  -3   2   6    0.37    0.16
  -3   1   6    3.28    0.30
   3   0  -6  241.73    7.82
   3   1  -6    4.23    0.33
  -3  -2   6    0.03    0.12
   3   2  -6    0.33    0.14
  -3  -3   6    2.99    0.22
  -3  -3   6    2.94    0.24
   3   3  -6    2.63    0.27
  -3  -4   6  138.14    3.97
   3   4  -6  134.61    4.52
  -3  -5   6    1.62    0.20
   3   5  -6    1.51    0.25
  -3  -6   6    4.59    0.32
   3   6  -6    5.10    0.44
  -3  -7   6    1.80    0.25
   3   7  -6    1.74    0.30
  -3  -8   6   39.99    1.39
   3   8  -6   43.32    1.66
  -3  -9   6   -0.17    0.23
   3   9  -6   -0.20    0.25
  -3 -10   6    2.75    0.35
   3  10  -6    2.61    0.45
  -3  10   5    2.91    0.52
  -3  10   5    3.41    0.51
  -3   9   5    1.36    0.41
  -3   8   5    0.98    0.35
  -3   7   5   21.35    1.04
  -3   6   5    6.56    0.53
  -3   5   5    0.36    0.22
  -3   4   5   12.39    0.65
  -3   3   5   45.57    1.67
  -3   2   5    3.28    0.30
  -3   1   5    6.17    0.39
   3   0  -5   -0.11    0.09
   3   1  -5    6.42    0.38
  -3  -2   5    3.82    0.24
   3   2  -5    3.55    0.29
  -3  -3   5   40.64    1.42
  -3  -3   5   42.03    1.28
   3   3  -5   42.19    1.49
  -3  -4   5   12.16    0.47
   3   4  -5   11.36    0.56
  -3  -5   5    0.16    0.13
   3   5  -5    0.00    0.14
  -3  -6   5    7.19    0.36
   3   6  -5    6.46    0.46
  -3  -7   5   21.79    0.78
   3   7  -5   20.24    0.94
  -3  -8   5    1.14    0.24
   3   8  -5    1.30    0.29
  -3  -9   5    1.88    0.30
   3   9  -5    1.57    0.35
  -3 -10   5    3.66    0.38
   3  10  -5    3.18    0.46
  -3  11   4   -0.10    0.35
  -3  10   4   11.01    0.77
  -3   9   4    1.02    0.36
  -3   8   4   45.40    1.81
  -3   7   4    2.65    0.39
  -3   6   4   16.79    0.83
  -3   5   4    8.91    0.54
  -3   4   4  246.45    8.03
  -3   3   4   -0.06    0.12
  -3   2   4    7.25    0.41
  -3   1   4   37.21    1.34
   3   0  -4  391.78   12.61
   3   1  -4   40.82    1.43
  -3  -2   4    6.98    0.29
   3   2  -4    6.47    0.35
  -3  -3   4    0.01    0.05
  -3  -3   4    0.01    0.09
   3   3  -4   -0.01    0.08
  -3  -4   4  235.02    6.72
   3   4  -4  236.58    7.62
  -3  -5   4    9.44    0.40
   3   5  -4    9.13    0.49
  -3  -6   4   15.52    0.61
   3   6  -4   17.61    0.77
  -3  -7   4    2.75    0.27
   3   7  -4    3.01    0.35
  -3  -8   4   46.04    1.51
   3   8  -4   47.58    1.79
  -3  -9   4    0.83    0.25
   3   9  -4    0.97    0.30
   3  10  -4   12.21    0.78
   3  11  -4    0.03    0.31
  -3  11   3   -0.18    0.34
  -3  10   3   11.82    0.80
  -3   9   3    5.14    0.53
  -3   8   3   17.12    0.91
  -3   7   3    0.65    0.26
  -3   6   3   59.54    2.16
  -3   5   3    2.21    0.30
  -3   4   3   34.79    1.31
  -3   3   3   23.36    0.92
  -3   2   3  160.97    5.24
  -3   1   3   85.59    2.84
   3   0  -3   -0.11    0.07
  -3  -1   3   89.50    2.61
   3   1  -3   92.34    2.99
  -3  -2   3  158.68    4.53
   3   2  -3  159.12    5.13
  -3  -3   3   23.50    0.72
   3   3  -3   22.57    0.85
  -3  -4   3   34.38    1.05
   3   4  -3   33.56    1.23
  -3  -5   3    2.23    0.19
   3   5  -3    1.74    0.22
  -3  -6   3   59.97    1.82
   3   6  -3   59.82    2.11
  -3  -7   3    0.69    0.18
   3   7  -3    0.65    0.22
  -3  -8   3   16.62    0.68
   3   8  -3   17.56    0.85
   3   9  -3    5.56    0.52
   3  10  -3   13.33    0.80
   3  11  -3    0.40    0.34
  -3  11   2    0.53    0.37
  -3  10   2   12.79    0.81
  -3   9   2   -0.02    0.28
  -3   8   2   12.26    0.71
  -3   7   2    0.19    0.22
  -3   6   2   23.72    1.01
  -3   5   2    0.09    0.16
  -3   4   2   93.80    3.16
  -3   3   2    2.83    0.26
  -3   2   2    0.12    0.09
   3   0  -2  195.98    6.28
  -3  -1   2   48.43    1.43
   3   1  -2   51.35    1.65
   3   1  -2   48.78    1.65
  -3  -2   2    0.15    0.05
   3   2  -2    0.13    0.04
   3   2  -2    0.06    0.06
  -3  -3   2    2.51    0.14
   3   3  -2    2.32    0.20
  -3  -4   2   95.66    2.75
   3   4  -2   93.94    3.14
  -3  -5   2    0.25    0.11
   3   5  -2    0.23    0.13
  -3  -6   2   22.68    0.79
   3   6  -2   23.50    0.95
   3   7  -2    0.35    0.19
   3   8  -2   12.53    0.69
   3   9  -2   -0.07    0.23
   3  10  -2   13.98    0.82
   3  11  -2    0.21    0.31
  -3  11   1   -0.08    0.32
  -3  10   1   18.49    0.97
  -3   9   1    0.67    0.30
  -3   8   1    6.12    0.52
  -3   7   1    0.11    0.21
  -3   6   1  127.19    4.27
  -3   5   1    0.49    0.18
  -3   4   1    5.45    0.35
  -3   3   1    9.24    0.44
  -3   2   1  217.57    7.00
  -3   1   1   21.59    0.77
   3  -1  -1   21.03    0.75
   3   0  -1   -0.17    0.04
   3   0  -1   -0.23    0.04
  -3  -1   1   22.12    0.63
   3   1  -1   21.64    0.74
   3   1  -1   20.69    0.75
  -3  -2   1  230.84    6.56
   3   2  -1  222.67    7.30
   3   2  -1  231.71    7.56
  -3  -3   1    9.90    0.34
   3   3  -1    9.73    0.35
   3   3  -1    9.34    0.41
  -3  -4   1    6.02    0.26
   3   4  -1    5.25    0.32
   3   4  -1    5.47    0.24
   3   5  -1    0.52    0.10
   3   5  -1    0.35    0.14
   3   6  -1  131.82    4.36
   3   6  -1  130.68    4.36
   3   7  -1   -0.01    0.17
   3   8  -1    6.09    0.49
   3   9  -1    0.49    0.26
   3  10  -1   20.29    1.00
   3  11  -1    0.41    0.32
  -3  11   0    0.01    0.32
  -3  10   0   -0.15    0.27
  -3   9   0   -0.11    0.25
  -3   8   0   -0.20    0.20
  -3   7   0    0.25    0.21
  -3   6   0   -0.15    0.16
  -3   5   0   -0.06    0.13
  -3   4   0   -0.18    0.11
   3  -4   0   -0.14    0.09
  -3   3   0   -0.13    0.08
   3  -3   0   -0.14    0.06
  -3   2   0   -0.21    0.07
   3  -2   0   -0.13    0.05
   3  -2   0   -0.15    0.05
  -3   1   0    0.08    0.05
   3  -1   0    0.00    0.04
   3  -1   0    0.04    0.03
   3   0   0   -0.38    0.05
   3   0   0   -0.51    0.04
   3   1   0    0.01    0.03
   3   1   0    0.01    0.02
   3   2   0   -0.21    0.05
   3   2   0   -0.19    0.05
   3   3   0   -0.06    0.07
   3   3   0   -0.11    0.06
   3   4   0   -0.23    0.08
   3   4   0   -0.16    0.09
   3   5   0   -0.06    0.11
   3   5   0    0.03    0.10
   3   6   0    0.06    0.13
   3   6   0   -0.14    0.13
   3   7   0   -0.12    0.18
   3   7   0   -0.02    0.17
   3   8   0    0.01    0.21
   3   9   0    0.07    0.25
   3  10   0    0.04    0.26
   3  11   0   -0.01    0.30
  -3  11  -1    0.03    0.31
  -3  10  -1   18.35    0.96
  -3   9  -1    0.05    0.26
  -3   8  -1    6.23    0.51
  -3   7  -1    0.14    0.19
  -3   6  -1  123.34    4.14
   3  -6   1  124.58    3.64
  -3   5  -1    0.22    0.14
   3  -5   1    0.47    0.14
  -3   4  -1    5.71    0.34
   3  -4   1    5.33    0.27
  -3   3  -1   10.01    0.43
   3  -3   1    9.40    0.38
   3  -3   1    9.82    0.35
  -3   2  -1  234.97    7.23
   3  -2   1  226.16    7.54
   3  -2   1  215.54    6.48
  -3   1  -1   21.84    0.74
   3  -1   1   21.19    0.65
   3   0   1   -0.14    0.03
   3   0   1   -0.20    0.04
   3   1   1   21.93    0.76
   3   1   1   21.26    0.72
   3   2   1  239.81    7.84
   3   2   1  251.27    8.09
   3   3   1    9.66    0.41
   3   4   1    6.17    0.34
   3   4   1    5.33    0.30
   3   5   1    0.44    0.15
   3   5   1    0.42    0.14
   3   6   1  130.92    4.34
   3   6   1  130.48    4.41
   3   7   1    0.01    0.17
   3   7   1   -0.07    0.18
   3   8   1    6.46    0.51
   3   9   1    0.41    0.27
   3  10   1   20.85    1.04
   3  11   1    0.22    0.31
  -3  11  -2    0.44    0.34
  -3  10  -2   12.66    0.77
  -3   9  -2   -0.03    0.24
  -3   8  -2   12.70    0.69
   3  -8   2   11.72    0.57
  -3   7  -2    0.18    0.19
   3  -7   2    0.02    0.16
  -3   6  -2   23.08    0.96
   3  -6   2   23.25    0.82
  -3   5  -2   -0.01    0.13
   3  -5   2    0.34    0.13
  -3   4  -2   94.04    3.13
   3  -4   2   95.43    3.15
   3  -4   2   94.59    2.76
  -3   3  -2    2.38    0.21
   3  -3   2    3.13    0.16
   3  -3   2    2.44    0.17
  -3   2  -2    0.10    0.06
   3  -2   2    0.09    0.07
   3  -2   2    0.59    0.09
  -3   1  -2   51.52    1.66
   3  -1   2   51.34    1.51
   3  -1   2   51.29    1.73
   3   0   2  206.04    6.78
   3   1   2   54.36    1.86
   3   1   2   54.76    1.76
   3   2   2    0.13    0.09
   3   2   2    0.18    0.07
   3   3   2    2.31    0.21
   3   3   2    2.49    0.20
   3   4   2   98.16    3.34
   3   4   2   98.01    3.24
   3   5   2    0.12    0.13
   3   5   2    0.31    0.15
   3   6   2   23.71    0.97
   3   7   2   -0.04    0.18
   3   7   2   -0.04    0.19
   3   8   2   12.19    0.69
   3   8   2   12.81    0.67
   3   9   2   -0.26    0.23
   3  10   2   12.68    0.76
   3  11   2    0.22    0.31
  -3  11  -3    0.21    0.33
  -3  10  -3   12.30    0.76
  -3   9  -3    5.43    0.50
   3  -9   3    4.18    0.39
  -3   8  -3   17.65    0.83
   3  -8   3   16.12    0.70
  -3   7  -3    0.70    0.22
   3  -7   3    0.66    0.20
  -3   6  -3   60.50    2.09
   3  -6   3   58.06    1.83
  -3   5  -3    1.62    0.21
   3  -5   3    1.97    0.20
   3  -5   3    1.73    0.15
  -3   4  -3   34.06    1.23
   3  -4   3   36.26    1.20
   3  -4   3   33.99    1.09
   3  -3   3   22.49    0.83
   3  -3   3   23.74    0.75
  -3   2  -3  155.48    5.02
   3  -2   3  158.72    5.18
   3  -2   3  156.29    4.50
  -3   1  -3   85.93    2.79
   3  -1   3   89.05    2.92
   3   0   3   -0.12    0.07
   3   1   3   97.42    3.32
   3   1   3   99.69    3.16
   3   2   3  173.87    5.77
   3   2   3  172.24    5.55
   3   3   3   25.88    0.93
   3   3   3   25.20    0.98
   3   4   3   35.48    1.27
   3   4   3   35.29    1.33
   3   5   3    1.33    0.25
   3   5   3    2.17    0.25
   3   6   3   61.49    2.14
   3   6   3   60.04    2.20
   3   7   3    0.83    0.24
   3   7   3    0.60    0.22
   3   8   3   18.08    0.87
   3   9   3    5.29    0.51
   3  10   3   12.15    0.75
   3  11   3    0.33    0.33
  -3  11  -4   -0.05    0.32
  -3  10  -4   11.96    0.75
   3 -10   4   11.38    0.62
  -3   9  -4    1.06    0.29
   3  -9   4    1.02    0.27
  -3   8  -4   47.26    1.78
   3  -8   4   47.36    1.56
  -3   7  -4    2.90    0.33
   3  -7   4    2.82    0.29
  -3   6  -4   16.12    0.72
   3  -6   4   15.61    0.62
  -3   5  -4    8.95    0.46
   3  -5   4    9.16    0.36
   3  -5   4    8.59    0.40
   3  -4   4  231.91    6.71
   3  -4   4  236.91    7.71
  -3   3  -4    0.02    0.07
   3  -3   4    0.03    0.09
   3  -3   4    0.00    0.10
  -3   2  -4    6.15    0.28
   3  -2   4    6.57    0.31
   3  -2   4    6.50    0.29
  -3   1  -4   37.98    1.27
   3  -1   4   39.45    1.35
   3   0   4  422.33   13.60
   3   0   4  404.78   13.16
   3   1   4   42.28    1.39
   3   1   4   42.20    1.52
   3   2   4    6.26    0.37
   3   2   4    7.45    0.33
   3   3   4   -0.14    0.09
   3   3   4   -0.07    0.13
   3   4   4  254.45    8.45
   3   4   4  251.43    8.15
   3   5   4    9.95    0.52
   3   5   4    9.73    0.55
   3   6   4   17.35    0.82
   3   6   4   16.85    0.77
   3   7   4    2.24    0.34
   3   7   4    3.04    0.35
   3   8   4   50.25    1.89
   3   8   4   45.79    1.81
   3   9   4    1.14    0.35
   3   9   4    0.39    0.30
   3  10   4   12.05    0.77
   3  11   4   -0.04    0.32
  -3  10  -5    3.74    0.46
   3 -10   5    3.34    0.40
  -3   9  -5    1.66    0.33
   3  -9   5    1.83    0.32
  -3   8  -5    1.57    0.29
   3  -8   5    0.88    0.25
  -3   7  -5   20.81    0.90
   3  -7   5   19.65    0.77
  -3   6  -5    6.96    0.44
   3  -6   5    6.81    0.39
  -3   5  -5   -0.06    0.11
   3  -5   5    0.11    0.09
   3  -5   5    0.09    0.15
  -3   4  -5   11.36    0.51
   3  -4   5   11.37    0.47
   3  -4   5   11.56    0.48
  -3   3  -5   41.04    1.43
   3  -3   5   42.14    1.33
   3  -3   5   42.57    1.45
  -3   2  -5    2.84    0.20
   3  -2   5    3.02    0.21
   3  -2   5    2.81    0.24
  -3   1  -5    6.40    0.29
   3  -1   5    6.60    0.34
   3   0   5   -0.14    0.07
   3   0   5   -0.15    0.10
   3   1   5    6.69    0.31
   3   1   5    7.32    0.40
   3   2   5    3.58    0.24
   3   2   5    2.75    0.29
   3   3   5   45.29    1.55
   3   3   5   43.94    1.67
   3   4   5   12.29    0.58
   3   4   5   12.84    0.65
   3   5   5   -0.03    0.22
   3   5   5   -0.08    0.17
   3   6   5    7.49    0.55
   3   6   5    6.99    0.49
   3   7   5   22.02    1.04
   3   7   5   21.59    0.98
   3   8   5    1.18    0.35
   3   8   5    1.38    0.32
   3   9   5    1.86    0.41
   3   9   5    1.79    0.36
   3  10   5    3.15    0.46
  -3  10  -6    2.72    0.43
   3 -10   6    2.42    0.36
  -3   9  -6    0.27    0.27
   3  -9   6   -0.01    0.24
  -3   8  -6   40.88    1.58
   3  -8   6   39.16    1.38
  -3   7  -6    1.45    0.27
   3  -7   6    1.53    0.26
  -3   6  -6    4.28    0.38
   3  -6   6    4.76    0.34
  -3   5  -6    1.58    0.21
   3  -5   6    1.82    0.23
  -3   4  -6  134.80    4.46
   3  -4   6  138.78    4.02
   3  -4   6  135.86    4.55
  -3   3  -6    2.74    0.24
   3  -3   6    2.93    0.26
   3  -3   6    2.69    0.23
  -3   2  -6    0.23    0.09
   3  -2   6    0.39    0.12
   3  -2   6   -0.04    0.13
  -3   1  -6    4.15    0.24
   3  -1   6    3.86    0.29
   3   0   6  250.00    8.22
   3   0   6  244.07    7.89
   3   1   6    4.49    0.35
   3   1   6    4.24    0.26
   3   2   6    0.10    0.11
   3   2   6    0.22    0.17
   3   3   6    3.12    0.28
   3   3   6    2.97    0.34
   3   4   6  149.66    4.96
   3   4   6  152.90    5.21
   3   5   6    1.28    0.31
   3   5   6    1.93    0.27
   3   6   6    4.67    0.42
   3   6   6    4.83    0.49
   3   7   6    1.41    0.38
   3   7   6    1.84    0.32
   3   8   6   42.18    1.71
   3   8   6   46.15    1.86
   3   9   6    0.14    0.37
   3   9   6    0.13    0.31
   3  10   6    2.87    0.45
   3  10   6    2.79    0.52
  -3  10  -7    8.71    0.68
  -3   9  -7    0.01    0.25
   3  -9   7   -0.23    0.27
  -3   8  -7   11.34    0.68
   3  -8   7   10.73    0.58
  -3   7  -7    0.51    0.23
   3  -7   7    0.37    0.23
  -3   5  -7    0.00    0.14
   3  -5   7    0.03    0.17
  -3   4  -7   31.72    1.18
   3  -4   7   32.52    1.10
   3  -4   7   30.28    1.14
  -3   3  -7   10.64    0.51
   3  -3   7   11.11    0.52
   3  -3   7   10.96    0.49
  -3   2  -7  102.78    3.45
   3  -2   7  106.25    3.15
   3  -2   7  105.43    3.56
  -3   1  -7   10.27    0.43
   3  -1   7    9.72    0.51
   3   0   7   -0.02    0.09
   3   0   7    0.11    0.16
   3   1   7   10.07    0.56
   3   1   7   10.73    0.47
   3   2   7  119.60    3.88
   3   2   7  117.04    4.12
   3   3   7   12.80    0.69
   3   3   7   12.72    0.59
   3   4   7   32.91    1.41
   3   4   7   34.15    1.27
   3   5   7   -0.16    0.21
   3   5   7   -0.32    0.22
   3   6   7   56.85    2.07
   3   6   7   56.83    2.23
   3   7   7    0.20    0.27
   3   7   7    0.05    0.33
   3   8   7   11.71    0.77
   3   8   7   14.43    0.90
   3   9   7    0.07    0.33
   3   9   7   -0.49    0.38
   3  10   7    8.72    0.70
   3  -9   8   -0.05    0.28
   3  -8   8    2.04    0.33
   3  -7   8    0.80    0.26
   3  -6   8    1.21    0.27
   3  -5   8    0.10    0.19
   3  -4   8   16.47    0.70
   3  -3   8    1.96    0.27
   3  -3   8    1.55    0.21
   3  -2   8    2.23    0.25
   3  -2   8    2.08    0.27
   3  -1   8    0.08    0.19
   3   0   8   36.55    1.44
   3   0   8   37.05    1.31
   3   1   8    0.03    0.14
   3   1   8   -0.01    0.21
   3   2   8    2.76    0.37
   3   2   8    3.21    0.29
   3   2   8    3.22    0.29
   3   3   8    1.83    0.35
   3   3   8    1.78    0.26
   3   4   8   19.68    0.98
   3   4   8   19.46    0.85
   3   5   8   -0.01    0.28
   3   5   8   -0.09    0.22
   3   6   8    0.92    0.38
   3   6   8    0.97    0.32
   3   7   8   -0.23    0.30
   3   7   8    0.23    0.41
   3   8   8    1.26    0.47
   3   8   8    1.89    0.40
   3   9   8    0.14    0.35
   3   9   8    0.27    0.43
   3  -8   9   13.36    0.68
   3  -7   9    1.44    0.29
   3  -6   9   42.34    1.46
   3  -5   9   -0.03    0.20
   3  -4   9   22.28    0.88
   3  -3   9    2.47    0.26
   3  -3   9    2.46    0.31
   3  -2   9  149.43    4.99
   3  -2   9  144.83    4.40
   3  -1   9    0.37    0.21
   3   0   9    0.20    0.21
   3   1   9    0.10    0.24
   3   2   9  169.22    5.85
   3   3   9    2.62    0.41
   3   4   9   26.67    1.27
   3   5   9    0.05    0.30
   3   6   9   55.13    2.28
   3   7   9    1.15    0.46
   3   8   9   16.17    1.08
   3  -7  10    1.05    0.29
   3  -6  10    1.17    0.29
   3  -5  10    1.36    0.29
   3  -4  10   14.38    0.69
   3  -2  10    0.59    0.23
   3  -2  10    0.88    0.26
   3  -1  10   13.65    0.73
   3   0  10   27.71    1.21
   3   1  10   15.24    0.86
   3   2  10    0.84    0.32
   3   3  10    0.94    0.40
   3   4  10   16.25    0.98
   3   5  10    1.19    0.43
   3   6  10    1.97    0.51
   3   7  10    0.64    0.49
   3  -6  11   15.50    0.77
   3  -5  11    0.28    0.25
   3  -4  11    0.25    0.25
   3  -3  11    0.81    0.28
   3  -2  11   42.03    1.61
   3  -2  11   40.68    1.49
   3  -1  11    0.12    0.25
   3   0  11   -0.09    0.24
   3   1  11    0.21    0.30
   3   2  11   46.13    1.92
   3   3  11    0.61    0.37
   3   4  11    0.16    0.36
   3   5  11   -0.19    0.39
   3   6  11   18.17    1.15
   3  -5  12    0.67    0.30
   3  -4  12   19.03    0.88
   3  -3  12    0.40    0.29
   3  -2  12    0.09    0.27
   3  -1  12    1.23    0.34
   3   0  12   58.60    2.29
   3   1  12    1.45    0.38
   3   2  12    0.10    0.33
   3   3  12    0.09    0.38
   3   4  12   23.81    1.30
   3   5  12    0.58    0.45
   3  -3  13    1.16    0.37
   3  -2  13    3.74    0.47
   3  -1  13   -0.06    0.31
   3   0  13    0.17    0.34
   3   1  13   -0.12    0.35
   3   2  13    3.42    0.56
   3   3  13    1.10    0.46
  -4   3  13   12.65    0.92
  -4   2  13    9.43    0.78
  -4   1  13   18.29    1.05
  -4   0  13    0.12    0.34
  -4  -1  13   15.94    0.82
  -4  -2  13    9.72    0.64
  -4  -3  13   12.14    0.66
  -4   5  12    3.28    0.58
  -4   4  12    2.85    0.54
  -4   3  12    4.79    0.61
  -4   2  12    0.10    0.32
  -4   1  12   10.31    0.76
  -4   0  12   10.56    0.78
  -4  -1  12   10.77    0.65
  -4  -2  12   -0.06    0.26
  -4  -3  12    5.98    0.47
  -4  -4  12    2.92    0.39
  -4  -5  12    3.39    0.40
  -4   6  11    3.05    0.58
  -4   5  11    5.24    0.65
  -4   4  11    0.51    0.35
  -4   4  11    0.25    0.35
  -4   3  11   11.71    0.81
  -4   2  11   22.83    1.18
  -4   2  11   23.18    1.12
  -4   1  11   12.00    0.77
  -4   1  11   11.91    0.78
  -4   0  11    0.12    0.26
  -4   0  11    0.02    0.29
  -4  -1  11   12.21    0.65
  -4  -1  11   12.51    0.75
  -4  -2  11   22.62    0.92
  -4  -3  11    9.92    0.57
  -4  -4  11    0.15    0.25
  -4  -5  11    6.49    0.48
  -4  -6  11    3.03    0.36
  -4   7  10   24.73    1.35
  -4   6  10    0.39    0.39
  -4   6  10    0.14    0.37
  -4   4  10   10.92    0.77
  -4   3  10   95.28    3.40
  -4   2  10    6.44    0.57
  -4   1  10   28.97    1.28
  -4   1  10   28.91    1.29
  -4   0  10    0.78    0.30
  -4  -1  10   29.01    1.10
  -4  -1  10   30.47    1.27
   4   1 -10   29.31    1.24
  -4  -2  10    6.67    0.44
  -4  -2  10    7.01    0.51
   4   2 -10    4.75    0.48
  -4  -3  10   95.11    2.91
  -4  -4  10   10.85    0.57
   4   4 -10   10.56    0.72
  -4  -5  10    9.03    0.51
   4   5 -10    9.59    0.68
  -4  -6  10    0.51    0.26
   4   6 -10    1.01    0.33
  -4  -7  10   23.16    0.95
   4   7 -10   26.11    1.25
  -4   8   9    0.13    0.41
  -4   8   9    0.57    0.44
  -4   7   9    1.20    0.42
  -4   6   9    0.53    0.37
  -4   5   9    3.48    0.50
  -4   4   9   12.77    0.78
  -4   3   9    0.04    0.24
  -4   2   9    3.83    0.44
  -4   1   9    3.27    0.41
   4   0  -9   -0.04    0.05
  -4  -1   9    2.92    0.35
  -4  -2   9    3.56    0.33
  -4  -2   9    3.42    0.36
   4   2  -9    3.32    0.38
  -4  -3   9    0.53    0.21
   4   3  -9    0.62    0.23
  -4  -4   9   11.23    0.54
   4   4  -9   10.94    0.68
  -4  -5   9    4.34    0.35
   4   5  -9    4.04    0.46
  -4  -6   9    0.08    0.22
   4   6  -9   -0.11    0.24
  -4  -7   9    1.49    0.30
   4   7  -9    1.51    0.35
  -4  -8   9    0.17    0.27
   4   8  -9    0.36    0.29
  -4   9   8    0.22    0.41
  -4   9   8    0.19    0.42
  -4   6   8   12.89    0.83
  -4   5   8    0.67    0.32
  -4   4   8    7.82    0.59
  -4   3   8   44.35    1.74
  -4   2   8    0.41    0.22
  -4   1   8   57.07    2.10
   4   0  -8   94.77    3.24
   4   1  -8   54.38    1.99
  -4  -2   8    0.57    0.19
  -4  -2   8    0.53    0.17
   4   2  -8    0.34    0.19
  -4  -3   8   42.64    1.40
   4   3  -8   43.97    1.67
  -4  -4   8    8.18    0.42
   4   4  -8    7.94    0.55
  -4  -5   8    1.06    0.21
   4   5  -8    1.07    0.26
  -4  -6   8   13.76    0.61
   4   6  -8   14.36    0.77
  -4  -7   8   50.11    1.64
   4   7  -8   50.79    1.97
  -4  -8   8   14.18    0.66
   4   8  -8   13.61    0.85
  -4  -9   8    0.45    0.27
   4   9  -8    0.17    0.32
  -4   9   7   13.75    0.91
  -4   8   7    2.28    0.45
  -4   7   7    2.87    0.46
  -4   6   7    7.34    0.62
  -4   5   7   25.42    1.17
  -4   4   7    3.02    0.37
  -4   3   7   18.71    0.89
  -4   2   7   21.18    0.96
  -4   1   7   32.09    1.28
   4   0  -7   -0.01    0.12
   4   1  -7   34.29    1.33
  -4  -2   7   20.02    0.73
   4   2  -7   20.58    0.90
  -4  -3   7   17.59    0.70
  -4  -3   7   17.22    0.65
   4   3  -7   17.90    0.81
  -4  -4   7    3.50    0.28
   4   4  -7    3.88    0.37
  -4  -5   7   27.80    0.96
   4   5  -7   28.09    1.16
  -4  -6   7    8.07    0.43
   4   6  -7    8.18    0.57
  -4  -7   7    2.08    0.26
   4   7  -7    3.48    0.41
  -4  -8   7    3.18    0.34
   4   8  -7    3.27    0.43
  -4  -9   7   12.50    0.64
   4   9  -7   14.03    0.84
  -4  10   6    0.84    0.44
  -4  10   6    0.98    0.45
  -4   8   6   -0.16    0.33
  -4   7   6    8.71    0.68
  -4   6   6    2.86    0.41
  -4   5   6   28.04    1.22
  -4   4   6   21.41    0.97
  -4   3   6   26.49    1.11
  -4   2   6    2.39    0.30
   4   0  -6    0.76    0.17
   4   1  -6    5.36    0.38
  -4  -2   6    2.32    0.20
   4   2  -6    1.74    0.23
  -4  -3   6   26.42    0.96
  -4  -3   6   26.63    0.88
   4   3  -6   25.76    1.05
  -4  -4   6   21.99    0.75
   4   4  -6   21.12    0.91
  -4  -5   6   25.84    0.89
   4   5  -6   26.78    1.08
  -4  -6   6    2.35    0.24
   4   6  -6    2.15    0.30
  -4  -7   6    9.17    0.48
   4   7  -6    9.44    0.61
  -4  -8   6    0.10    0.23
   4   8  -6   -0.01    0.24
  -4  -9   6    0.79    0.27
   4   9  -6    1.10    0.33
  -4 -10   6    1.13    0.31
   4  10  -6    0.92    0.37
  -4  10   5    2.53    0.48
  -4   9   5   15.72    0.93
  -4   8   5    2.38    0.44
  -4   7   5    9.86    0.67
  -4   6   5   26.88    1.19
  -4   5   5   48.75    1.84
  -4   4   5    3.42    0.35
  -4   3   5   93.81    3.22
  -4   2   5  107.73    3.63
   4   0  -5   -0.03    0.10
   4   1  -5   95.85    3.22
  -4  -2   5  107.46    3.14
   4   2  -5  108.94    3.61
  -4  -3   5   87.82    2.57
   4   3  -5   87.54    2.95
  -4  -4   5    3.27    0.22
   4   4  -5    3.51    0.31
  -4  -5   5   48.03    1.50
   4   5  -5   49.50    1.77
  -4  -6   5   25.45    0.88
   4   6  -5   26.73    1.08
  -4  -7   5   10.90    0.49
   4   7  -5   10.22    0.62
  -4  -8   5    2.38    0.28
   4   8  -5    2.60    0.36
  -4  -9   5   15.57    0.68
   4   9  -5   15.64    0.85
   4  10  -5    2.46    0.42
  -4  11   4    0.28    0.38
  -4  10   4    0.89    0.40
  -4   9   4    0.30    0.34
  -4   8   4    0.35    0.31
  -4   7   4    2.34    0.38
  -4   6   4    5.29    0.48
  -4   5   4    0.08    0.18
  -4   4   4    5.08    0.42
  -4   3   4    7.27    0.45
  -4   2   4    3.99    0.33
   4  -1  -4   12.12    0.53
   4   0  -4   14.24    0.61
  -4  -1   4   12.12    0.43
   4   1  -4   11.65    0.53
  -4  -2   4    3.81    0.20
   4   2  -4    3.47    0.26
  -4  -3   4    6.66    0.28
   4   3  -4    6.51    0.37
  -4  -4   4    4.37    0.24
   4   4  -4    4.15    0.32
  -4  -5   4    0.05    0.11
   4   5  -4   -0.04    0.12
  -4  -6   4    4.51    0.28
   4   6  -4    4.40    0.38
  -4  -7   4    1.74    0.24
   4   7  -4    2.65    0.34
  -4  -8   4    0.24    0.19
   4   8  -4    0.07    0.23
   4   9  -4    0.38    0.28
   4  10  -4    0.61    0.33
   4  11  -4    0.24    0.33
  -4  11   3    0.02    0.35
  -4  10   3    5.55    0.60
  -4   9   3   19.91    1.02
  -4   8   3    3.03    0.43
  -4   7   3   -0.10    0.22
  -4   6   3   16.30    0.81
  -4   5   3  145.13    4.85
  -4   4   3    4.53    0.37
  -4   3   3   44.86    1.61
  -4   2   3    7.22    0.40
   4   0  -3    0.00    0.08
  -4  -1   3  337.35    9.89
   4   1  -3  355.24   11.15
  -4  -2   3    7.24    0.27
   4   2  -3    7.07    0.35
  -4  -3   3   42.38    1.27
   4   3  -3   43.11    1.49
  -4  -4   3    4.28    0.23
   4   4  -3    4.14    0.30
  -4  -5   3  142.55    4.13
   4   5  -3  143.78    4.72
  -4  -6   3   16.31    0.60
   4   6  -3   16.63    0.76
  -4  -7   3   -0.06    0.15
   4   7  -3    0.12    0.19
   4   8  -3    4.40    0.44
   4   9  -3   21.13    1.02
   4  10  -3    5.57    0.56
   4  11  -3    0.56    0.34
  -4  11   2   13.46    0.88
  -4  10   2    4.68    0.54
  -4   9   2   -0.02    0.29
  -4   8   2    6.69    0.56
  -4   7   2   42.57    1.66
  -4   6   2    0.22    0.19
  -4   5   2   25.49    1.04
  -4   4   2   56.43    1.99
  -4   3   2  157.29    5.14
  -4   2   2   28.48    1.05
  -4   1   2    5.47    0.30
   4   0  -2   14.20    0.54
   4   0  -2   13.20    0.51
  -4  -1   2    5.83    0.20
   4   1  -2    5.77    0.29
   4   1  -2    6.02    0.25
  -4  -2   2   30.71    0.90
   4   2  -2   31.24    1.03
   4   2  -2   28.95    1.06
  -4  -3   2  157.41    4.40
   4   3  -2  152.16    5.06
   4   3  -2  153.72    5.00
  -4  -4   2   59.03    1.76
   4   4  -2   60.20    2.04
  -4  -5   2   25.90    0.86
   4   5  -2   27.86    1.04
  -4  -6   2    0.17    0.13
   4   6  -2    0.10    0.15
   4   7  -2   46.29    1.73
   4   8  -2    7.51    0.54
   4   9  -2    0.22    0.25
   4  10  -2    5.31    0.54
   4  11  -2   13.78    0.84
  -4  11   1    0.76    0.38
  -4  10   1    2.12    0.42
  -4   9   1    6.38    0.57
  -4   8   1    3.60    0.41
  -4   7   1    1.57    0.30
  -4   6   1    0.76    0.23
  -4   5   1   98.31    3.33
  -4   4   1    0.77    0.17
  -4   3   1   21.95    0.86
  -4   2   1  181.21    5.78
   4  -2  -1  176.66    5.91
  -4   1   1  542.80   17.43
   4  -1  -1  533.46   17.91
   4   0  -1   -0.13    0.05
   4   0  -1    0.01    0.05
  -4  -1   1  517.76   15.06
   4   1  -1  548.22   17.20
  -4  -2   1  177.11    4.95
   4   2  -1  172.90    5.74
   4   2  -1  173.24    5.60
  -4  -3   1   21.36    0.68
   4   3  -1   22.01    0.76
   4   3  -1   22.05    0.80
   4   4  -1    0.44    0.13
   4   4  -1    0.60    0.09
   4   5  -1  101.63    3.40
   4   5  -1  103.25    3.41
   4   6  -1    0.29    0.12
   4   6  -1    0.38    0.17
   4   7  -1    1.50    0.26
   4   8  -1    3.77    0.39
   4   9  -1    6.28    0.53
   4  10  -1    1.52    0.36
   4  11  -1    0.56    0.33
  -4  11   0   12.10    0.81
  -4  10   0   -0.23    0.29
  -4   9   0   16.96    0.89
  -4   8   0   36.55    1.47
  -4   7   0  166.25    5.54
  -4   6   0   74.10    2.59
  -4   5   0   22.35    0.92
  -4   4   0   17.68    0.73
   4  -4   0   17.06    0.60
  -4   3   0  139.69    4.48
   4  -3   0  139.77    4.55
   4  -3   0  131.66    3.92
  -4   2   0    2.12    0.18
   4  -2   0    1.59    0.11
  -4   1   0  219.72    6.85
   4  -1   0  209.28    6.11
   4  -1   0  212.31    7.18
   4   0   0  235.02    7.06
   4   0   0  206.59    7.35
   4   1   0  211.10    7.04
   4   1   0  213.00    6.81
   4   2   0    1.98    0.15
   4   2   0    1.94    0.13
   4   3   0  146.64    4.85
   4   3   0  146.68    4.74
   4   4   0   18.44    0.74
   4   4   0   19.62    0.71
   4   5   0   24.10    0.88
   4   5   0   23.42    0.93
   4   6   0   76.89    2.63
   4   6   0   77.50    2.65
   4   7   0  175.92    5.81
   4   8   0   38.54    1.50
   4   9   0   17.88    0.90
   4  10   0   -0.09    0.26
   4  11   0   13.21    0.80
  -4  11  -1    0.38    0.34
  -4  10  -1    1.65    0.38
  -4   9  -1    6.46    0.56
  -4   8  -1    3.63    0.41
  -4   7  -1    1.23    0.26
   4  -7   1    1.26    0.23
  -4   6  -1    0.26    0.19
   4  -6   1    0.40    0.17
  -4   5  -1  104.14    3.43
   4  -5   1  100.29    3.00
  -4   4  -1    0.77    0.16
   4  -4   1    0.66    0.12
   4  -4   1    0.60    0.11
  -4   3  -1   21.49    0.81
   4  -3   1   21.43    0.68
   4  -3   1   21.36    0.77
  -4   2  -1  165.25    5.53
   4  -2   1  173.00    4.88
   4  -2   1  177.72    5.67
   4  -1   1  399.20   13.38
   4   0   1   -0.11    0.03
   4   0   1   -0.09    0.05
   4   1   1  533.60   17.08
   4   2   1  189.95    6.17
   4   2   1  183.69    5.97
   4   3   1   23.07    0.84
   4   4   1    0.68    0.14
   4   4   1    0.55    0.13
   4   5   1  107.81    3.63
   4   5   1  106.61    3.56
   4   6   1    0.67    0.19
   4   6   1    0.22    0.16
   4   7   1    1.75    0.28
   4   7   1    1.94    0.25
   4   8   1    4.33    0.42
   4   9   1    6.48    0.55
   4  10   1    1.09    0.33
   4  11   1    0.91    0.34
  -4  11  -2   13.16    0.84
  -4  10  -2    4.60    0.51
  -4   9  -2    0.15    0.27
  -4   8  -2    5.80    0.50
   4  -8   2    7.19    0.43
  -4   7  -2   44.28    1.66
   4  -7   2   44.07    1.44
  -4   6  -2    0.14    0.16
   4  -6   2    0.06    0.15
  -4   5  -2   26.40    1.03
   4  -5   2   26.88    0.89
   4  -5   2   26.34    0.96
  -4   4  -2   57.02    1.96
   4  -4   2   57.26    1.94
   4  -4   2   57.56    1.72
  -4   3  -2  158.38    5.03
   4  -3   2  154.07    5.13
   4  -3   2  153.49    4.44
  -4   2  -2   29.99    1.00
   4  -2   2   29.48    0.90
   4  -2   2   27.62    1.03
  -4   1  -2    6.55    0.26
   4  -1   2    6.37    0.26
   4  -1   2    6.77    0.29
   4   0   2   13.39    0.51
   4   1   2    6.25    0.24
   4   1   2    6.65    0.30
   4   2   2   30.95    1.06
   4   2   2   31.54    1.13
   4   3   2  162.53    5.33
   4   3   2  168.48    5.52
   4   4   2   61.17    2.14
   4   4   2   61.61    2.08
   4   5   2   27.58    0.99
   4   5   2   23.44    0.99
   4   6   2    0.23    0.17
   4   6   2    0.00    0.10
   4   7   2   44.79    1.70
   4   7   2   46.80    1.70
   4   8   2    6.99    0.53
   4   8   2    7.22    0.50
   4   9   2    0.17    0.25
   4  10   2    5.59    0.56
   4  11   2   13.50    0.83
  -4  11  -3    1.05    0.35
  -4  10  -3    4.69    0.51
  -4   9  -3   22.06    1.02
   4  -9   3   20.96    0.87
  -4   8  -3    3.90    0.40
   4  -8   3    2.89    0.32
  -4   7  -3   -0.05    0.17
   4  -7   3    0.03    0.17
  -4   6  -3   15.64    0.74
   4  -6   3   17.56    0.65
  -4   5  -3  143.94    4.69
   4  -5   3  143.57    4.74
   4  -5   3  141.15    4.15
  -4   4  -3    4.29    0.30
   4  -4   3    4.27    0.25
   4  -4   3    4.46    0.24
  -4   3  -3   42.16    1.41
   4  -3   3   41.78    1.27
   4  -3   3   40.46    1.44
  -4   2  -3    7.23    0.31
   4  -2   3    7.80    0.32
   4  -2   3    7.48    0.34
  -4   1  -3  320.49   10.36
   4  -1   3  329.35   10.76
   4   0   3   -0.07    0.07
   4   1   3  382.85   12.29
   4   1   3  364.26   11.88
   4   2   3    7.92    0.40
   4   2   3    7.60    0.33
   4   3   3   45.29    1.54
   4   3   3   45.51    1.63
   4   4   3    5.06    0.32
   4   4   3    5.15    0.35
   4   5   3  148.91    4.91
   4   5   3  150.94    5.08
   4   6   3   17.81    0.81
   4   6   3   17.21    0.78
   4   7   3   -0.11    0.18
   4   7   3   -0.01    0.21
   4   8   3    3.48    0.39
   4   9   3   21.99    1.03
   4  10   3    5.67    0.54
   4  11   3    0.73    0.34
  -4  11  -4    0.59    0.35
  -4  10  -4    0.37    0.31
   4 -10   4    0.66    0.29
  -4   9  -4    0.25    0.27
   4  -9   4    0.34    0.25
  -4   8  -4   -0.01    0.23
   4  -8   4    0.22    0.22
  -4   7  -4    1.87    0.28
   4  -7   4    1.81    0.26
  -4   6  -4    4.54    0.38
   4  -6   4    4.81    0.32
  -4   5  -4   -0.06    0.11
   4  -5   4    0.05    0.09
   4  -5   4   -0.19    0.12
   4  -4   4    4.54    0.28
   4  -4   4    5.04    0.27
  -4   3  -4    7.22    0.33
   4  -3   4    7.40    0.34
   4  -3   4    6.85    0.35
  -4   2  -4    3.14    0.18
   4  -2   4    3.26    0.22
   4  -2   4    3.28    0.21
  -4   1  -4   11.78    0.41
   4  -1   4   11.79    0.49
   4   0   4   14.49    0.60
   4   1   4   13.12    0.46
   4   1   4   12.94    0.57
   4   2   4    3.78    0.29
   4   2   4    3.56    0.22
   4   3   4    7.15    0.36
   4   3   4    7.40    0.43
   4   4   4    4.55    0.39
   4   4   4    5.33    0.34
   4   5   4   -0.09    0.14
   4   5   4   -0.02    0.17
   4   6   4    4.66    0.39
   4   6   4    4.20    0.41
   4   7   4    1.75    0.30
   4   7   4    1.70    0.31
   4   8   4    0.10    0.25
   4   8   4   -0.02    0.28
   4   9   4    0.22    0.28
   4   9   4    0.24    0.30
   4  10   4    0.98    0.34
   4  11   4    0.56    0.35
  -4  10  -5    2.86    0.42
   4 -10   5    2.22    0.36
  -4   9  -5   16.71    0.85
   4  -9   5   15.57    0.73
  -4   8  -5    2.65    0.34
   4  -8   5    2.38    0.32
  -4   7  -5    9.52    0.57
   4  -7   5   10.72    0.51
  -4   6  -5   25.04    1.00
   4  -6   5   24.24    0.88
   4  -5   5   50.21    1.71
   4  -5   5   49.70    1.57
  -4   4  -5    3.42    0.27
   4  -4   5    3.81    0.27
   4  -4   5    4.01    0.26
  -4   3  -5   84.79    2.85
   4  -3   5   88.26    2.61
   4  -3   5   88.73    2.94
  -4   2  -5  103.45    3.33
   4  -2   5  103.25    3.05
   4  -2   5  102.26    3.46
  -4   1  -5   99.51    3.14
   4  -1   5   95.80    3.30
   4   0   5   -0.03    0.11
   4   1   5  104.20    3.56
   4   1   5  103.76    3.34
   4   2   5  112.37    3.83
   4   2   5  110.92    3.61
   4   3   5   95.48    3.32
   4   3   5   95.00    3.13
   4   4   5    3.56    0.35
   4   4   5    3.61    0.30
   4   5   5   51.06    1.83
   4   5   5   52.45    1.96
   4   6   5   26.76    1.09
   4   6   5   27.03    1.18
   4   7   5   11.96    0.66
   4   7   5   11.45    0.73
   4   8   5    2.26    0.41
   4   8   5    2.51    0.36
   4   9   5   17.27    0.96
   4   9   5   17.43    0.91
   4  10   5    3.26    0.46
  -4  10  -6    1.00    0.33
   4 -10   6    1.50    0.33
  -4   9  -6    0.77    0.31
   4  -9   6    0.94    0.28
  -4   8  -6    0.13    0.22
   4  -8   6    0.18    0.23
  -4   7  -6    9.15    0.55
   4  -7   6    7.91    0.47
  -4   6  -6    1.02    0.19
   4  -6   6    2.51    0.28
  -4   5  -6   25.89    1.02
   4  -5   6   26.57    0.94
  -4   4  -6   21.45    0.83
   4  -4   6   21.50    0.83
   4  -4   6   21.42    0.80
  -4   3  -6   25.43    0.93
   4  -3   6   24.69    0.94
   4  -3   6   26.31    0.91
  -4   2  -6    2.16    0.19
   4  -2   6    1.95    0.22
   4  -2   6    1.99    0.20
  -4   1  -6    6.01    0.27
   4  -1   6    5.93    0.36
   4   0   6    0.57    0.17
   4   0   6    1.05    0.11
   4   1   6    6.79    0.30
   4   1   6    5.86    0.41
   4   2   6    2.48    0.22
   4   2   6    2.60    0.29
   4   3   6   28.61    1.16
   4   3   6   26.93    1.01
   4   4   6   23.88    1.07
   4   4   6   24.05    0.94
   4   5   6   28.46    1.21
   4   5   6   26.78    1.08
   4   6   6    2.64    0.31
   4   6   6    1.99    0.37
   4   7   6    7.99    0.66
   4   7   6    9.05    0.59
   4   8   6    0.42    0.29
   4   8   6    0.26    0.36
   4   9   6    0.86    0.34
   4   9   6    1.09    0.41
   4  10   6    0.82    0.36
  -4   9  -7   13.95    0.79
   4  -9   7   11.90    0.68
  -4   8  -7    3.07    0.38
   4  -8   7    2.89    0.35
  -4   7  -7    2.05    0.29
   4  -7   7    2.36    0.31
  -4   6  -7    7.56    0.50
   4  -6   7    7.82    0.45
  -4   5  -7   27.55    1.08
   4  -5   7   28.14    1.00
  -4   4  -7    4.01    0.32
   4  -4   7    3.79    0.29
   4  -4   7    3.40    0.31
  -4   3  -7   17.13    0.68
   4  -3   7   16.46    0.68
   4  -3   7   16.32    0.68
  -4   2  -7   19.16    0.75
   4  -2   7   19.96    0.77
   4  -2   7   19.70    0.79
  -4   1  -7   35.33    1.19
   4  -1   7   35.31    1.33
   4   0   7    0.03    0.08
   4   0   7    0.11    0.16
   4   1   7   37.23    1.45
   4   1   7   37.54    1.28
   4   2   7   21.64    0.98
   4   2   7   22.19    0.82
   4   3   7   19.36    0.77
   4   3   7   19.08    0.91
   4   4   7    4.44    0.35
   4   4   7    3.30    0.41
   4   5   7   29.20    1.33
   4   5   7   31.49    1.20
   4   6   7    8.50    0.55
   4   6   7    7.79    0.66
   4   7   7    3.56    0.40
   4   7   7    3.15    0.47
   4   8   7    3.12    0.44
   4   8   7    3.27    0.51
   4   9   7   13.96    0.94
   4   9   7   14.14    0.85
   4  -9   8    0.29    0.30
   4  -8   8   12.20    0.64
   4  -7   8   45.15    1.53
   4  -6   8   13.24    0.63
   4  -5   8    0.73    0.22
   4  -4   8    7.63    0.46
   4  -3   8   39.96    1.37
   4  -3   8   40.97    1.47
   4  -2   8    0.18    0.19
   4  -2   8    0.28    0.17
   4  -1   8   59.31    2.14
   4   0   8   98.28    3.43
   4   1   8   59.65    2.21
   4   2   8    0.34    0.24
   4   3   8   44.28    1.76
   4   4   8    8.72    0.64
   4   4   8    8.88    0.52
   4   5   8    0.66    0.32
   4   5   8    0.69    0.26
   4   6   8   14.57    0.91
   4   6   8   15.54    0.78
   4   7   8   52.71    2.19
   4   8   8   13.89    0.95
   4   9   8    0.33    0.46
   4  -8   9   -0.11    0.25
   4  -7   9    1.18    0.29
   4  -6   9    0.29    0.24
   4  -5   9    3.80    0.37
   4  -4   9   10.48    0.55
   4  -3   9    0.31    0.18
   4  -3   9    0.42    0.22
   4  -2   9    4.02    0.38
   4  -2   9    3.62    0.37
   4  -1   9    3.02    0.33
   4   0   9   -0.25    0.21
   4   1   9    3.03    0.38
   4   2   9    4.22    0.47
   4   3   9    0.34    0.29
   4   4   9   11.77    0.78
   4   5   9    3.76    0.52
   4   6   9   -0.04    0.38
   4   7   9    1.61    0.47
   4   8   9   -0.02    0.43
   4  -7  10   22.80    0.95
   4  -6  10    0.13    0.25
   4  -5  10    8.49    0.53
   4  -4  10    9.00    0.54
   4  -3  10   86.52    2.73
   4  -2  10    6.22    0.47
   4  -2  10    6.40    0.46
   4  -1  10   30.04    1.25
   4   0  10    1.22    0.31
   4   1  10   30.51    1.33
   4   2  10    7.58    0.62
   4   3  10  103.61    3.78
   4   4  10   10.84    0.80
   4   5  10    9.09    0.72
   4   6  10    0.56    0.38
   4   7  10   26.82    1.43
   4  -6  11    2.38    0.37
   4  -5  11    5.22    0.47
   4  -4  11    0.46    0.26
   4  -3  11   10.53    0.61
   4  -2  11   21.82    0.97
   4  -2  11   23.74    1.02
   4  -1  11   11.83    0.70
   4   0  11   -0.17    0.26
   4   1  11   12.61    0.78
   4   2  11   24.64    1.21
   4   3  11   12.56    0.86
   4   4  11    0.51    0.38
   4   5  11    6.59    0.72
   4   6  11    3.76    0.63
   4  -5  12    2.91    0.41
   4  -4  12    2.47    0.39
   4  -3  12    4.20    0.45
   4  -2  12    0.19    0.29
   4  -1  12   10.53    0.70
   4   0  12   10.74    0.74
   4   1  12   12.04    0.80
   4   2  12   -0.21    0.32
   4   3  12    4.41    0.59
   4   4  12    2.94    0.56
   4   5  12    3.88    0.62
   4  -3  13   13.16    0.75
   4  -2  13    9.02    0.64
   4  -1  13   16.29    0.87
   4   0  13   -0.10    0.34
   4   1  13   17.63    1.03
   4   2  13    9.67    0.80
   4   3  13   14.54    0.98
  -5   3  13   -0.14    0.36
  -5   2  13    0.23    0.40
  -5   1  13    1.99    0.46
  -5  -1  13    2.26    0.37
  -5  -2  13    0.09    0.29
  -5  -3  13    0.05    0.28
  -5   5  12   10.35    0.85
  -5   4  12    7.87    0.77
  -5   3  12   20.05    1.14
  -5   2  12    2.49    0.47
  -5   1  12   29.59    1.39
  -5   0  12   21.74    1.10
  -5  -1  12   31.14    1.20
  -5  -2  12    1.69    0.33
  -5  -3  12   19.92    0.85
  -5  -4  12    7.86    0.54
  -5  -5  12   11.36    0.63
  -5   6  11   -0.06    0.41
  -5   6  11    0.69    0.44
  -5   5  11   10.70    0.87
  -5   4  11   -0.04    0.32
  -5   4  11   -0.07    0.33
  -5   3  11   17.22    1.00
  -5   2  11    5.97    0.61
  -5   2  11    6.57    0.62
  -5   1  11   24.78    1.19
  -5   1  11   23.96    1.18
  -5   0  11   -0.10    0.25
  -5   0  11   -0.43    0.28
  -5  -1  11   24.32    1.13
  -5  -1  11   24.32    0.97
  -5  -2  11    5.93    0.44
  -5  -3  11   16.19    0.73
  -5  -4  11   -0.01    0.23
  -5  -5  11   18.35    0.79
  -5  -6  11    0.96    0.28
  -5   7  10    0.32    0.42
  -5   7  10    0.02    0.42
  -5   6  10    0.20    0.38
  -5   4  10    1.04    0.37
  -5   3  10    1.81    0.39
  -5   2  10    0.21    0.28
  -5   1  10    9.16    0.68
  -5   0  10    1.64    0.35
  -5  -1  10    8.12    0.58
  -5  -1  10    8.56    0.50
   5   1 -10    8.41    0.57
  -5  -2  10    0.03    0.20
   5   2 -10    0.02    0.22
  -5  -3  10    1.46    0.27
   5   3 -10    1.61    0.34
  -5  -4  10    1.65    0.28
   5   4 -10    1.55    0.35
  -5  -5  10    6.50    0.43
   5   5 -10    7.22    0.62
  -5  -6  10    0.38    0.26
   5   6 -10    0.51    0.30
  -5  -7  10    0.63    0.26
   5   7 -10    0.22    0.32
  -5   8   9    1.69    0.48
  -5   4   9    2.15    0.39
  -5   3   9   13.54    0.81
  -5   2   9   49.44    1.93
  -5   1   9   11.88    0.73
   5   0  -9    0.02    0.16
  -5  -1   9   11.50    0.56
   5   1  -9   13.23    0.71
  -5  -2   9   48.99    1.57
  -5  -2   9   48.14    1.81
   5   2  -9   47.83    1.86
  -5  -3   9   13.43    0.59
   5   3  -9   13.80    0.77
  -5  -4   9    3.70    0.31
   5   4  -9    3.49    0.43
  -5  -5   9   24.00    0.89
   5   5  -9   24.36    1.14
  -5  -6   9   18.90    0.75
   5   6  -9   19.01    0.99
  -5  -7   9    5.04    0.41
   5   7  -9    4.49    0.52
  -5  -8   9    3.01    0.37
   5   8  -9    3.61    0.50
  -5   9   8    1.51    0.49
  -5   8   8    0.22    0.39
  -5   7   8    4.97    0.59
  -5   6   8    1.82    0.42
  -5   5   8    1.27    0.35
  -5   4   8    0.16    0.25
  -5   3   8   15.91    0.85
  -5   2   8    0.87    0.27
  -5   1   8    4.19    0.43
   5   0  -8    0.48    0.19
   5   1  -8    4.25    0.41
  -5  -2   8    0.60    0.17
   5   2  -8    0.88    0.24
  -5  -3   8   14.15    0.58
   5   3  -8   13.88    0.75
  -5  -4   8   -0.06    0.15
   5   4  -8    0.14    0.19
  -5  -5   8    1.58    0.22
   5   5  -8    0.98    0.27
  -5  -6   8    1.94    0.26
   5   6  -8    2.18    0.35
  -5  -7   8    4.84    0.37
   5   7  -8    6.02    0.56
  -5  -8   8    0.48    0.25
   5   8  -8    0.32    0.29
  -5  -9   8    0.08    0.28
   5   9  -8   -0.07    0.31
  -5   9   7    7.76    0.72
  -5   8   7    2.31    0.48
  -5   7   7    1.77    0.41
  -5   6   7   34.83    1.50
  -5   5   7   34.94    1.49
  -5   4   7    7.83    0.57
  -5   3   7    7.52    0.54
  -5   2   7   45.64    1.75
   5   0  -7   -0.03    0.13
   5   1  -7   40.36    1.54
  -5  -2   7   44.37    1.39
   5   2  -7   43.22    1.66
  -5  -3   7    7.86    0.41
  -5  -3   7    7.82    0.38
   5   3  -7    7.00    0.49
  -5  -4   7    8.22    0.40
   5   4  -7    8.16    0.53
  -5  -5   7   35.35    1.14
   5   5  -7   33.51    1.37
  -5  -6   7   40.49    1.28
   5   6  -7   36.54    1.52
  -5  -7   7    2.18    0.27
   5   7  -7    2.32    0.36
  -5  -8   7    3.30    0.34
   5   8  -7    2.86    0.43
  -5  -9   7    7.87    0.50
   5   9  -7    7.37    0.66
  -5  10   6    2.25    0.51
  -5   9   6    2.44    0.49
  -5   8   6    4.56    0.54
  -5   7   6   49.10    1.96
  -5   6   6    4.77    0.50
  -5   5   6   14.46    0.80
  -5   4   6   31.21    1.30
  -5   3   6  102.14    3.52
  -5   2   6   10.10    0.60
   5   0  -6   22.88    0.95
   5   1  -6   83.74    2.88
  -5  -2   6   10.28    0.42
   5   2  -6    9.88    0.55
  -5  -3   6  105.94    3.10
   5   3  -6  105.85    3.58
  -5  -4   6   29.77    0.97
   5   4  -6   29.95    1.18
  -5  -5   6   13.76    0.53
   5   5  -6   13.63    0.70
  -5  -6   6    3.95    0.29
   5   6  -6    3.74    0.39
  -5  -7   6   51.61    1.62
   5   7  -6   50.05    1.92
  -5  -8   6    5.09    0.38
   5   8  -6    5.76    0.54
  -5  -9   6    2.26    0.32
   5   9  -6    2.53    0.42
  -5 -10   6    1.69    0.32
   5  10  -6    2.41    0.45
  -5  10   5    0.06    0.38
  -5   9   5    0.11    0.34
  -5   8   5    0.17    0.30
  -5   7   5    1.15    0.34
  -5   6   5    5.58    0.52
  -5   5   5    8.31    0.59
  -5   4   5    8.86    0.56
  -5   3   5    7.46    0.50
  -5   2   5    2.23    0.29
   5  -1  -5   93.86    3.15
   5   0  -5    0.03    0.11
  -5  -1   5   92.84    2.67
   5   1  -5   89.65    3.09
  -5  -2   5    1.81    0.16
   5   2  -5    2.02    0.24
  -5  -3   5    7.39    0.32
   5   3  -5    7.34    0.43
  -5  -4   5    9.48    0.39
   5   4  -5    9.75    0.52
  -5  -5   5    9.09    0.40
   5   5  -5    9.01    0.52
  -5  -6   5    5.32    0.32
   5   6  -5    5.20    0.45
  -5  -7   5    1.02    0.22
   5   7  -5    1.09    0.27
  -5  -8   5    0.11    0.21
   5   8  -5   -0.03    0.24
  -5  -9   5   -0.28    0.22
   5   9  -5    0.08    0.27
   5  10  -5    0.03    0.30
  -5  11   4   13.35    0.92
  -5  10   4    4.24    0.57
  -5   9   4    0.47    0.35
  -5   8   4   37.03    1.58
  -5   7   4   56.76    2.15
  -5   6   4    3.06    0.40
  -5   5   4    7.97    0.55
  -5   4   4   75.16    2.64
  -5   3   4  138.04    4.61
  -5   2   4   11.94    0.60
   5  -1  -4   30.49    1.13
   5   0  -4  153.63    5.03
  -5  -1   4   29.73    0.91
   5   1  -4   29.64    1.11
  -5  -2   4   11.71    0.42
   5   2  -4   12.39    0.55
  -5  -3   4  128.05    3.68
   5   3  -4  128.33    4.22
  -5  -4   4   74.14    2.16
   5   4  -4   72.57    2.51
  -5  -5   4    7.25    0.33
   5   5  -4    7.23    0.45
  -5  -6   4    2.60    0.24
   5   6  -4    2.94    0.32
  -5  -7   4   57.15    1.80
   5   7  -4   59.83    2.14
  -5  -8   4   37.02    1.28
   5   8  -4   40.63    1.56
   5   9  -4    0.23    0.27
   5  10  -4    5.51    0.56
   5  11  -4   14.27    0.90
  -5  11   3    0.41    0.39
  -5  10   3    2.80    0.48
  -5   9   3   14.42    0.87
  -5   8   3    4.35    0.50
  -5   7   3    0.07    0.24
  -5   6   3    8.03    0.55
  -5   5   3   31.29    1.26
  -5   4   3   23.29    0.98
  -5   3   3    6.63    0.42
  -5   2   3   15.33    0.68
   5  -1  -3    1.65    0.18
   5   0  -3   -0.04    0.08
  -5  -1   3    1.50    0.11
   5   1  -3    1.86    0.18
  -5  -2   3   14.81    0.47
   5   2  -3   14.51    0.54
   5   2  -3   14.41    0.60
  -5  -3   3    6.42    0.26
   5   3  -3    6.30    0.36
  -5  -4   3   24.48    0.78
   5   4  -3   24.25    0.94
  -5  -5   3   31.73    1.01
   5   5  -3   32.42    1.21
  -5  -6   3    8.17    0.37
   5   6  -3    7.93    0.50
  -5  -7   3    0.30    0.16
   5   7  -3    0.31    0.20
   5   8  -3    4.31    0.44
   5   9  -3   15.03    0.83
   5  10  -3    3.10    0.45
   5  11  -3    0.28    0.32
  -5  11   2    8.91    0.78
  -5  10   2    3.36    0.49
  -5   9   2    1.16    0.35
  -5   8   2    1.97    0.37
  -5   7   2   24.52    1.10
  -5   6   2    1.98    0.30
  -5   5   2   13.99    0.70
  -5   4   2   41.55    1.55
  -5   3   2    3.23    0.29
  -5   2   2    4.67    0.31
   5  -1  -2   13.43    0.53
   5  -1  -2   13.43    0.55
   5   0  -2  209.51    6.91
   5   0  -2  207.34    6.71
  -5  -1   2   12.71    0.40
   5   1  -2   13.51    0.54
   5   1  -2   13.79    0.50
  -5  -2   2    4.73    0.19
   5   2  -2    4.66    0.27
   5   2  -2    5.13    0.22
  -5  -3   2    2.67    0.14
   5   3  -2    2.30    0.20
   5   3  -2    2.37    0.15
  -5  -4   2   39.55    1.19
   5   4  -2   39.10    1.40
  -5  -5   2   14.27    0.52
   5   5  -2   14.05    0.64
   5   6  -2    2.64    0.30
   5   7  -2   24.52    1.05
   5   8  -2    2.24    0.34
   5   9  -2    1.33    0.33
   5  10  -2    2.56    0.41
   5  11  -2    9.04    0.71
  -5  11   1    0.48    0.36
  -5  10   1    5.74    0.59
  -5   9   1   25.53    1.19
  -5   8   1    8.08    0.61
  -5   7   1    3.95    0.41
  -5   6   1   29.54    1.21
  -5   5   1  201.25    6.60
  -5   4   1   35.58    1.33
  -5   3   1   66.69    2.21
   5  -3  -1   61.83    2.19
  -5   2   1   53.98    1.83
   5  -2  -1   52.62    1.83
  -5   1   1  442.80   14.10
   5  -1  -1  429.17   14.39
   5   0  -1    0.74    0.09
   5   0  -1    0.01    0.06
  -5  -1   1  419.74   12.11
   5   1  -1  437.10   13.88
  -5  -2   1   52.26    1.51
   5   2  -1   52.32    1.78
   5   2  -1   52.04    1.75
   5   3  -1   65.39    2.21
   5   3  -1   66.82    2.22
   5   4  -1   34.94    1.25
   5   4  -1   34.22    1.19
   5   5  -1  208.87    7.02
   5   5  -1  218.26    6.93
   5   6  -1   28.86    1.06
   5   6  -1   32.09    1.19
   5   7  -1    3.96    0.37
   5   8  -1    9.00    0.59
   5   9  -1   28.05    1.22
   5  10  -1    7.00    0.62
   5  11  -1    0.33    0.32
  -5  11   0    0.11    0.34
  -5  10   0   -0.01    0.31
  -5   9   0    0.26    0.29
  -5   8   0    0.36    0.26
  -5   7   0    0.10    0.22
  -5   6   0   -0.02    0.18
  -5   5   0    0.12    0.15
   5  -5   0    0.07    0.14
  -5   4   0   -0.07    0.12
   5  -4   0    0.00    0.09
   5  -4   0    0.07    0.10
  -5   3   0    0.02    0.10
   5  -3   0   -0.03    0.08
   5  -3   0    0.02    0.07
  -5   2   0    0.03    0.08
   5  -2   0    0.02    0.06
   5  -2   0   -0.03    0.03
  -5   1   0    0.00    0.07
   5  -1   0   -0.01    0.03
   5  -1   0   -0.07    0.06
   5   0   0   -0.15    0.05
   5   1   0    0.02    0.07
   5   1   0    0.30    0.06
   5   2   0   -0.01    0.05
   5   2   0   -0.01    0.03
   5   3   0    0.01    0.07
   5   3   0   -0.02    0.07
   5   4   0    0.03    0.09
   5   4   0   -0.06    0.09
   5   5   0   -0.03    0.11
   5   5   0   -0.08    0.12
   5   6   0   -0.24    0.13
   5   6   0   -0.07    0.15
   5   7   0    0.11    0.19
   5   8   0    0.14    0.23
   5   9   0   -0.24    0.23
   5  10   0   -0.05    0.27
   5  11   0    0.03    0.29
  -5  11  -1    0.24    0.35
  -5  10  -1    4.86    0.53
  -5   9  -1   25.45    1.16
  -5   8  -1    8.94    0.62
  -5   7  -1    4.23    0.42
   5  -7   1    3.85    0.33
  -5   6  -1   29.74    1.19
   5  -6   1   29.61    1.01
  -5   5  -1  205.09    6.59
   5  -5   1  198.69    5.80
  -5   4  -1   35.19    1.26
   5  -4   1   33.25    1.21
   5  -4   1   34.25    1.07
  -5   3  -1   63.37    2.14
   5  -3   1   65.30    2.16
   5  -3   1   61.67    1.86
   5  -2   1   51.22    1.74
   5  -2   1   50.39    1.49
  -5   1  -1  449.07   13.77
   5  -1   1  401.68   14.16
   5   0   1   -0.02    0.06
   5   0   1    0.03    0.05
   5   1   1  420.36   13.38
   5   1   1  415.05   13.92
   5   2   1   54.39    1.85
   5   2   1   53.94    1.79
   5   3   1   50.03    1.98
   5   3   1   66.67    1.96
   5   4   1   25.74    0.96
   5   5   1  222.25    7.19
   5   5   1  221.43    7.36
   5   6   1   32.65    1.24
   5   6   1   31.72    1.20
   5   7   1    4.88    0.42
   5   7   1    4.15    0.35
   5   8   1    8.76    0.58
   5   9   1   26.75    1.18
   5  10   1    5.25    0.52
   5  11   1   -0.07    0.30
  -5  11  -2    8.35    0.69
  -5  10  -2    3.12    0.44
  -5   9  -2    1.47    0.35
  -5   8  -2    2.59    0.35
   5  -8   2    2.77    0.31
  -5   7  -2   23.90    1.03
   5  -7   2   24.35    0.88
  -5   6  -2    1.98    0.26
   5  -6   2    1.89    0.23
  -5   5  -2   14.31    0.65
   5  -5   2   14.23    0.54
   5  -5   2   13.74    0.57
  -5   4  -2   40.49    1.41
   5  -4   2   38.49    1.36
   5  -4   2   38.61    1.21
  -5   3  -2    1.97    0.19
   5  -3   2    2.41    0.17
   5  -3   2    2.65    0.17
  -5   2  -2    5.23    0.25
   5  -2   2    4.55    0.22
   5  -2   2    4.20    0.26
  -5   1  -2   14.70    0.50
   5  -1   2   13.40    0.54
   5  -1   2   13.28    0.47
   5   0   2  209.78    7.04
   5   0   2  217.54    6.81
   5   1   2   13.56    0.52
   5   1   2   12.74    0.45
   5   2   2    4.75    0.23
   5   2   2    4.96    0.28
   5   3   2    2.51    0.21
   5   3   2    2.49    0.23
   5   4   2   41.02    1.47
   5   4   2   40.09    1.42
   5   5   2   12.93    0.60
   5   5   2   14.05    0.61
   5   6   2    2.03    0.27
   5   7   2   24.81    1.05
   5   7   2   25.15    1.03
   5   8   2    2.53    0.33
   5   8   2    2.12    0.30
   5   9   2    1.47    0.33
   5  10   2    3.17    0.44
   5  11   2    9.46    0.71
  -5  11  -3    0.42    0.35
  -5  10  -3    2.67    0.41
  -5   9  -3   14.75    0.80
   5  -9   3   14.19    0.68
  -5   8  -3    4.26    0.43
   5  -8   3    4.13    0.36
  -5   7  -3    0.16    0.19
   5  -7   3   -0.12    0.17
  -5   6  -3    7.98    0.49
   5  -6   3    7.90    0.41
   5  -6   3    8.42    0.40
  -5   5  -3   30.92    1.16
   5  -5   3   31.10    1.11
   5  -5   3   30.92    1.02
  -5   4  -3   19.90    0.85
   5  -4   3   23.88    0.77
   5  -4   3   24.13    0.84
  -5   3  -3    6.34    0.32
   5  -3   3    6.17    0.32
   5  -3   3    6.41    0.30
  -5   2  -3   14.57    0.55
   5  -2   3   14.65    0.53
   5  -2   3   15.46    0.59
  -5   1  -3    1.43    0.10
   5  -1   3    1.38    0.14
   5   0   3    0.52    0.11
   5   1   3    1.41    0.09
   5   1   3    1.33    0.15
   5   2   3   16.28    0.59
   5   2   3   16.67    0.68
   5   3   3    7.14    0.40
   5   3   3    7.29    0.34
   5   4   3   25.16    1.00
   5   4   3   25.19    0.94
   5   5   3   33.18    1.29
   5   5   3   33.95    1.24
   5   6   3    8.37    0.52
   5   6   3    8.28    0.49
   5   7   3    0.30    0.22
   5   7   3    0.12    0.19
   5   8   3    1.45    0.24
   5   9   3   14.55    0.80
   5  10   3    3.18    0.43
   5  11   3    0.45    0.33
  -5  11  -4   13.51    0.86
  -5  10  -4    4.69    0.51
   5 -10   4    4.04    0.43
  -5   9  -4    0.06    0.26
   5  -9   4   -0.01    0.24
  -5   8  -4   38.07    1.49
   5  -8   4   37.61    1.31
  -5   7  -4   58.47    2.11
   5  -7   4   59.30    1.87
  -5   6  -4    2.68    0.29
   5  -6   4    2.33    0.25
  -5   5  -4    7.81    0.43
   5  -5   4    8.05    0.37
   5  -5   4    7.83    0.39
  -5   4  -4   73.20    2.45
   5  -4   4   73.31    2.49
   5  -4   4   73.13    2.20
  -5   3  -4  126.93    4.21
   5  -3   4  132.69    3.79
   5  -3   4  131.18    4.36
  -5   2  -4   11.44    0.43
   5  -2   4   11.56    0.46
   5  -2   4   11.72    0.48
   5  -1   4   29.65    1.07
   5   0   4  159.02    5.30
   5   1   4   32.03    1.19
   5   2   4   12.43    0.58
   5   2   4   12.70    0.47
   5   3   4  140.97    4.76
   5   3   4  139.60    4.53
   5   4   4   78.68    2.78
   5   4   4   79.05    2.63
   5   5   4    7.48    0.44
   5   5   4    8.24    0.50
   5   6   4    2.79    0.34
   5   6   4    3.75    0.34
   5   7   4   60.07    2.19
   5   7   4   62.86    2.29
   5   8   4   39.25    1.51
   5   8   4   38.13    1.56
   5   9   4    0.16    0.27
   5   9   4   -0.01    0.28
   5  10   4    4.38    0.49
   5  11   4   13.66    0.86
  -5  10  -5    0.63    0.33
   5 -10   5    0.25    0.28
  -5   9  -5    0.02    0.26
   5  -9   5    0.13    0.26
  -5   8  -5   -0.13    0.22
   5  -8   5   -0.11    0.22
  -5   7  -5    0.90    0.23
   5  -7   5    0.98    0.23
  -5   6  -5    5.10    0.39
   5  -6   5    5.06    0.35
  -5   5  -5    8.17    0.44
   5  -5   5    7.84    0.41
   5  -5   5    8.24    0.38
  -5   4  -5    9.21    0.44
   5  -4   5    9.31    0.45
   5  -4   5    9.66    0.44
  -5   3  -5    7.01    0.34
   5  -3   5    7.30    0.37
   5  -3   5    7.45    0.37
  -5   2  -5    1.98    0.15
   5  -2   5    2.01    0.19
   5  -2   5    2.29    0.22
   5  -1   5   92.33    3.13
   5   0   5   -0.01    0.12
   5   1   5   96.05    3.30
   5   2   5    2.51    0.28
   5   2   5    2.20    0.16
   5   3   5    7.80    0.48
   5   3   5    7.65    0.37
   5   4   5   10.19    0.58
   5   4   5   10.17    0.49
   5   5   5    8.39    0.47
   5   5   5    8.60    0.55
   5   6   5    5.23    0.42
   5   6   5    4.27    0.44
   5   7   5    0.99    0.30
   5   7   5    0.82    0.26
   5   8   5    0.14    0.25
   5   8   5   -0.08    0.28
   5   9   5    0.17    0.29
   5   9   5   -0.10    0.32
   5  10   5   -0.05    0.30
  -5  10  -6    3.18    0.45
   5 -10   6    2.19    0.36
  -5   9  -6    2.13    0.36
   5  -9   6    1.94    0.34
  -5   8  -6    5.39    0.48
   5  -8   6    5.03    0.42
  -5   7  -6   50.82    1.85
   5  -7   6   49.54    1.64
  -5   6  -6    3.84    0.34
   5  -6   6    3.94    0.34
  -5   5  -6   13.36    0.62
   5  -5   6   14.28    0.60
  -5   4  -6   30.62    1.12
   5  -4   6   30.84    1.15
   5  -4   6   31.09    1.07
  -5   3  -6  100.30    3.26
   5  -3   6  100.22    3.37
   5  -3   6   98.67    2.99
  -5   2  -6    9.14    0.39
   5  -2   6    9.13    0.45
   5  -2   6    9.49    0.44
   5  -1   6   83.27    2.86
   5   0   6   25.30    1.00
   5   1   6   87.50    3.05
   5   2   6    9.96    0.56
   5   2   6   10.15    0.42
   5   3   6  110.67    3.61
   5   3   6  110.36    3.85
   5   4   6   33.34    1.35
   5   4   6   32.63    1.20
   5   5   6   14.62    0.77
   5   5   6   14.99    0.68
   5   6   6    4.97    0.40
   5   6   6    3.87    0.45
   5   7   6   54.10    1.99
   5   7   6   54.83    2.14
   5   8   6    5.54    0.58
   5   8   6    5.87    0.51
   5   9   6    2.71    0.45
   5   9   6    2.19    0.37
   5  10   6    2.28    0.42
   5  -9   7    6.93    0.51
   5  -8   7    3.06    0.37
  -5   7  -7    1.61    0.26
   5  -7   7    2.08    0.30
  -5   6  -7   39.43    1.44
   5  -6   7   35.75    1.28
  -5   5  -7   36.08    1.30
   5  -5   7   33.22    1.19
  -5   4  -7    7.96    0.44
   5  -4   7    7.81    0.44
   5  -4   7    7.90    0.43
   5  -3   7    7.40    0.41
   5  -3   7    7.20    0.42
   5  -2   7   42.15    1.55
   5  -2   7   43.66    1.43
   5  -1   7   43.68    1.60
   5   0   7    0.04    0.16
   5   1   7   44.95    1.46
   5   1   7   43.51    1.67
   5   2   7   48.74    1.60
   5   2   7   46.07    1.80
   5   3   7    8.40    0.42
   5   3   7    8.45    0.56
   5   4   7    8.62    0.60
   5   4   7    8.77    0.47
   5   5   7   38.38    1.60
   5   5   7   38.97    1.43
   5   6   7   41.17    1.54
   5   6   7   40.93    1.72
   5   7   7    1.85    0.41
   5   7   7    2.52    0.35
   5   8   7    2.79    0.49
   5   8   7    2.91    0.40
   5   9   7    7.75    0.63
   5   9   7    6.81    0.70
   5  -9   8    0.14    0.30
   5  -8   8    0.46    0.28
   5  -7   8    4.98    0.42
   5  -6   8    1.86    0.29
   5  -5   8    1.58    0.27
   5  -4   8    0.14    0.19
   5  -3   8   12.69    0.60
   5  -3   8   13.10    0.60
   5  -2   8    0.57    0.19
   5  -2   8    0.89    0.23
   5  -1   8    4.18    0.35
   5   0   8    0.37    0.22
   5   1   8    3.93    0.39
   5   2   8    0.55    0.26
   5   3   8   13.65    0.77
   5   4   8    0.05    0.27
   5   5   8    1.14    0.32
   5   6   8    1.77    0.38
   5   7   8    5.00    0.61
   5   8   8   -0.07    0.43
   5   9   8    0.16    0.42
   5  -8   9    2.15    0.36
   5  -7   9    3.73    0.39
   5  -6   9   17.14    0.76
   5  -5   9   20.77    0.86
   5  -4   9    2.08    0.30
   5  -3   9   12.27    0.62
   5  -3   9   13.63    0.63
   5  -2   9   49.42    1.80
   5  -2   9   48.11    1.65
   5  -1   9   12.46    0.65
   5   0   9   -0.01    0.20
   5   1   9   13.31    0.73
   5   2   9   53.95    2.09
   5   3   9   14.44    0.81
   5   4   9    3.13    0.44
   5   5   9   24.32    1.22
   5   6   9   20.24    1.12
   5   7   9    5.21    0.64
   5   8   9    4.18    0.66
   5  -7  10    0.24    0.28
   5  -6  10    0.14    0.24
   5  -5  10    6.35    0.47
   5  -4  10    0.99    0.28
   5  -3  10    1.44    0.29
   5  -2  10    0.19    0.23
   5  -2  10    0.22    0.22
   5  -1  10    7.98    0.55
   5   0  10    1.42    0.32
   5   1  10    8.84    0.62
   5   2  10   -0.05    0.28
   5   3  10    2.21    0.41
   5   4  10    1.35    0.39
   5   5  10    7.10    0.69
   5   6  10    0.98    0.44
   5   7  10    0.63    0.48
   5  -6  11    0.87    0.31
   5  -5  11   16.81    0.81
   5  -4  11    0.22    0.26
   5  -3  11   15.30    0.76
   5  -2  11    6.64    0.51
   5  -2  11    5.41    0.49
   5  -1  11   24.93    1.12
   5   0  11    0.25    0.29
   5   1  11   25.65    1.21
   5   2  11    5.83    0.58
   5   3  11   17.88    1.02
   5   4  11   -0.23    0.34
   5   5  11   19.69    1.15
   5   6  11    0.67    0.48
   5  -5  12    8.85    0.60
   5  -4  12    7.49    0.55
   5  -3  12   19.46    0.92
   5  -2  12    1.73    0.38
   5  -1  12   30.22    1.29
   5  -1  12   27.39    1.19
   5   0  12   21.65    1.08
   5   1  12   30.14    1.39
   5   2  12    2.29    0.47
   5   3  12   22.75    1.22
   5   4  12    8.78    0.80
   5   5  12   10.69    0.87
   5  -3  13    0.28    0.31
   5  -2  13    0.38    0.32
   5  -1  13    2.14    0.43
   5   0  13   -0.44    0.32
   5   1  13    2.16    0.46
   5   2  13    0.09    0.39
   5   3  13    0.02    0.41
  -6   3  13    0.19    0.38
  -6   2  13   34.43    1.60
  -6   1  13    2.79    0.48
  -6   0  13   -0.51    0.29
  -6  -1  13    2.16    0.38
  -6  -2  13   36.67    1.36
  -6  -3  13    0.05    0.28
  -6   5  12    0.15    0.41
  -6   4  12   13.49    0.93
  -6   3  12    0.03    0.34
  -6   2  12    1.73    0.42
  -6   1  12   -0.10    0.31
  -6   0  12   36.84    1.60
  -6  -1  12    0.19    0.28
  -6  -2  12    1.63    0.32
  -6  -3  12    0.24    0.26
  -6  -4  12   13.96    0.69
  -6  -5  12    0.21    0.28
  -6   5  11    0.37    0.41
  -6   4  11    0.48    0.36
  -6   3  11    0.07    0.33
  -6   2  11   32.17    1.47
  -6   1  11    0.13    0.31
  -6   0  11    0.14    0.26
  -6   0  11   -0.16    0.30
  -6  -1  11   -0.07    0.22
  -6  -1  11    0.08    0.27
   6   1 -11    0.13    0.24
  -6  -2  11   31.59    1.16
   6   2 -11   32.15    1.41
  -6  -3  11    0.25    0.22
   6   3 -11    0.13    0.26
  -6  -4  11    0.15    0.24
   6   4 -11    0.08    0.28
  -6  -5  11    0.21    0.26
   6   5 -11    0.30    0.30
  -6  -6  11   16.34    0.74
  -6   7  10    2.35    0.54
  -6   6  10    2.73    0.52
  -6   5  10    0.41    0.37
  -6   3  10    1.84    0.39
  -6   2  10   11.84    0.79
  -6   1  10    3.11    0.47
   6   0 -10   70.49    2.56
  -6  -1  10    3.17    0.39
  -6  -1  10    3.21    0.33
   6   1 -10    3.05    0.40
  -6  -2  10   12.91    0.59
   6   2 -10   11.75    0.76
  -6  -3  10    0.94    0.24
   6   3 -10    1.26    0.32
  -6  -4  10   70.56    2.20
   6   4 -10   70.97    2.67
  -6  -5  10    0.57    0.24
   6   5 -10    0.71    0.31
  -6  -6  10    4.48    0.38
   6   6 -10    4.31    0.53
  -6  -7  10    4.22    0.40
   6   7 -10    4.48    0.57
  -6   8   9    0.68    0.45
  -6   7   9   -0.06    0.38
  -6   6   9    0.96    0.42
  -6   5   9    1.48    0.41
  -6   4   9    0.09    0.28
  -6   3   9    3.43    0.45
  -6   2   9   10.64    0.73
  -6   1   9    0.68    0.30
   6   0  -9    0.03    0.18
  -6  -1   9    0.55    0.21
   6   1  -9    0.63    0.25
  -6  -2   9   10.04    0.49
   6   2  -9    9.92    0.66
  -6  -3   9    3.43    0.31
   6   3  -9    4.02    0.44
  -6  -4   9   -0.05    0.19
   6   4  -9    0.08    0.22
  -6  -5   9    1.87    0.26
   6   5  -9    1.35    0.33
  -6  -6   9    1.82    0.28
   6   6  -9    1.05    0.33
  -6  -7   9    0.23    0.25
   6   7  -9    0.10    0.27
  -6  -8   9    0.09    0.28
   6   8  -9    0.20    0.32
  -6   9   8    0.14    0.44
  -6   7   8    0.40    0.38
  -6   6   8    4.20    0.54
  -6   5   8    1.79    0.39
  -6   4   8   28.97    1.31
  -6   3   8    2.65    0.37
  -6   2   8    7.68    0.60
  -6   1   8    1.37    0.29
   6   0  -8   74.80    2.65
  -6  -1   8    1.95    0.24
   6   1  -8    2.03    0.31
  -6  -2   8    7.81    0.40
   6   2  -8    6.93    0.53
  -6  -3   8    3.89    0.29
   6   3  -8    3.35    0.39
  -6  -4   8   27.84    0.96
   6   4  -8   28.66    1.22
  -6  -5   8    2.60    0.26
   6   5  -8    2.40    0.36
  -6  -6   8    4.65    0.34
   6   6  -8    4.58    0.48
  -6  -7   8    0.07    0.22
   6   7  -8    0.25    0.27
  -6  -8   8   36.38    1.26
   6   8  -8   35.24    1.55
  -6  -9   8    0.18    0.26
   6   9  -8    0.31    0.34
  -6   9   7   -0.29    0.38
  -6   8   7    9.14    0.81
  -6   7   7    0.89    0.37
  -6   6   7   41.26    1.73
  -6   5   7    4.01    0.47
  -6   4   7    8.23    0.62
  -6   3   7    5.83    0.51
  -6   2   7  115.46    3.98
   6   0  -7    0.15    0.16
  -6  -1   7    2.77    0.24
   6   1  -7    2.17    0.30
  -6  -2   7  112.50    3.26
   6   2  -7  109.13    3.79
  -6  -3   7    5.50    0.32
   6   3  -7    5.22    0.44
  -6  -4   7    7.87    0.39
   6   4  -7    8.77    0.55
  -6  -5   7    4.90    0.32
   6   5  -7    4.81    0.44
  -6  -6   7   43.37    1.37
   6   6  -7   41.14    1.66
  -6  -7   7    0.83    0.23
   6   7  -7    0.98    0.30
  -6  -8   7    9.96    0.52
   6   8  -7   10.04    0.72
  -6  -9   7    0.01    0.24
   6   9  -7    0.20    0.31
  -6  10   6    1.26    0.49
  -6   9   6    0.17    0.39
  -6   8   6    3.37    0.51
  -6   7   6    0.95    0.35
  -6   6   6    0.34    0.28
  -6   5   6    6.09    0.54
  -6   4   6   88.20    3.13
  -6   3   6    0.59    0.23
  -6   2   6    5.80    0.48
   6  -1  -6    1.04    0.20
   6   0  -6  112.94    3.81
  -6  -1   6    1.07    0.16
   6   1  -6    0.94    0.20
  -6  -2   6    6.06    0.30
   6   2  -6    5.85    0.43
  -6  -3   6    0.22    0.13
   6   3  -6    0.20    0.17
  -6  -4   6   88.78    2.59
   6   4  -6   87.15    3.03
  -6  -5   6    6.49    0.34
   6   5  -6    5.71    0.45
  -6  -6   6   -0.07    0.16
   6   6  -6    0.02    0.19
  -6  -7   6    0.97    0.21
   6   7  -6    0.67    0.27
  -6  -8   6    4.59    0.37
   6   8  -6    4.48    0.49
  -6  -9   6   -0.02    0.23
   6   9  -6   -0.06    0.27
   6  10  -6    2.10    0.44
  -6  10   5    8.83    0.77
  -6   9   5    0.05    0.36
  -6   8   5   17.49    1.00
  -6   7   5    7.41    0.61
  -6   6   5   88.76    3.18
  -6   5   5    1.41    0.30
  -6   4   5   36.76    1.47
  -6   3   5    2.48    0.31
  -6   2   5  329.71   10.69
   6  -1  -5    1.99    0.24
   6   0  -5   -0.06    0.11
  -6  -1   5    1.67    0.15
   6   1  -5    1.74    0.24
  -6  -2   5  315.46    9.04
   6   2  -5  322.64   10.30
  -6  -3   5    3.08    0.20
   6   3  -5    2.67    0.28
  -6  -4   5   36.66    1.14
   6   4  -5   37.14    1.39
  -6  -5   5    2.07    0.19
   6   5  -5    2.50    0.30
  -6  -6   5   87.22    2.61
   6   6  -5   88.52    3.06
  -6  -7   5    7.32    0.39
   6   7  -5    7.55    0.56
  -6  -8   5   17.03    0.70
   6   8  -5   17.59    0.90
  -6  -9   5    0.10    0.22
   6   9  -5    0.03    0.27
   6  10  -5    9.32    0.72
  -6  10   4    0.15    0.38
  -6   9   4    2.01    0.43
  -6   8   4    2.01    0.40
  -6   7   4    2.50    0.41
  -6   6   4    0.48    0.26
  -6   5   4    0.21    0.22
  -6   4   4    0.13    0.18
  -6   3   4    0.20    0.16
  -6   2   4   -0.19    0.13
   6  -1  -4    0.83    0.16
   6   0  -4    1.94    0.22
  -6  -1   4    0.71    0.09
   6   1  -4    0.77    0.17
  -6  -2   4    0.02    0.07
   6   2  -4    0.00    0.11
  -6  -3   4    0.05    0.09
   6   3  -4   -0.01    0.11
  -6  -4   4    0.24    0.11
   6   4  -4    0.05    0.13
  -6  -5   4    0.23    0.12
   6   5  -4    0.26    0.16
  -6  -6   4    0.35    0.15
   6   6  -4    0.40    0.20
  -6  -7   4    2.42    0.25
   6   7  -4    2.57    0.35
  -6  -8   4    2.28    0.27
   6   8  -4    2.47    0.37
   6   9  -4    1.89    0.38
   6  10  -4    0.08    0.30
  -6  11   3   -0.07    0.37
  -6  10   3   10.40    0.78
  -6   9   3    1.11    0.39
  -6   8   3    8.65    0.67
  -6   7   3    6.00    0.55
  -6   6   3   59.01    2.19
  -6   5   3    0.23    0.20
  -6   4   3   24.88    1.04
  -6   3   3   47.43    1.74
  -6   2   3   99.15    3.35
   6  -1  -3    0.05    0.09
   6   0  -3   -0.04    0.08
   6   0  -3    0.05    0.08
   6   1  -3    0.12    0.10
  -6  -2   3   90.88    2.68
   6   2  -3   96.07    3.13
   6   2  -3   94.28    3.12
  -6  -3   3   46.17    1.38
   6   3  -3   47.24    1.58
   6   3  -3   47.01    1.65
  -6  -4   3   25.56    0.81
   6   4  -3   25.68    1.00
  -6  -5   3    0.32    0.12
   6   5  -3    0.23    0.15
  -6  -6   3   56.84    1.76
   6   6  -3   59.41    2.08
   6   7  -3    6.38    0.49
   6   8  -3    8.93    0.60
   6   9  -3    1.09    0.32
   6  10  -3   11.48    0.77
   6  11  -3    0.01    0.32
  -6  11   2    0.24    0.37
  -6  10   2    8.15    0.69
  -6   9   2    0.54    0.35
  -6   8   2   20.22    1.02
  -6   7   2    7.98    0.59
  -6   6   2   14.33    0.75
  -6   5   2    9.14    0.56
  -6   4   2  235.80    7.70
  -6   3   2    3.62    0.31
  -6   2   2   83.51    2.78
   6  -2  -2   80.58    2.78
   6  -1  -2   29.73    1.06
   6  -1  -2   29.62    1.08
   6   0  -2  168.21    5.52
   6   0  -2  172.41    5.64
  -6  -1   2   29.19    0.84
   6   1  -2   28.85    1.05
  -6  -2   2   84.77    2.37
   6   2  -2   83.45    2.77
   6   2  -2   80.24    2.74
  -6  -3   2    3.50    0.17
   6   3  -2    3.24    0.24
   6   3  -2    2.75    0.18
  -6  -4   2  231.01    6.15
   6   4  -2  183.74    7.10
   6   4  -2  234.38    7.01
  -6  -5   2    8.60    0.37
   6   5  -2    9.13    0.49
   6   6  -2   15.98    0.74
   6   7  -2    7.82    0.54
   6   8  -2   22.61    1.03
   6   9  -2    0.67    0.30
   6  10  -2    9.28    0.68
   6  11  -2    0.38    0.34
  -6  11   1    0.32    0.37
  -6  10   1    8.73    0.69
  -6   9   1    0.42    0.33
  -6   8   1    2.81    0.40
  -6   7   1    3.74    0.44
  -6   6   1    8.14    0.55
  -6   5   1    2.23    0.30
  -6   4   1    4.58    0.36
  -6   3   1    0.91    0.17
   6  -3  -1    0.76    0.13
  -6   2   1   40.94    1.47
   6  -2  -1   41.25    1.45
   6  -1  -1    0.14    0.08
   6   0  -1   -0.16    0.07
   6   0  -1   -0.16    0.07
   6   1  -1    0.03    0.07
   6   1  -1    0.03    0.06
   6   2  -1   44.35    1.49
   6   2  -1   40.84    1.46
   6   3  -1    0.66    0.12
   6   3  -1    0.78    0.12
   6   4  -1    4.71    0.32
   6   4  -1    4.93    0.25
   6   5  -1    2.74    0.28
   6   5  -1    2.31    0.19
   6   6  -1    8.78    0.51
   6   6  -1    8.43    0.39
   6   7  -1    4.05    0.40
   6   8  -1    2.89    0.37
   6   9  -1    0.64    0.29
   6  10  -1    9.89    0.69
   6  11  -1    0.37    0.32
  -6  11   0    5.21    0.58
  -6  10   0   12.00    0.78
  -6   9   0    0.27    0.29
  -6   8   0  108.74    3.79
  -6   7   0    7.80    0.57
  -6   6   0   70.64    2.51
  -6   5   0    3.03    0.31
   6  -5   0    3.51    0.27
  -6   4   0  163.87    5.14
   6  -4   0  156.74    5.20
   6  -4   0  147.23    4.48
  -6   3   0    1.83    0.22
   6  -3   0    1.65    0.14
   6  -3   0    1.37    0.16
  -6   2   0   11.52    0.52
   6  -2   0   11.66    0.40
   6  -2   0   12.08    0.49
  -6   1   0  462.04   13.84
   6  -1   0  414.47   12.23
   6  -1   0  418.28   14.43
   6   0   0  419.88   14.29
   6   0   0  437.12   13.81
   6   1   0  448.84   14.97
   6   1   0  455.03   14.59
   6   2   0    7.26    0.32
   6   3   0    1.13    0.14
   6   3   0    1.36    0.14
   6   4   0  172.23    5.48
   6   4   0  165.03    5.58
   6   5   0    3.72    0.31
   6   5   0    3.28    0.25
   6   6   0   75.45    2.60
   6   6   0   77.20    2.63
   6   7   0    7.61    0.52
   6   8   0  116.84    3.99
   6   9   0   -0.09    0.24
   6  10   0   12.27    0.77
   6  11   0    5.76    0.57
  -6  11  -1    0.27    0.36
  -6  10  -1    8.62    0.67
  -6   9  -1    0.78    0.32
  -6   8  -1    2.97    0.38
  -6   7  -1    4.26    0.42
   6  -7   1    3.69    0.33
  -6   6  -1    7.51    0.51
   6  -6   1    7.52    0.40
  -6   5  -1    2.78    0.30
   6  -5   1    2.31    0.22
   6  -5   1    2.88    0.25
  -6   4  -1    4.86    0.35
   6  -4   1    4.72    0.26
   6  -4   1    4.56    0.28
  -6   3  -1    0.78    0.15
   6  -3   1    0.98    0.13
   6  -3   1    0.77    0.11
  -6   2  -1   14.20    0.56
  -6   1  -1    0.04    0.07
   6  -1   1    0.41    0.11
   6  -1   1   -0.01    0.05
   6   0   1   -0.16    0.08
   6   0   1   -0.18    0.05
   6   1   1    0.09    0.08
   6   1   1    0.12    0.06
   6   2   1   40.84    1.40
   6   2   1   39.38    1.35
   6   3   1    0.78    0.12
   6   3   1    0.87    0.13
   6   4   1    5.04    0.32
   6   5   1    2.29    0.23
   6   5   1    2.01    0.23
   6   6   1    9.17    0.51
   6   6   1    8.41    0.45
   6   7   1    4.45    0.40
   6   7   1    3.77    0.33
   6   8   1    2.71    0.35
   6   9   1    0.36    0.27
   6  10   1    8.42    0.63
   6  11   1    0.39    0.33
  -6  11  -2    0.32    0.36
  -6  10  -2    8.71    0.65
  -6   9  -2    0.39    0.30
  -6   8  -2   19.08    0.93
   6  -8   2   19.41    0.79
  -6   7  -2    8.15    0.55
   6  -7   2    7.54    0.43
  -6   6  -2   15.99    0.74
   6  -6   2   14.77    0.61
  -6   5  -2    8.53    0.50
   6  -5   2    8.89    0.42
   6  -5   2    9.50    0.42
  -6   4  -2  233.93    7.59
   6  -4   2  243.18    7.76
   6  -4   2  227.40    6.70
   6  -3   2    3.58    0.20
   6  -3   2    3.66    0.24
  -6   2  -2   83.43    2.67
   6  -2   2   79.52    2.75
   6  -2   2   80.09    2.36
   6  -1   2   28.93    0.91
   6  -1   2   29.75    1.06
   6   0   2  171.48    5.47
   6   1   2   28.96    0.97
   6   2   2   85.01    2.87
   6   2   2   83.94    2.74
   6   3   2    3.73    0.26
   6   3   2    3.60    0.24
   6   4   2  249.71    8.19
   6   4   2  260.36    8.47
   6   5   2    9.06    0.47
   6   5   2    8.77    0.48
   6   6   2   15.15    0.70
   6   7   2    8.34    0.53
   6   7   2    8.97    0.52
   6   8   2   21.34    0.97
   6   9   2    0.37    0.27
   6  10   2   10.20    0.70
   6  11   2    0.01    0.30
  -6  11  -3   -0.27    0.30
  -6  10  -3   11.17    0.74
  -6   9  -3    1.34    0.32
   6  -9   3    1.36    0.29
  -6   8  -3    8.74    0.59
   6  -8   3    9.18    0.50
  -6   7  -3    5.51    0.45
   6  -7   3    5.90    0.39
  -6   6  -3   59.26    2.08
   6  -6   3   57.03    1.82
   6  -6   3   59.54    2.04
  -6   5  -3    0.64    0.17
   6  -5   3    0.45    0.13
   6  -5   3    0.46    0.15
   6  -4   3   25.23    0.93
   6  -4   3   25.13    0.84
  -6   3  -3   45.49    1.54
   6  -3   3   45.01    1.58
   6  -3   3   44.13    1.37
  -6   2  -3   97.39    3.12
   6  -2   3   94.28    2.80
   6  -2   3   96.33    3.24
   6  -1   3    0.10    0.10
   6   0   3    0.04    0.09
   6   1   3    0.10    0.04
   6   1   3    0.06    0.10
   6   2   3  104.74    3.48
   6   2   3  100.27    3.30
   6   3   3   49.45    1.71
   6   3   3   52.23    1.82
   6   4   3   27.51    1.06
   6   4   3   26.58    1.00
   6   5   3    0.33    0.19
   6   5   3    0.51    0.15
   6   6   3   60.82    2.21
   6   6   3   61.63    2.15
   6   7   3    6.22    0.47
   6   7   3    6.11    0.46
   6   8   3    9.50    0.62
   6   9   3    1.46    0.33
   6  10   3   11.79    0.74
   6  11   3    0.06    0.30
  -6  10  -4    0.23    0.31
   6 -10   4   -0.02    0.25
  -6   9  -4    1.88    0.35
   6  -9   4    1.45    0.29
  -6   8  -4    2.68    0.35
   6  -8   4    2.27    0.32
  -6   7  -4    2.42    0.32
   6  -7   4    2.30    0.29
  -6   6  -4    0.34    0.17
   6  -6   4    0.49    0.17
   6  -6   4    0.34    0.14
  -6   5  -4    0.15    0.10
   6  -5   4   -0.05    0.14
   6  -5   4    0.21    0.13
  -6   4  -4    0.17    0.11
   6  -4   4    0.15    0.13
   6  -4   4    0.26    0.14
  -6   3  -4    0.15    0.09
   6  -3   4   -0.01    0.13
   6  -3   4    0.06    0.12
  -6   2  -4   -0.12    0.05
   6  -2   4   -0.02    0.11
   6  -2   4   -0.08    0.10
   6  -1   4    1.26    0.16
   6   0   4    2.12    0.21
   6   1   4    0.69    0.15
   6   2   4   -0.02    0.06
   6   2   4   -0.08    0.13
   6   3   4    0.04    0.16
   6   3   4    0.08    0.09
   6   4   4    0.18    0.11
   6   4   4    0.14    0.17
   6   5   4    0.09    0.19
   6   5   4    0.20    0.14
   6   6   4    0.28    0.19
   6   6   4    0.41    0.22
   6   7   4    2.61    0.31
   6   7   4    1.64    0.33
   6   8   4    2.21    0.37
   6   8   4    1.88    0.31
   6   9   4    2.22    0.38
   6  10   4   -0.14    0.28
  -6  10  -5    8.50    0.64
   6 -10   5    8.06    0.55
  -6   9  -5    0.07    0.25
   6  -9   5    0.43    0.26
  -6   8  -5   18.00    0.86
   6  -8   5   17.41    0.76
  -6   7  -5    7.73    0.50
   6  -7   5    6.41    0.41
  -6   6  -5   57.92    2.04
  -6   5  -5    2.31    0.24
   6  -5   5    1.94    0.20
   6  -5   5    2.11    0.24
  -6   4  -5   36.01    1.28
   6  -4   5   35.08    1.18
   6  -4   5   37.31    1.33
  -6   3  -5    2.54    0.21
   6  -3   5    3.26    0.26
   6  -3   5    2.73    0.24
  -6   2  -5  301.76    9.92
   6  -2   5  316.72   10.29
   6  -2   5  318.28    8.92
   6  -1   5    1.63    0.19
   6   0   5    0.05    0.13
   6   1   5    1.81    0.22
   6   2   5  337.42   10.96
   6   2   5  353.06   11.45
   6   3   5    2.82    0.30
   6   3   5    3.10    0.23
   6   4   5   38.13    1.36
   6   4   5   39.04    1.50
   6   5   5    2.09    0.31
   6   5   5    2.65    0.27
   6   6   5   92.21    3.28
   6   6   5   91.85    3.12
   6   7   5    7.45    0.52
   6   7   5    7.66    0.57
   6   8   5   19.36    0.98
   6   8   5   18.49    0.89
   6   9   5    0.07    0.29
   6   9   5    0.55    0.28
   6  10   5    8.73    0.67
  -6  10  -6    2.56    0.42
   6 -10   6    1.58    0.34
  -6   9  -6   -0.16    0.26
   6  -9   6    0.00    0.27
  -6   8  -6    4.63    0.44
   6  -8   6    4.45    0.41
  -6   7  -6    0.49    0.20
   6  -7   6    1.06    0.26
  -6   6  -6    0.18    0.16
   6  -6   6    0.10    0.19
  -6   5  -6    6.43    0.40
   6  -5   6    6.30    0.39
   6  -5   6    6.32    0.37
  -6   4  -6   89.33    2.93
   6  -4   6   88.66    2.68
   6  -4   6   86.86    3.03
  -6   3  -6    0.10    0.09
   6  -3   6    0.38    0.17
   6  -3   6    0.03    0.15
  -6   2  -6    5.44    0.26
   6  -2   6    5.20    0.34
   6  -2   6    5.46    0.33
   6  -1   6    1.12    0.19
   6   0   6  117.01    3.99
   6   1   6    0.99    0.20
   6   2   6    5.80    0.27
   6   2   6    6.65    0.44
   6   3   6    0.00    0.21
   6   3   6    0.46    0.13
   6   4   6   94.99    3.38
   6   4   6   96.00    3.16
   6   5   6    6.63    0.43
   6   5   6    6.74    0.53
   6   6   6    0.15    0.19
   6   6   6    0.09    0.26
   6   7   6    0.33    0.33
   6   7   6    1.04    0.26
   6   8   6    4.76    0.54
   6   8   6    4.58    0.46
   6   9   6    0.02    0.28
   6   9   6   -0.36    0.32
   6  10   6    2.69    0.44
   6  -9   7    0.37    0.29
   6  -8   7   10.00    0.57
   6  -7   7    0.62    0.25
   6  -6   7   40.85    1.39
   6  -5   7    4.75    0.37
   6  -4   7    8.56    0.46
   6  -4   7    8.01    0.46
   6  -3   7    4.65    0.36
   6  -3   7    5.43    0.35
   6  -2   7  105.67    3.60
   6  -2   7  105.38    3.18
   6  -1   7    2.58    0.27
   6   0   7   -0.03    0.17
   6   1   7    2.48    0.31
   6   2   7  115.82    4.03
   6   3   7    4.86    0.43
   6   3   7    5.39    0.31
   6   4   7    8.27    0.45
   6   4   7    8.75    0.60
   6   5   7    4.62    0.37
   6   5   7    4.04    0.47
   6   6   7   44.05    1.82
   6   6   7   45.24    1.65
   6   7   7    0.96    0.36
   6   7   7    1.02    0.29
   6   8   7   10.47    0.69
   6   8   7   11.02    0.82
   6   9   7   -0.13    0.38
   6  -9   8    0.31    0.29
   6  -8   8   30.11    1.15
   6  -7   8    0.28    0.23
   6  -6   8    3.79    0.37
   6  -5   8    2.33    0.30
   6  -4   8   27.95    1.07
   6  -4   8   26.09    1.00
   6  -3   8    3.14    0.32
   6  -3   8    3.50    0.31
   6  -2   8    7.02    0.45
   6  -2   8    7.77    0.45
   6  -1   8    2.11    0.28
   6   0   8   78.74    2.80
   6   1   8    2.32    0.32
   6   2   8    7.61    0.54
   6   3   8    3.69    0.41
   6   4   8   30.74    1.35
   6   5   8    2.98    0.44
   6   6   8    4.07    0.52
   6   7   8    0.17    0.38
   6   8   8   38.06    1.72
   6   9   8    0.71    0.42
   6  -8   9    0.08    0.29
   6  -7   9    0.11    0.27
   6  -6   9    1.37    0.28
   6  -5   9    1.87    0.31
   6  -4   9    0.13    0.21
   6  -3   9    3.75    0.37
   6  -3   9    3.94    0.37
   6  -2   9   10.45    0.56
   6  -2   9    9.48    0.56
   6  -1   9    0.54    0.24
   6   0   9   -0.01    0.21
   6   1   9    0.47    0.28
   6   2   9    9.63    0.65
   6   3   9    3.66    0.46
   6   4   9    0.01    0.30
   6   5   9    1.43    0.42
   6   6   9    1.57    0.44
   6   7   9    0.23    0.39
   6   8   9    0.01    0.42
   6  -7  10    4.01    0.42
   6  -6  10    4.68    0.44
   6  -5  10    0.34    0.26
   6  -4  10   63.92    2.09
   6  -3  10    0.84    0.27
   6  -2  10   12.23    0.65
   6  -2  10   12.69    0.66
   6  -1  10    2.70    0.35
   6   0  10   72.57    2.66
   6   1  10    3.80    0.45
   6   2  10   13.33    0.78
   6   3  10    0.88    0.35
   6   4  10   71.94    2.76
   6   5  10    0.69    0.38
   6   6  10    4.87    0.63
   6   7  10    4.46    0.64
   6  -6  11   13.11    0.70
   6  -5  11    0.28    0.27
   6  -4  11    0.00    0.24
   6  -3  11    0.36    0.26
   6  -2  11   32.76    1.31
   6  -2  11   30.56    1.23
   6  -1  11    0.16    0.27
   6   0  11   -0.13    0.26
   6   1  11    0.45    0.32
   6   2  11   35.06    1.55
   6   3  11    0.17    0.33
   6   4  11    0.16    0.35
   6   5  11   -0.01    0.39
   6   6  11   17.12    1.10
   6  -5  12    0.42    0.32
   6  -4  12   12.33    0.69
   6  -3  12    0.02    0.29
   6  -2  12    1.12    0.33
   6  -1  12    0.33    0.31
   6  -1  12    0.12    0.30
   6   0  12   37.27    1.59
   6   1  12    0.07    0.32
   6   2  12    1.89    0.44
   6   3  12    0.15    0.39
   6   4  12   13.86    0.96
   6   5  12    0.39    0.41
   6  -3  13    0.06    0.30
   6  -2  13   33.03    1.34
   6  -1  13    2.41    0.44
   6  -1  13    2.45    0.42
   6   0  13   -0.24    0.33
   6   1  13    2.16    0.45
   6   2  13   37.43    1.70
   6   3  13    0.18    0.41
  -7   2  13    0.69    0.40
  -7   1  13    0.08    0.36
  -7   0  13   -0.09    0.29
  -7  -1  13    0.12    0.28
  -7  -2  13    1.24    0.33
  -7   2  12    1.07    0.39
  -7   2  12    0.64    0.38
  -7   1  12   22.76    1.19
  -7   1  12   24.76    1.27
  -7   0  12    2.68    0.44
  -7   0  12    2.24    0.47
  -7  -1  12   24.62    0.99
  -7  -2  12    1.00    0.30
  -7  -3  12   12.97    0.65
  -7  -4  12    7.97    0.52
  -7  -5  12    3.78    0.39
  -7   4  11    0.39    0.36
  -7   3  11    1.56    0.42
  -7   2  11    8.72    0.73
  -7   1  11   19.41    1.09
  -7   0  11    0.13    0.34
  -7  -1  11   18.86    0.97
  -7  -1  11   20.53    0.83
   7   1 -11   19.52    1.02
  -7  -2  11    8.35    0.50
   7   2 -11    8.17    0.66
  -7  -3  11    2.44    0.32
   7   3 -11    2.44    0.42
  -7  -4  11    0.03    0.23
   7   4 -11    0.29    0.29
  -7  -5  11   16.33    0.71
   7   5 -11   15.26    0.98
  -7  -6  11    8.33    0.52
   7   6 -11    8.96    0.79
  -7   7  10    0.49    0.45
  -7   6  10    0.60    0.42
  -7   5  10    0.18    0.38
  -7   4  10    0.51    0.37
  -7   3  10   15.17    0.93
  -7   2  10    0.05    0.28
  -7   1  10    5.56    0.59
   7   0 -10    0.49    0.25
  -7  -1  10    5.30    0.40
   7   1 -10    5.08    0.51
  -7  -2  10    0.04    0.20
   7   2 -10    0.06    0.24
  -7  -3  10   15.63    0.67
   7   3 -10   15.92    0.90
  -7  -4  10   -0.16    0.20
   7   4 -10    0.45    0.28
  -7  -5  10    0.64    0.24
   7   5 -10    0.69    0.31
  -7  -6  10    0.11    0.24
   7   6 -10   -0.10    0.27
  -7  -7  10    1.15    0.28
   7   7 -10    1.40    0.40
  -7   8   9    1.93    0.51
  -7   7   9    4.97    0.64
  -7   6   9    2.73    0.47
  -7   4   9    3.04    0.45
  -7   2   9   23.76    1.18
  -7   1   9   67.22    2.52
   7   0  -9   -0.02    0.19
  -7  -1   9   73.89    2.24
   7   1  -9   70.98    2.64
  -7  -2   9   22.92    0.86
   7   2  -9   24.35    1.12
  -7  -3   9   32.62    1.12
   7   3  -9   33.49    1.43
  -7  -4   9    4.67    0.35
   7   4  -9    4.79    0.51
  -7  -5   9   39.75    1.34
   7   5  -9   42.47    1.70
  -7  -6   9    7.17    0.45
   7   6  -9    7.16    0.64
  -7  -7   9    5.56    0.40
   7   7  -9    6.27    0.62
  -7  -8   9    3.16    0.36
   7   8  -9    3.36    0.51
  -7   8   8    0.59    0.43
  -7   7   8    6.21    0.69
  -7   6   8    0.13    0.35
  -7   5   8    0.45    0.33
  -7   4   8   11.54    0.77
  -7   3   8   13.91    0.83
  -7   2   8    1.25    0.32
   7   0  -8   34.47    1.40
  -7  -1   8    7.36    0.40
   7   1  -8    7.59    0.55
  -7  -2   8    0.98    0.19
   7   2  -8    1.10    0.27
  -7  -3   8   13.00    0.54
   7   3  -8   12.94    0.75
  -7  -4   8   12.69    0.53
   7   4  -8   11.40    0.70
  -7  -5   8    0.72    0.20
   7   5  -8    0.51    0.26
  -7  -6   8   -0.12    0.20
   7   6  -8    0.25    0.25
  -7  -7   8    7.73    0.46
   7   7  -8    7.09    0.62
  -7  -8   8    0.70    0.27
   7   8  -8    0.47    0.33
   7   9  -8    0.00    0.33
  -7   8   7    0.11    0.38
  -7   7   7    5.47    0.62
  -7   6   7    0.53    0.34
  -7   5   7   30.82    1.38
  -7   4   7    0.10    0.25
  -7   3   7   26.15    1.19
  -7   2   7   16.01    0.87
   7   0  -7   -0.07    0.15
  -7  -1   7   34.76    1.12
   7   1  -7   34.84    1.40
  -7  -2   7   17.17    0.64
   7   2  -7   17.66    0.85
  -7  -3   7   28.27    0.93
   7   3  -7   28.23    1.19
  -7  -4   7    0.23    0.15
   7   4  -7    0.11    0.19
  -7  -5   7   30.77    1.02
   7   5  -7   30.30    1.29
  -7  -6   7    0.22    0.18
   7   6  -7    0.36    0.24
  -7  -7   7    7.08    0.42
   7   7  -7    5.90    0.55
  -7  -8   7    0.53    0.23
   7   8  -7    0.27    0.29
  -7  -9   7   13.41    0.65
   7   9  -7   12.99    0.88
  -7  10   6   -0.16    0.42
  -7   9   6    1.37    0.45
  -7   8   6    2.16    0.46
  -7   7   6   41.41    1.77
  -7   6   6    0.05    0.28
  -7   5   6   -0.08    0.23
  -7   4   6   17.48    0.91
  -7   3   6  172.39    5.79
  -7   2   6    2.15    0.33
   7  -1  -6   27.94    1.13
   7   0  -6   91.12    3.14
  -7  -1   6   28.92    0.92
   7   1  -6   28.06    1.16
  -7  -2   6    1.97    0.18
   7   2  -6    2.07    0.28
  -7  -3   6  168.66    4.93
   7   3  -6  175.17    5.70
  -7  -4   6   18.27    0.63
   7   4  -6   17.50    0.84
  -7  -5   6    0.22    0.14
   7   5  -6    0.15    0.18
  -7  -6   6    0.09    0.16
   7   6  -6    0.19    0.21
  -7  -7   6   43.61    1.40
   7   7  -6   42.85    1.72
  -7  -8   6    3.28    0.33
   7   8  -6    3.37    0.45
  -7  -9   6    1.11    0.28
   7   9  -6    1.27    0.36
   7  10  -6    0.72    0.37
  -7  10   5   -0.03    0.40
  -7   9   5   -0.08    0.34
  -7   8   5    0.93    0.37
  -7   7   5    0.15    0.31
  -7   6   5    0.23    0.29
  -7   5   5    0.76    0.28
  -7   4   5    1.64    0.29
  -7   3   5    5.07    0.46
  -7   2   5    5.12    0.45
   7  -1  -5   12.41    0.62
   7   0  -5   -0.15    0.11
  -7  -1   5   12.07    0.43
   7   1  -5   11.25    0.61
  -7  -2   5    4.50    0.23
   7   2  -5    4.78    0.37
  -7  -3   5    4.56    0.23
   7   3  -5    4.59    0.37
  -7  -4   5    2.20    0.19
   7   4  -5    2.64    0.30
  -7  -5   5    0.88    0.16
   7   5  -5    0.99    0.23
  -7  -6   5    0.58    0.16
   7   6  -5    0.34    0.22
  -7  -7   5    0.48    0.19
   7   7  -5    0.50    0.25
  -7  -8   5    1.05    0.24
   7   8  -5    1.40    0.33
   7   9  -5    0.07    0.28
   7  10  -5    0.07    0.32
  -7  10   4    3.05    0.53
  -7   9   4    8.80    0.77
  -7   8   4   13.54    0.85
  -7   7   4  108.39    3.83
  -7   6   4    0.66    0.28
  -7   5   4   30.06    1.29
  -7   4   4   53.03    1.98
  -7   3   4   87.39    3.04
  -7   2   4    0.92    0.22
   7  -1  -4  131.67    4.37
   7   0  -4    4.32    0.34
  -7  -1   4  128.50    3.61
   7   1  -4  124.09    4.20
  -7  -2   4    0.71    0.09
   7   2  -4    0.59    0.15
  -7  -3   4   85.71    2.50
   7   3  -4   87.11    2.93
  -7  -4   4   50.74    1.52
   7   4  -4   50.90    1.83
  -7  -5   4   28.99    0.97
   7   5  -4   32.72    1.22
  -7  -6   4    0.57    0.17
   7   6  -4    0.72    0.22
  -7  -7   4  104.10    3.12
   7   7  -4  107.62    3.66
   7   8  -4   13.60    0.78
   7   9  -4    7.80    0.63
   7  10  -4    2.60    0.46
  -7  11   3    0.46    0.42
  -7  10   3   -0.03    0.36
  -7   9   3    7.86    0.70
  -7   8   3    0.27    0.31
  -7   7   3   -0.20    0.23
  -7   6   3    0.58    0.26
  -7   5   3   26.44    1.16
  -7   4   3    6.89    0.48
  -7   3   3    0.52    0.18
  -7   2   3   13.80    0.67
   7  -1  -3   34.06    1.25
   7  -1  -3   35.42    1.28
   7   0  -3    0.02    0.09
   7   0  -3    0.02    0.10
  -7  -1   3   32.34    0.97
   7   1  -3   34.42    1.24
  -7  -2   3   13.75    0.45
   7   2  -3   14.92    0.55
   7   2  -3   13.46    0.61
   7   3  -3    0.70    0.10
   7   3  -3    0.52    0.14
  -7  -4   3    6.46    0.29
   7   4  -3    6.94    0.30
   7   4  -3    6.87    0.42
  -7  -5   3   24.71    0.80
   7   5  -3   24.48    1.01
  -7  -6   3    0.50    0.15
   7   6  -3    0.69    0.21
   7   7  -3    0.06    0.20
   7   8  -3    0.53    0.27
   7   9  -3    8.66    0.65
   7  10  -3   -0.04    0.29
   7  11  -3    0.71    0.35
  -7  11   2    4.05    0.57
  -7  10   2    1.60    0.43
  -7   9   2    0.64    0.37
  -7   8   2   13.55    0.82
  -7   7   2    6.22    0.56
  -7   6   2   27.99    1.21
  -7   5   2    9.65    0.59
  -7   4   2   17.23    0.81
  -7   3   2   19.44    0.85
  -7   2   2   21.28    0.88
   7  -2  -2   20.83    0.81
   7  -1  -2    0.26    0.10
   7  -1  -2    0.21    0.10
   7   0  -2   24.90    0.90
   7   0  -2   23.68    0.92
   7   1  -2    0.33    0.11
  -7  -2   2   21.47    0.63
   7   2  -2   19.67    0.77
   7   2  -2   21.47    0.81
  -7  -3   2   18.61    0.58
   7   3  -2   18.28    0.74
  -7  -4   2   17.78    0.57
   7   4  -2   15.30    0.64
   7   4  -2   18.06    0.73
   7   5  -2   10.08    0.54
   7   6  -2   30.64    1.22
   7   7  -2    6.57    0.49
   7   8  -2   14.87    0.80
   7   9  -2    0.86    0.31
   7  10  -2    1.42    0.37
   7  11  -2    4.43    0.55
  -7  11   1    0.03    0.37
  -7  10   1    1.88    0.45
  -7   9   1   39.52    1.67
  -7   8   1    0.47    0.30
  -7   7   1    6.30    0.56
  -7   6   1   28.22    1.20
  -7   5   1  145.16    4.87
  -7   4   1    0.35    0.18
   7  -4  -1    0.08    0.12
  -7   3   1   49.97    1.77
   7  -3  -1   48.58    1.73
  -7   2   1  344.76   11.06
   7  -2  -1  343.06   11.45
   7  -1  -1  121.95    4.05
   7  -1  -1  119.40    3.95
   7   0  -1    0.04    0.08
   7   0  -1   -0.08    0.07
   7   1  -1  102.25    3.65
   7   1  -1  115.84    3.57
   7   2  -1  256.67    9.57
   7   2  -1  325.27    9.32
   7   3  -1   53.23    1.77
   7   3  -1   49.08    1.75
   7   4  -1    0.03    0.10
   7   4  -1    0.04    0.11
   7   5  -1  148.48    4.97
   7   5  -1  151.06    4.93
   7   6  -1   30.25    1.17
   7   6  -1   28.66    1.06
   7   7  -1    7.51    0.53
   7   8  -1    0.05    0.24
   7   9  -1   42.87    1.71
   7  10  -1    2.31    0.41
   7  11  -1    0.03    0.31
  -7  11   0    0.28    0.38
  -7  10   0    0.03    0.33
  -7   9   0    0.08    0.28
  -7   8   0    0.63    0.31
  -7   7   0   -0.01    0.22
  -7   6   0    0.17    0.20
  -7   5   0    0.16    0.17
   7  -5   0   -0.15    0.12
  -7   4   0   -0.13    0.14
   7  -4   0    0.04    0.10
   7  -4   0    0.16    0.12
  -7   3   0   -0.01    0.12
   7  -3   0   -0.02    0.02
   7  -3   0    0.00    0.09
  -7   2   0   -0.07    0.10
   7  -2   0   -0.08    0.06
   7  -2   0   -0.03    0.09
  -7   1   0   -0.01    0.10
   7  -1   0   -0.01    0.04
   7  -1   0   -0.04    0.08
   7   0   0    0.37    0.11
   7   0   0    0.02    0.08
   7   2   0    0.06    0.08
   7   2   0    0.04    0.10
   7   3   0    0.08    0.09
   7   3   0    0.10    0.09
   7   4   0   -0.07    0.10
   7   4   0   -0.06    0.10
   7   5   0   -0.06    0.12
   7   5   0   -0.13    0.13
   7   6   0   -0.20    0.14
   7   6   0    0.19    0.17
   7   7   0    0.08    0.20
   7   8   0    0.00    0.23
   7   9   0   -0.01    0.25
   7  10   0   -0.25    0.26
   7  11   0    0.14    0.32
  -7  11  -1    0.18    0.36
  -7  10  -1    2.19    0.42
  -7   9  -1   40.73    1.67
  -7   8  -1    0.48    0.28
  -7   7  -1    5.77    0.50
   7  -7   1    5.93    0.40
  -7   6  -1   28.88    1.16
   7  -6   1   26.72    0.96
  -7   5  -1  143.81    4.75
   7  -5   1  143.55    4.79
   7  -5   1  140.79    4.15
  -7   4  -1    0.08    0.14
   7  -4   1    0.15    0.11
   7  -4   1   -0.05    0.10
  -7   3  -1   48.93    1.70
   7  -3   1   49.09    1.69
   7  -3   1   47.09    1.45
   7  -2   1  256.01    7.98
   7  -2   1  309.04    9.32
  -7   1  -1  117.00    3.75
   7  -1   1  113.26    3.87
   7  -1   1  115.02    3.29
   7   0   1    0.00    0.10
   7   0   1    0.09    0.07
   7   1   1  113.24    3.67
   7   1   1  114.09    3.80
   7   2   1  329.93   10.63
   7   2   1  334.78   10.93
   7   3   1   52.43    1.80
   7   3   1   51.57    1.76
   7   4   1   -0.01    0.10
   7   4   1   -0.06    0.05
   7   5   1  153.38    5.20
   7   5   1  157.63    5.10
   7   6   1   30.86    1.15
   7   6   1   29.25    1.17
   7   7   1    6.80    0.41
   7   7   1    6.74    0.49
   7   8   1    0.25    0.23
   7   9   1   41.97    1.66
   7  10   1    3.34    0.45
   7  11   1   -0.04    0.31
  -7  11  -2    3.99    0.52
  -7  10  -2    1.20    0.37
  -7   9  -2    0.62    0.33
  -7   8  -2   13.59    0.75
   7  -8   2   12.84    0.61
  -7   7  -2    6.46    0.50
   7  -7   2    5.81    0.38
  -7   6  -2   28.87    1.18
   7  -6   2   29.31    1.10
   7  -6   2   29.58    1.01
  -7   5  -2    8.19    0.51
   7  -5   2    9.51    0.42
   7  -5   2    9.65    0.45
  -7   4  -2   17.96    0.75
   7  -4   2   18.29    0.71
   7  -4   2   16.95    0.62
   7  -3   2   17.30    0.69
   7  -3   2   17.76    0.60
  -7   2  -2   20.86    0.79
   7  -2   2   21.05    0.69
   7  -2   2   21.73    0.82
  -7   1  -2    0.23    0.08
   7  -1   2    0.26    0.11
   7   0   2   24.92    0.86
   7   0   2   24.88    0.92
   7   1   2    0.27    0.11
   7   1   2    0.44    0.08
   7   2   2   21.71    0.82
   7   2   2   21.22    0.76
   7   3   2   19.21    0.77
   7   3   2   19.66    0.73
   7   4   2   18.88    0.77
   7   4   2   18.32    0.74
   7   5   2   10.08    0.51
   7   5   2   10.42    0.51
   7   6   2   30.44    1.18
   7   7   2    6.40    0.44
   7   7   2    6.82    0.49
   7   8   2   14.19    0.74
   7   9   2    0.32    0.27
   7  10   2    0.92    0.31
   7  11   2    3.93    0.50
  -7  11  -3    0.45    0.36
  -7  10  -3   -0.08    0.31
  -7   9  -3    7.94    0.59
   7  -9   3    7.31    0.49
  -7   8  -3    0.22    0.26
   7  -8   3    0.16    0.21
  -7   7  -3    0.10    0.22
   7  -7   3   -0.13    0.18
  -7   6  -3    0.31    0.19
   7  -6   3    0.50    0.16
   7  -6   3    0.26    0.17
  -7   5  -3   24.84    1.00
   7  -5   3   26.33    0.96
   7  -5   3   24.83    0.87
   7  -4   3    6.27    0.32
   7  -4   3    6.20    0.34
  -7   3  -3    0.62    0.14
   7  -3   3    0.63    0.13
   7  -3   3    0.66    0.15
  -7   2  -3   14.11    0.54
   7  -2   3   13.81    0.59
   7  -2   3   13.76    0.51
  -7   1  -3   34.26    1.15
   7  -1   3   34.81    1.24
   7   0   3    0.04    0.10
   7   1   3   33.27    1.11
   7   1   3   34.18    1.23
   7   2   3   15.34    0.64
   7   2   3   14.59    0.54
   7   3   3    0.73    0.16
   7   3   3    0.67    0.12
   7   4   3    6.77    0.41
   7   4   3    6.56    0.37
   7   5   3   27.59    1.12
   7   5   3   28.33    1.07
   7   6   3    0.57    0.19
   7   6   3    0.42    0.22
   7   7   3    0.01    0.20
   7   7   3   -0.11    0.20
   7   8   3    0.09    0.18
   7   8   3    0.00    0.23
   7   9   3    7.91    0.60
   7  10   3    0.22    0.29
   7  11   3    0.81    0.35
  -7  10  -4    2.74    0.42
   7 -10   4    2.05    0.37
  -7   9  -4    7.30    0.58
   7  -9   4    7.25    0.49
  -7   8  -4   14.15    0.75
   7  -8   4   14.24    0.65
  -7   7  -4  102.44    3.48
   7  -7   4  100.81    3.07
  -7   6  -4    0.77    0.21
   7  -6   4    0.95    0.17
   7  -6   4    0.60    0.20
   7  -5   4   29.72    1.02
   7  -5   4   31.22    1.13
  -7   4  -4   50.98    1.76
   7  -4   4   49.78    1.58
   7  -4   4   52.16    1.80
  -7   3  -4   85.29    2.80
   7  -3   4   84.65    2.54
   7  -3   4   85.99    2.93
  -7   2  -4    0.74    0.10
   7  -2   4    0.73    0.16
   7  -2   4    0.95    0.15
   7  -1   4  124.60    4.18
   7   0   4    4.35    0.29
   7   1   4  134.98    4.55
   7   2   4    0.77    0.17
   7   2   4    0.89    0.10
   7   3   4   94.05    3.25
   7   3   4   93.69    3.06
   7   4   4   56.55    2.04
   7   4   4   55.30    1.90
   7   5   4   32.08    1.18
   7   5   4   30.63    1.25
   7   6   4    0.89    0.25
   7   6   4    0.71    0.21
   7   7   4  112.71    3.77
   7   7   4  109.94    3.89
   7   8   4   14.96    0.80
   7   8   4   14.42    0.76
   7   9   4    8.37    0.62
   7  10   4    2.21    0.39
  -7  10  -5   -0.01    0.30
   7 -10   5    0.17    0.30
  -7   9  -5    0.21    0.27
   7  -9   5    0.05    0.24
  -7   8  -5    0.95    0.29
   7  -8   5    0.57    0.26
  -7   7  -5    0.50    0.23
   7  -7   5    0.40    0.21
  -7   6  -5    0.00    0.08
   7  -6   5    0.46    0.20
  -7   5  -5    1.21    0.20
   7  -5   5    0.80    0.18
   7  -5   5    0.98    0.20
  -7   4  -5    2.37    0.21
   7  -4   5    1.91    0.23
   7  -4   5    1.95    0.23
  -7   3  -5    4.34    0.25
   7  -3   5    4.34    0.30
   7  -3   5    4.09    0.31
  -7   2  -5    4.82    0.23
   7  -2   5    5.06    0.32
   7  -2   5    5.24    0.32
   7  -1   5   14.32    0.61
   7   0   5    0.15    0.14
   7   1   5   13.83    0.63
   7   2   5    4.95    0.37
   7   2   5    4.72    0.23
   7   3   5    5.07    0.40
   7   3   5    4.91    0.28
   7   4   5    2.54    0.23
   7   4   5    2.15    0.30
   7   5   5    0.88    0.19
   7   5   5    0.42    0.25
   7   6   5   -0.22    0.23
   7   6   5    0.11    0.19
   7   7   5    0.24    0.22
   7   7   5    0.46    0.27
   7   8   5    1.02    0.33
   7   8   5    1.12    0.31
   7   9   5    0.11    0.30
   7   9   5    0.22    0.28
   7  10   5   -0.35    0.29
   7 -10   6    0.60    0.31
  -7   9  -6    1.23    0.35
   7  -9   6    1.49    0.32
  -7   8  -6    3.50    0.39
   7  -8   6    2.87    0.35
  -7   6  -6    0.12    0.15
   7  -6   6    0.55    0.21
  -7   5  -6    0.14    0.14
   7  -5   6   -0.08    0.17
   7  -5   6    0.19    0.17
  -7   4  -6   18.21    0.71
   7  -4   6   17.97    0.77
   7  -4   6   17.58    0.71
  -7   3  -6  165.48    5.40
   7  -3   6  168.24    4.91
   7  -3   6  170.56    5.63
   7  -2   6    1.97    0.23
   7  -2   6    2.27    0.25
   7  -1   6   27.81    1.07
   7   0   6   93.92    3.24
   7   1   6   27.92    1.12
   7   2   6    2.49    0.30
   7   2   6    2.50    0.16
   7   3   6  182.75    6.16
   7   3   6  179.82    5.82
   7   4   6   19.29    0.77
   7   4   6   20.05    0.92
   7   5   6    0.20    0.24
   7   5   6   -0.02    0.16
   7   6   6    0.00    0.26
   7   6   6    0.16    0.20
   7   7   6   44.10    1.80
   7   7   6   45.39    1.68
   7   8   6    4.00    0.50
   7   8   6    4.68    0.45
   7   9   6    0.91    0.33
   7   9   6    1.17    0.37
   7  10   6    0.16    0.33
   7  -9   7   11.87    0.66
   7  -8   7    0.21    0.25
   7  -7   7    5.61    0.44
   7  -6   7    0.54    0.23
   7  -5   7   28.45    1.03
   7  -4   7    0.13    0.19
   7  -4   7    0.26    0.18
   7  -3   7   27.53    1.05
   7  -3   7   26.50    0.98
   7  -2   7   16.31    0.70
   7  -2   7   17.33    0.74
   7  -1   7   32.34    1.24
   7   0   7   -0.29    0.15
   7   1   7   32.37    1.30
   7   2   7   17.76    0.84
   7   3   7   29.32    1.23
   7   4   7   -0.12    0.21
   7   5   7   30.57    1.33
   7   6   7    0.30    0.30
   7   7   7    6.24    0.59
   7   8   7    0.09    0.34
   7   9   7   12.77    0.87
   7  -8   8    0.44    0.30
   7  -7   8    6.23    0.46
   7  -6   8   -0.18    0.22
   7  -5   8    0.62    0.23
   7  -4   8   10.18    0.55
   7  -4   8   10.47    0.55
   7  -3   8   12.37    0.60
   7  -3   8   12.53    0.60
   7  -2   8    0.90    0.24
   7  -2   8    0.80    0.22
   7  -1   8    6.92    0.45
   7   0   8   35.72    1.40
   7   1   8    7.15    0.51
   7   2   8    1.30    0.30
   7   3   8   12.97    0.73
   7   4   8   12.73    0.76
   7   5   8    0.34    0.30
   7   6   8   -0.23    0.31
   7   7   8    6.49    0.65
   7   8   8    0.61    0.41
   7  -8   9    2.93    0.40
   7  -7   9    5.27    0.46
   7  -6   9    5.69    0.44
   7  -5   9   38.03    1.35
   7  -4   9    3.42    0.36
   7  -3   9   31.02    1.20
   7  -3   9   30.24    1.14
   7  -2   9   23.31    0.98
   7  -2   9   22.90    0.93
   7  -1   9   72.25    2.60
   7   0   9    0.01    0.22
   7   1   9   75.31    2.75
   7   2   9   26.52    1.20
   7   3   9   34.84    1.49
   7   4   9    4.07    0.49
   7   5   9   42.01    1.78
   7   6   9    6.21    0.64
   7   7   9    6.38    0.68
   7   8   9    3.57    0.60
   7  -7  10    1.10    0.33
   7  -6  10    0.43    0.27
   7  -5  10    0.37    0.26
   7  -4  10    0.31    0.25
   7  -3  10   15.31    0.73
   7  -3  10   13.74    0.71
   7  -2  10    0.30    0.25
   7  -2  10    0.21    0.24
   7  -1  10    5.39    0.48
   7   0  10    0.05    0.25
   7   1  10    5.64    0.51
   7   2  10    0.06    0.28
   7   3  10   16.07    0.93
   7   4  10    0.31    0.36
   7   5  10    0.27    0.37
   7   6  10    0.08    0.38
   7   7  10    1.17    0.50
   7  -6  11    7.48    0.54
   7  -5  11   13.10    0.71
   7  -4  11    0.02    0.25
   7  -3  11    2.19    0.35
   7  -2  11    8.22    0.58
   7  -2  11    7.91    0.56
   7  -1  11   20.36    0.98
   7   0  11    0.01    0.30
   7   1  11   20.76    1.04
   7   2  11    8.76    0.69
   7   3  11    2.55    0.47
   7   4  11    0.16    0.37
   7   5  11   15.39    1.00
   7   6  11    7.55    0.75
   7  -5  12    3.63    0.45
   7  -4  12    6.96    0.54
   7  -3  12   12.80    0.72
   7  -2  12    0.61    0.32
   7  -1  12   21.34    1.03
   7  -1  12   23.83    1.10
   7   0  12    2.58    0.42
   7   1  12   24.38    1.21
   7   2  12    0.95    0.40
   7   3  12   13.47    0.92
   7   4  12    8.22    0.80
   7  -2  13    0.68    0.34
   7  -1  13    0.19    0.34
   7  -1  13    0.62    0.36
   7   0  13   -0.06    0.35
   7   1  13    0.33    0.40
   7   2  13    0.57    0.43
  -8   2  13   12.15    0.88
  -8   1  13    9.04    0.76
  -8   4  12    1.72    0.48
  -8   3  12    1.47    0.46
  -8   2  12    0.48    0.39
  -8   1  12    4.54    0.60
  -8   0  12    0.31    0.38
  -8   0  12    0.19    0.27
  -8   0  12    0.12    0.31
  -8  -1  12    4.29    0.41
  -8   6  11    0.87    0.49
  -8   5  11    2.19    0.51
  -8   4  11    1.06    0.43
  -8   3  11    1.26    0.40
  -8   2  11    5.64    0.63
  -8   1  11    3.47    0.55
  -8   0  11   -0.59    0.30
  -8  -1  11    3.61    0.36
   8   1 -11    2.56    0.43
  -8  -2  11    5.58    0.43
   8   2 -11    5.96    0.60
  -8  -3  11    1.79    0.29
   8   3 -11    1.33    0.37
  -8  -4  11    1.71    0.29
   8   4 -11    1.68    0.40
  -8  -5  11    4.80    0.40
   8   5 -11    4.33    0.58
  -8  -6  11    2.35    0.33
   8   6 -11    2.54    0.50
  -8   7  10    2.68    0.57
  -8   6  10    1.12    0.49
  -8   3  10   55.88    2.25
  -8   2  10   -0.01    0.30
  -8   1  10   23.34    1.19
   8   0 -10   34.84    1.48
  -8  -1  10   23.48    0.89
   8   1 -10   23.79    1.14
  -8  -2  10   -0.16    0.19
   8   2 -10    0.08    0.25
  -8  -3  10   62.37    1.96
   8   3 -10   61.98    2.40
  -8  -4  10   17.57    0.70
   8   4 -10   15.16    0.94
  -8  -5  10    7.59    0.45
   8   5 -10    8.31    0.69
  -8  -6  10    2.72    0.32
   8   6 -10    3.03    0.48
  -8  -7  10    4.60    0.41
   8   7 -10    4.32    0.57
  -8   8   9    0.32    0.43
  -8   7   9   -0.14    0.40
  -8   6   9    0.67    0.44
  -8   5   9    1.63    0.43
  -8   4   9   -0.10    0.30
  -8   3   9    0.87    0.34
  -8   2   9    0.41    0.30
  -8   1   9    0.52    0.31
   8   0  -9    0.07    0.21
   8   1  -9    0.91    0.29
  -8  -2   9    0.14    0.19
   8   2  -9   -0.14    0.23
  -8  -3   9    1.38    0.23
   8   3  -9    1.23    0.33
  -8  -4   9    0.00    0.19
   8   4  -9   -0.07    0.23
  -8  -5   9    2.44    0.27
   8   5  -9    2.99    0.44
  -8  -6   9    0.33    0.24
   8   6  -9    0.05    0.27
  -8  -7   9   -0.14    0.23
   8   7  -9    0.35    0.32
  -8  -8   9    0.03    0.26
   8   8  -9    0.12    0.31
  -8   8   8    0.93    0.44
  -8   6   8   -0.27    0.33
  -8   5   8    0.59    0.33
  -8   4   8   28.30    1.34
  -8   3   8   22.49    1.13
  -8   2   8    1.09    0.33
   8   0  -8   39.07    1.56
  -8  -1   8   73.01    2.19
   8   1  -8   71.68    2.63
  -8  -2   8    0.93    0.18
   8   2  -8    1.21    0.28
  -8  -3   8   23.50    0.79
   8   3  -8   20.71    1.04
  -8  -4   8   28.26    0.95
   8   4  -8   27.93    1.24
  -8  -5   8    1.52    0.22
   8   5  -8    1.22    0.30
  -8  -6   8   -0.08    0.18
   8   6  -8    0.32    0.25
  -8  -7   8   35.31    1.21
   8   7  -8   35.86    1.55
  -8  -8   8    1.92    0.31
   8   8  -8    1.44    0.38
  -8   9   7    2.25    0.53
  -8   8   7    4.41    0.61
  -8   7   7    4.45    0.58
  -8   6   7    2.51    0.46
  -8   5   7   16.28    0.92
  -8   4   7   22.61    1.12
  -8   3   7   51.13    2.01
  -8   2   7   23.74    1.14
   8  -1  -7   86.12    3.01
   8   0  -7    0.13    0.18
  -8  -1   7   84.08    2.50
   8   1  -7   84.88    2.99
  -8  -2   7   21.33    0.74
   8   2  -7   21.60    0.99
  -8  -3   7   50.44    1.55
   8   3  -7   51.26    1.93
  -8  -4   7   22.55    0.77
   8   4  -7   22.65    1.04
  -8  -5   7   18.16    0.66
   8   5  -7   17.76    0.90
  -8  -6   7    3.96    0.31
   8   6  -7    3.23    0.42
  -8  -7   7    4.29    0.35
   8   7  -7    3.78    0.46
  -8  -8   7    5.65    0.40
   8   8  -7    5.69    0.58
  -8  -9   7    4.49    0.41
   8   9  -7    4.71    0.57
  -8   9   6    0.18    0.41
  -8   8   6    1.44    0.43
  -8   7   6    4.05    0.55
  -8   6   6    0.74    0.34
  -8   5   6   12.68    0.79
  -8   4   6   10.37    0.70
  -8   3   6   26.91    1.22
  -8   2   6   -0.02    0.21
   8  -1  -6    2.07    0.28
   8   0  -6   48.86    1.82
  -8  -1   6    2.35    0.19
   8   1  -6    1.98    0.28
  -8  -2   6    0.22    0.11
   8   2  -6    0.46    0.20
  -8  -3   6   27.69    0.88
   8   3  -6   27.41    1.15
  -8  -4   6    8.42    0.38
   8   4  -6    9.48    0.57
  -8  -5   6   13.12    0.51
   8   5  -6   12.26    0.70
  -8  -6   6    0.33    0.17
   8   6  -6    0.26    0.23
  -8  -7   6    4.00    0.32
   8   7  -6    4.47    0.49
  -8  -8   6    0.86    0.23
   8   8  -6    0.65    0.31
  -8  -9   6    0.25    0.25
   8   9  -6    0.23    0.31
  -8  10   5    6.18    0.72
  -8   8   5    8.88    0.75
  -8   7   5   12.13    0.82
  -8   6   5   26.21    1.24
  -8   5   5   73.98    2.72
  -8   4   5    9.28    0.63
  -8   3   5   29.86    1.27
  -8   2   5   19.05    0.91
   8  -1  -5   72.96    2.55
   8   0  -5   -0.02    0.13
  -8  -1   5   73.01    2.13
   8   1  -5   73.00    2.56
  -8  -2   5   19.00    0.61
   8   2  -5   18.67    0.84
  -8  -3   5   28.32    0.87
   8   3  -5   27.55    1.13
  -8  -4   5    8.34    0.35
   8   4  -5    9.08    0.54
  -8  -5   5   78.79    2.30
   8   5  -5   76.31    2.73
  -8  -6   5   25.09    0.85
   8   6  -5   24.31    1.09
  -8  -7   5   12.08    0.52
   8   7  -5   11.73    0.72
  -8  -8   5    7.85    0.43
   8   8  -5    7.60    0.61
   8   9  -5   19.33    1.03
   8  10  -5    5.53    0.62
  -8  10   4    0.15    0.41
  -8   9   4    0.19    0.36
  -8   8   4    1.18    0.39
  -8   7   4   11.62    0.79
  -8   6   4    3.21    0.44
  -8   5   4    1.28    0.30
  -8   4   4    0.61    0.24
  -8   3   4   31.37    1.29
  -8   2   4    3.40    0.36
   8  -1  -4    5.56    0.39
   8   0  -4   13.44    0.65
  -8  -1   4    4.85    0.20
   8   1  -4    5.04    0.37
  -8  -2   4    2.88    0.16
   8   2  -4    2.94    0.22
   8   2  -4    2.52    0.28
  -8  -3   4   31.35    0.95
   8   3  -4   31.65    1.21
   8   3  -4   31.02    1.11
  -8  -4   4    0.68    0.13
   8   4  -4    0.64    0.19
  -8  -5   4    1.51    0.17
   8   5  -4    1.24    0.25
  -8  -6   4    2.70    0.24
   8   6  -4    2.55    0.33
  -8  -7   4    9.49    0.46
   8   7  -4   11.13    0.66
   8   8  -4    2.03    0.37
   8   9  -4    0.10    0.28
   8  10  -4   -0.10    0.31
  -8  10   3    8.66    0.80
  -8   9   3   15.23    0.95
  -8   8   3    3.39    0.48
  -8   7   3    8.42    0.65
  -8   6   3   41.86    1.69
  -8   5   3   77.34    2.79
  -8   4   3    0.97    0.24
  -8   3   3   36.15    1.41
  -8   2   3   35.38    1.38
   8  -1  -3   78.13    2.66
   8  -1  -3   77.61    2.68
  -8   0   3    0.05    0.05
   8   0  -3    0.03    0.09
   8   0  -3   -0.08    0.10
  -8  -1   3   70.60    2.04
   8   1  -3   69.47    2.45
   8   1  -3   75.67    2.47
  -8  -2   3   36.33    1.07
   8   2  -3   35.71    1.34
   8   2  -3   37.69    1.30
  -8  -3   3   37.01    1.12
   8   3  -3   36.08    1.37
   8   3  -3   39.16    1.32
  -8  -4   3    0.81    0.12
   8   4  -3    0.99    0.19
   8   4  -3    1.03    0.13
  -8  -5   3   72.39    2.17
   8   5  -3   75.35    2.57
   8   6  -3   42.62    1.62
   8   7  -3    8.86    0.59
   8   8  -3    5.06    0.50
   8   9  -3   17.80    0.94
   8  10  -3    8.53    0.68
  -8  11   2    7.36    0.73
  -8  10   2    2.12    0.47
  -8   9   2    1.34    0.40
  -8   8   2    9.83    0.71
  -8   7   2   13.20    0.77
  -8   6   2   18.55    0.93
  -8   5   2   81.73    2.90
  -8   4   2   22.16    0.97
  -8   3   2  216.25    7.01
   8  -3  -2  210.93    7.11
  -8   2   2    2.59    0.29
   8  -2  -2    1.90    0.20
   8  -1  -2  125.19    4.15
   8  -1  -2  120.98    4.06
   8   0  -2   92.87    3.15
   8   0  -2   95.46    3.19
  -8  -1   2  115.95    3.34
   8   1  -2  118.81    3.98
   8   1  -2  121.00    3.92
  -8  -2   2    2.08    0.12
   8   2  -2    2.07    0.19
   8   2  -2    2.30    0.22
   8   3  -2  163.03    6.22
   8   3  -2  213.85    6.13
   8   4  -2   19.80    0.78
   8   4  -2   21.56    0.85
   8   5  -2   84.04    2.82
   8   5  -2   80.04    2.77
   8   6  -2   17.53    0.81
   8   7  -2   13.20    0.71
   8   8  -2   11.45    0.69
   8   9  -2    1.36    0.35
   8  10  -2    1.61    0.38
   8  11  -2    7.40    0.67
  -8  11   1   -0.12    0.35
  -8  10   1    0.76    0.40
  -8   9   1    3.80    0.53
  -8   8   1    0.28    0.31
  -8   7   1    3.76    0.45
  -8   6   1   10.61    0.66
  -8   5   1    9.02    0.57
  -8   4   1    2.31    0.29
   8  -4  -1    2.47    0.24
  -8   3   1    4.83    0.39
   8  -3  -1    5.20    0.32
  -8   2   1   55.67    1.98
   8  -2  -1   56.64    1.96
   8  -1  -1   46.19    1.62
   8  -1  -1   47.14    1.65
   8   0  -1   -0.07    0.07
   8   0  -1    0.09    0.08
   8   1  -1   46.07    1.56
   8   1  -1   43.33    1.57
   8   2  -1   54.79    1.87
   8   3  -1    5.54    0.32
   8   3  -1    5.44    0.33
   8   4  -1    2.64    0.24
   8   4  -1    2.81    0.27
   8   5  -1    9.52    0.52
   8   5  -1    9.72    0.45
   8   6  -1   10.65    0.59
   8   7  -1    3.26    0.37
   8   8  -1   -0.02    0.24
   8   9  -1    3.37    0.45
   8  10  -1    1.07    0.35
   8  11  -1    0.03    0.32
  -8  11   0    2.76    0.50
  -8  10   0   10.02    0.74
  -8   9   0    3.23    0.46
  -8   8   0    5.32    0.55
  -8   7   0   17.40    0.90
  -8   6   0   40.06    1.57
  -8   5   0   45.89    1.69
   8  -5   0   42.88    1.40
   8  -5   0   45.28    1.62
   8  -4   0   96.33    2.93
   8  -4   0  104.47    3.42
  -8   3   0   27.00    1.05
   8  -3   0   25.34    0.84
   8  -3   0   27.64    1.01
  -8   2   0  100.78    3.28
   8  -2   0  102.43    3.33
   8  -2   0   91.53    2.81
  -8   1   0  251.69    7.76
   8  -1   0  239.12    6.80
   8  -1   0  230.45    7.95
   8   0   0  222.97    7.47
   8   0   0  227.38    7.25
   8   1   0  253.96    8.33
   8   1   0  249.56    8.07
   8   2   0   98.26    3.30
   8   2   0  103.14    3.40
   8   3   0   27.84    1.02
   8   4   0  105.54    3.59
   8   4   0  108.35    3.55
   8   5   0   47.90    1.68
   8   5   0   48.24    1.72
   8   6   0   43.67    1.61
   8   6   0   42.96    1.54
   8   7   0   19.13    0.89
   8   8   0    4.80    0.47
   8   9   0    3.62    0.45
   8  10   0   11.49    0.76
   8  11   0    3.91    0.50
  -8  11  -1   -0.19    0.36
  -8  10  -1    1.22    0.38
  -8   9  -1    3.13    0.45
  -8   8  -1    0.01    0.26
  -8   7  -1    4.32    0.46
   8  -7   1    3.70    0.34
  -8   6  -1   10.39    0.62
   8  -6   1   10.29    0.48
   8  -6   1   10.42    0.53
  -8   5  -1    9.12    0.55
   8  -5   1    9.46    0.42
   8  -5   1    9.39    0.48
  -8   4  -1    2.41    0.28
   8  -4   1    2.44    0.23
   8  -4   1    2.59    0.21
  -8   3  -1    5.39    0.37
   8  -3   1    5.55    0.32
   8  -2   1   54.23    1.56
   8  -2   1   51.80    1.86
  -8   1  -1   49.01    1.64
   8  -1   1   47.39    1.68
   8  -1   1   46.31    1.39
   8   0   1    0.13    0.11
   8   0   1   -0.01    0.07
   8   1   1   45.91    1.56
   8   1   1   46.37    1.62
   8   2   1   56.07    1.87
   8   2   1   55.45    1.93
   8   3   1    5.36    0.32
   8   3   1    5.58    0.31
   8   4   1    2.54    0.23
   8   4   1    1.68    0.19
   8   5   1   10.05    0.52
   8   5   1   10.18    0.49
   8   6   1   10.86    0.55
   8   6   1   11.10    0.59
   8   7   1    3.91    0.33
   8   7   1    4.00    0.38
   8   8   1    0.11    0.23
   8   9   1    2.92    0.41
   8  10   1    1.00    0.34
   8  11   1    0.19    0.31
  -8  11  -2    6.28    0.65
  -8  10  -2    1.51    0.42
  -8   9  -2    1.60    0.36
  -8   8  -2    9.28    0.64
   8  -8   2   10.47    0.55
  -8   7  -2   13.81    0.74
   8  -7   2   12.88    0.58
  -8   6  -2   16.71    0.81
   8  -6   2   16.55    0.72
   8  -6   2   16.75    0.66
  -8   5  -2   78.30    2.69
   8  -5   2   79.53    2.68
   8  -5   2   74.80    2.32
  -8   4  -2   22.58    0.92
   8  -4   2   23.18    0.90
   8  -4   2   23.08    0.78
  -8   3  -2  185.51    6.41
   8  -3   2  206.43    5.66
   8  -3   2  201.72    6.59
  -8   2  -2    2.27    0.21
   8  -2   2    2.08    0.21
   8  -1   2  109.82    3.26
   8  -1   2  116.54    3.83
   8   0   2   93.93    3.15
   8   0   2   91.77    3.01
   8   1   2  118.33    3.96
   8   1   2  117.63    3.81
   8   2   2    2.03    0.18
   8   2   2    1.99    0.20
   8   3   2  220.36    7.16
   8   3   2  225.66    7.41
   8   4   2   23.38    0.90
   8   4   2   23.72    0.93
   8   5   2   84.39    2.82
   8   5   2   82.67    2.89
   8   6   2   18.31    0.81
   8   7   2   14.12    0.69
   8   7   2   15.08    0.73
   8   8   2   10.48    0.64
   8   9   2    1.16    0.32
   8  10   2    2.47    0.41
   8  11   2    7.48    0.66
  -8  10  -3    7.46    0.64
  -8   9  -3   15.71    0.85
   8  -9   3   14.61    0.70
  -8   8  -3    4.60    0.46
   8  -8   3    4.82    0.39
  -8   7  -3    8.12    0.56
   8  -7   3    7.86    0.45
  -8   6  -3   43.36    1.59
   8  -6   3   41.77    1.53
   8  -6   3   41.67    1.37
  -8   5  -3   77.25    2.64
   8  -5   3   73.48    2.30
   8  -5   3   79.02    2.65
  -8   4  -3    1.14    0.20
   8  -4   3    0.95    0.17
   8  -4   3    0.71    0.15
  -8   3  -3   36.36    1.30
   8  -3   3   36.74    1.15
   8  -3   3   36.75    1.34
  -8   2  -3   35.36    1.23
   8  -2   3   35.33    1.31
   8  -2   3   36.27    1.12
   8  -1   3   77.89    2.67
  -8   0  -3    0.01    0.07
   8   0   3   -0.02    0.10
   8   1   3   75.57    2.47
   8   1   3   76.60    2.62
   8   2   3   34.65    1.19
   8   2   3   35.95    1.30
   8   3   3   39.41    1.37
   8   3   3   40.76    1.48
   8   4   3    0.91    0.15
   8   4   3    1.05    0.21
   8   5   3   79.72    2.82
   8   5   3   80.72    2.71
   8   6   3   42.49    1.56
   8   6   3   42.83    1.61
   8   7   3    8.88    0.55
   8   7   3    8.47    0.54
   8   8   3    5.31    0.48
   8   9   3   17.00    0.87
   8  10   3    8.01    0.62
  -8  10  -4    0.26    0.31
   8 -10   4    0.22    0.29
  -8   9  -4   -0.07    0.27
   8  -9   4    0.03    0.25
  -8   8  -4    1.23    0.29
   8  -8   4    1.82    0.29
  -8   7  -4   10.06    0.60
   8  -7   4    9.05    0.49
  -8   6  -4    2.90    0.32
   8  -6   4    2.66    0.28
   8  -6   4    2.81    0.26
  -8   5  -4    1.31    0.21
   8  -5   4    1.22    0.20
   8  -5   4    1.27    0.20
  -8   4  -4    0.33    0.14
   8  -4   4    0.58    0.17
   8  -4   4    0.53    0.17
  -8   3  -4   31.00    1.09
   8  -3   4   30.68    1.17
   8  -3   4   30.99    1.02
  -8   2  -4    2.68    0.19
   8  -2   4    3.21    0.28
   8  -2   4    2.96    0.23
   8  -1   4    5.69    0.34
   8   0   4   14.61    0.63
   8   1   4    5.35    0.33
   8   2   4    2.97    0.18
   8   2   4    2.57    0.27
   8   3   4   33.50    1.17
   8   3   4   33.79    1.29
   8   4   4    0.66    0.15
   8   4   4    0.45    0.21
   8   5   4    1.51    0.21
   8   5   4    1.35    0.26
   8   6   4    2.82    0.30
   8   6   4    2.87    0.35
   8   7   4   10.58    0.64
   8   7   4   10.56    0.61
   8   8   4    1.77    0.35
   8   8   4    1.85    0.32
   8   9   4    0.07    0.26
   8  10   4    0.33    0.31
  -8  10  -5    5.18    0.55
   8 -10   5    4.26    0.46
  -8   9  -5   19.05    0.96
   8  -9   5   18.36    0.83
  -8   8  -5    7.49    0.56
   8  -8   5    7.28    0.48
  -8   7  -5   11.58    0.63
   8  -7   5   11.44    0.56
  -8   6  -5   24.40    0.99
   8  -6   5   23.32    0.87
  -8   5  -5   74.55    2.54
   8  -5   5   76.46    2.59
   8  -5   5   73.27    2.28
  -8   4  -5    8.86    0.44
   8  -4   5    9.11    0.49
   8  -4   5    9.25    0.44
  -8   3  -5   28.26    0.99
   8  -3   5   27.90    1.08
   8  -3   5   28.27    0.96
  -8   2  -5   18.35    0.65
   8  -2   5   19.47    0.78
   8  -2   5   19.02    0.70
   8  -1   5   72.75    2.52
   8   0   5    0.16    0.15
   8   1   5   76.68    2.68
   8   2   5   19.56    0.83
   8   2   5   18.52    0.66
   8   3   5   30.71    1.09
   8   3   5   32.09    1.25
   8   4   5   10.32    0.58
   8   4   5    9.53    0.46
   8   5   5   82.86    2.78
   8   5   5   82.31    2.96
   8   6   5   25.78    1.16
   8   6   5   27.33    1.06
   8   7   5   12.62    0.67
   8   7   5   13.28    0.76
   8   8   5    7.99    0.57
   8   8   5    7.23    0.61
   8   9   5   21.84    1.01
   8   9   5   19.73    1.02
   8  10   5    5.14    0.53
   8  -9   6   -0.18    0.25
   8  -8   6    0.70    0.27
   8  -7   6    3.11    0.34
   8  -6   6    0.24    0.20
   8  -5   6   13.57    0.60
   8  -5   6   11.80    0.57
   8  -4   6    8.54    0.46
   8  -4   6    8.87    0.51
   8  -3   6   27.76    1.09
   8  -3   6   28.65    1.00
   8  -2   6    0.23    0.16
   8  -2   6    0.42    0.16
   8  -1   6    2.45    0.26
   8   0   6   51.18    1.86
   8   1   6    2.75    0.30
   8   2   6    0.00    0.19
   8   3   6   29.40    1.22
   8   3   6   29.31    1.02
   8   4   6   10.02    0.47
   8   4   6    9.30    0.61
   8   5   6   13.51    0.62
   8   5   6   13.61    0.73
   8   6   6    0.06    0.28
   8   6   6    0.35    0.20
   8   7   6    5.01    0.45
   8   7   6    3.83    0.48
   8   8   6    0.94    0.29
   8   8   6    0.90    0.36
   8   9   6    0.31    0.29
   8   9   6    0.04    0.34
   8  -9   7    3.96    0.44
   8  -8   7    4.67    0.42
   8  -7   7    3.62    0.38
   8  -6   7    3.35    0.34
   8  -5   7   16.60    0.70
   8  -4   7   22.28    0.93
   8  -4   7   21.84    0.86
   8  -3   7   49.65    1.79
   8  -3   7   49.18    1.61
   8  -2   7   22.12    0.91
   8  -2   7   22.74    0.86
   8  -1   7   84.80    2.96
   8   0   7    0.01    0.19
   8   1   7   87.85    3.10
   8   2   7   24.35    1.06
   8   3   7   53.99    2.05
   8   4   7   23.48    1.08
   8   5   7   19.00    0.96
   8   6   7    3.50    0.45
   8   7   7    4.58    0.53
   8   8   7    5.14    0.58
   8   9   7    4.26    0.57
   8  -8   8    1.58    0.33
   8  -7   8   33.65    1.23
   8  -6   8    0.12    0.23
   8  -5   8    1.46    0.27
   8  -4   8   26.02    1.03
   8  -4   8   29.55    1.13
   8  -3   8   20.91    0.90
   8  -3   8   21.85    0.85
   8  -2   8    0.91    0.24
   8  -2   8    1.21    0.24
   8  -1   8   70.94    2.53
   8   0   8   40.71    1.57
   8   1   8   75.01    2.71
   8   2   8    1.17    0.27
   8   3   8   23.16    1.08
   8   4   8   32.06    1.40
   8   5   8    1.21    0.36
   8   6   8    0.04    0.31
   8   7   8   41.24    1.78
   8   8   8    1.63    0.47
   8  -8   9    0.22    0.29
   8  -7   9    0.03    0.26
   8  -6   9    0.10    0.24
   8  -5   9    2.78    0.36
   8  -4   9    0.15    0.22
   8  -3   9    1.09    0.28
   8  -3   9    1.43    0.26
   8  -2   9    0.38    0.24
   8  -2   9   -0.03    0.21
   8  -1   9    0.39    0.23
   8   0   9    0.03    0.22
   8   1   9    0.58    0.27
   8   2   9    0.18    0.28
   8   3   9    1.67    0.37
   8   4   9    0.04    0.27
   8   5   9    2.63    0.47
   8   6   9   -0.09    0.34
   8   7   9    0.10    0.38
   8   8   9   -0.11    0.40
   8  -7  10    3.67    0.43
   8  -6  10    2.65    0.38
   8  -5  10    7.46    0.52
   8  -4  10   14.58    0.71
   8  -3  10   55.64    1.92
   8  -3  10   59.27    2.11
   8  -2  10   -0.03    0.24
   8  -2  10   -0.12    0.24
   8  -1  10   23.77    1.05
   8   0  10   34.61    1.43
   8   1  10   24.23    1.12
   8   2  10   -0.10    0.28
   8   3  10   61.61    2.40
   8   4  10   17.67    1.00
   8   5  10    8.77    0.74
   8   6  10    3.05    0.55
   8   7  10    5.10    0.66
   8  -6  11    2.34    0.37
   8  -5  11    3.68    0.45
   8  -4  11    1.23    0.31
   8  -3  11    1.63    0.35
   8  -2  11    5.44    0.50
   8  -2  11    6.56    0.54
   8  -1  11    3.50    0.42
   8   0  11    0.11    0.30
   8   1  11    3.16    0.46
   8   2  11    6.12    0.59
   8   3  11    1.55    0.40
   8   4  11    1.71    0.45
   8   5  11    4.57    0.63
   8   6  11    2.11    0.51
   8  -4  12    2.84    0.42
   8  -3  12    2.17    0.39
   8  -2  12    0.04    0.28
   8  -1  12    4.04    0.48
   8  -1  12    4.15    0.49
   8   0  12    0.03    0.34
   8   1  12    4.50    0.53
   8   2  12    0.30    0.38
   8   3  12    2.80    0.50
   8   4  12    3.84    0.60
   8  -2  13    9.96    0.68
   8  -1  13    9.29    0.71
   8  -1  13    8.43    0.69
   8   0  13    0.21    0.36
   8   1  13    8.85    0.72
  -9   1  13    0.68    0.39
  -9   3  12    0.08    0.38
  -9   2  12    0.04    0.38
  -9   1  12   -0.21    0.34
  -9   0  12   20.16    1.17
   9   1 -12    0.34    0.31
   9   2 -12    0.24    0.29
   9   3 -12    0.13    0.32
  -9   5  11   -0.06    0.40
  -9   3  11   -0.24    0.34
  -9   2  11   39.54    1.79
  -9   1  11    0.40    0.36
  -9   0  11   -0.05    0.35
   9   1 -11   -0.15    0.25
   9   2 -11   41.34    1.77
   9   3 -11   -0.06    0.28
   9   4 -11    4.73    0.58
   9   5 -11    0.19    0.33
   9   6 -11   11.23    0.88
  -9   7  10    0.36    0.47
  -9   6  10    0.05    0.43
  -9   5  10    0.16    0.37
  -9   4  10    0.61    0.38
  -9   3  10    1.47    0.41
  -9   2  10    2.19    0.46
  -9   1  10    0.20    0.32
   9   0 -10    2.36    0.39
  -9  -1  10    0.31    0.22
   9   1 -10    0.18    0.26
  -9  -2  10    2.36    0.28
   9   2 -10    2.44    0.42
  -9  -3  10    1.99    0.28
   9   3 -10    1.64    0.38
  -9  -4  10    0.41    0.21
   9   4 -10    0.08    0.27
  -9  -5  10    0.16    0.23
   9   5 -10   -0.10    0.27
  -9  -6  10    0.61    0.27
   9   6 -10    0.28    0.32
   9   7 -10    0.79    0.37
  -9   7   9    0.04    0.43
  -9   5   9   -0.09    0.32
  -9   4   9    3.30    0.51
  -9   3   9    1.20    0.38
  -9   2   9  105.38    3.81
  -9   1   9    1.20    0.37
   9   0  -9   -0.10    0.21
  -9  -1   9    1.14    0.22
   9   1  -9    0.78    0.29
  -9  -2   9  107.18    3.19
   9   2  -9  107.99    3.82
  -9  -3   9    1.05    0.22
   9   3  -9    1.04    0.32
  -9  -4   9    5.07    0.34
   9   4  -9    4.26    0.50
  -9  -5   9   -0.08    0.19
   9   5  -9    0.19    0.27
  -9  -6   9   42.62    1.40
   9   6  -9   42.91    1.81
  -9  -7   9    0.09    0.26
   9   7  -9   -0.10    0.29
   9   8  -9    4.89    0.61
  -9   8   8    5.91    0.73
  -9   7   8    0.08    0.41
  -9   6   8    0.23    0.37
  -9   5   8    1.52    0.39
  -9   4   8   15.09    0.94
  -9   3   8    2.14    0.41
  -9   2   8    1.19    0.36
  -9   1   8    1.42    0.33
   9   0  -8    9.64    0.63
  -9  -1   8    2.74    0.25
   9   1  -8    3.39    0.41
  -9  -2   8    1.56    0.20
   9   2  -8    1.44    0.31
  -9  -3   8    1.78    0.21
   9   3  -8    1.74    0.33
  -9  -4   8   15.08    0.60
   9   4  -8   16.04    0.87
  -9  -5   8    1.83    0.25
   9   5  -8    1.71    0.35
  -9  -6   8   -0.05    0.19
   9   6  -8   -0.08    0.25
  -9  -7   8    0.35    0.24
   9   7  -8    0.45    0.32
  -9  -8   8    8.94    0.50
   9   8  -8    9.66    0.76
  -9   9   7   -0.11    0.43
  -9   8   7    2.37    0.49
  -9   7   7    1.55    0.44
  -9   6   7   22.42    1.21
  -9   5   7    0.30    0.30
  -9   4   7   -0.08    0.25
  -9   3   7   10.29    0.74
  -9   2   7   92.91    3.35
   9  -1  -7    4.72    0.44
   9   0  -7   -0.02    0.18
  -9  -1   7    5.38    0.30
   9   1  -7    4.48    0.46
  -9  -2   7   92.73    2.75
   9   2  -7   95.16    3.31
  -9  -3   7   11.03    0.45
   9   3  -7    9.88    0.65
  -9  -4   7   -0.03    0.15
   9   4  -7    0.27    0.21
  -9  -5   7    0.03    0.17
   9   5  -7    0.18    0.23
  -9  -6   7   24.38    0.87
   9   6  -7   25.04    1.16
  -9  -7   7    1.17    0.25
   9   7  -7    1.55    0.36
  -9  -8   7    2.70    0.33
   9   8  -7    3.68    0.50
  -9  -9   7    0.03    0.26
   9   9  -7    0.28    0.34
  -9   9   6   -0.21    0.39
  -9   8   6    6.68    0.69
  -9   7   6    4.28    0.57
  -9   6   6    0.32    0.32
  -9   5   6    0.97    0.33
  -9   4   6   75.56    2.81
  -9   3   6    2.81    0.40
  -9   2   6    0.80    0.29
   9  -1  -6    7.64    0.51
   9   0  -6  103.06    3.55
  -9  -1   6    6.89    0.31
   9   1  -6    7.08    0.50
  -9  -2   6    1.06    0.14
   9   2  -6    0.91    0.24
  -9  -3   6    2.77    0.20
   9   3  -6    2.45    0.32
  -9  -4   6   77.89    2.29
   9   4  -6   76.90    2.76
  -9  -5   6    0.69    0.16
   9   5  -6    0.79    0.25
  -9  -6   6    0.22    0.17
   9   6  -6    0.26    0.22
  -9  -7   6    5.26    0.35
   9   7  -6    5.32    0.53
  -9  -8   6    9.55    0.50
   9   8  -6    9.62    0.72
   9   9  -6   -0.01    0.33
  -9  10   5    0.27    0.43
  -9   9   5    0.38    0.40
  -9   8   5    1.25    0.41
  -9   7   5    0.40    0.33
  -9   6   5    1.20    0.36
  -9   5   5    0.52    0.28
  -9   4   5    0.09    0.22
  -9   3   5    0.34    0.22
  -9   2   5    0.46    0.24
   9  -1  -5    1.73    0.27
   9   0  -5   -0.06    0.14
  -9  -1   5    1.00    0.12
   9   1  -5    0.79    0.23
   9   2  -5    0.58    0.19
  -9  -3   5    0.31    0.10
   9   3  -5    0.13    0.16
  -9  -4   5    0.17    0.11
   9   4  -5    0.06    0.17
  -9  -5   5    1.24    0.17
   9   5  -5    0.68    0.23
  -9  -6   5    1.19    0.19
   9   6  -5    0.94    0.28
  -9  -7   5    0.07    0.18
   9   7  -5   -0.41    0.22
   9   8  -5    0.62    0.31
   9   9  -5    0.14    0.31
   9  10  -5    0.19    0.34
  -9  10   4    4.45    0.62
  -9   9   4    0.23    0.37
  -9   8   4   38.18    1.69
  -9   7   4    3.66    0.50
  -9   6   4   19.52    1.02
  -9   5   4   13.67    0.79
  -9   4   4  160.37    5.43
  -9   3   4    1.07    0.25
  -9   2   4    0.13    0.19
   9  -1  -4    0.41    0.17
   9   0  -4  485.34   16.32
   9   0  -4  487.13   15.61
  -9  -1   4    0.37    0.08
   9   1  -4    0.57    0.18
  -9  -2   4    0.33    0.08
   9   2  -4    0.33    0.12
   9   2  -4    0.43    0.16
  -9  -3   4    1.08    0.12
   9   3  -4    0.95    0.15
   9   3  -4    1.04    0.21
  -9  -4   4  161.46    4.58
   9   4  -4  159.19    5.30
   9   4  -4  159.41    5.30
  -9  -5   4   13.32    0.49
   9   5  -4   12.60    0.68
  -9  -6   4   18.48    0.67
   9   6  -4   19.01    0.90
   9   7  -4    4.06    0.44
   9   8  -4   39.70    1.64
   9   9  -4    0.12    0.31
   9  10  -4    3.84    0.53
  -9  10   3    0.14    0.41
  -9   9   3    1.73    0.45
  -9   8   3    4.82    0.57
  -9   7   3    3.56    0.50
  -9   5   3    0.22    0.24
  -9   4   3    3.85    0.42
  -9   3   3    4.55    0.43
  -9   2   3  159.25    5.35
   9  -2  -3  161.07    5.39
   9  -1  -3    0.94    0.18
   9  -1  -3    1.17    0.20
   9   0  -3    0.07    0.12
   9   0  -3   -0.11    0.11
  -9  -1   3    1.07    0.08
   9   1  -3    1.24    0.21
   9   1  -3    1.85    0.19
  -9  -2   3  155.42    4.50
   9   2  -3  162.41    5.31
   9   2  -3  159.17    5.23
  -9  -3   3    3.49    0.18
   9   3  -3    3.62    0.33
   9   3  -3    3.86    0.26
  -9  -4   3    3.31    0.20
   9   4  -3    3.20    0.32
   9   4  -3    3.57    0.25
   9   5  -3   -0.03    0.17
   9   6  -3    1.73    0.29
   9   7  -3    3.39    0.41
   9   8  -3    3.69    0.45
   9   9  -3    2.69    0.44
   9  10  -3    0.09    0.31
  -9  10   2    3.57    0.57
  -9   9   2    0.02    0.34
  -9   8   2   13.45    0.85
  -9   7   2    0.35    0.28
  -9   6   2   21.68    1.05
  -9   5   2    0.28    0.23
  -9   4   2  129.25    4.39
  -9   3   2   34.51    1.36
   9  -3  -2   33.88    1.29
  -9   2   2   55.54    2.02
   9  -2  -2   56.35    1.99
   9  -1  -2    0.71    0.15
   9  -1  -2    0.57    0.15
   9   0  -2  214.88    7.01
   9   0  -2  206.04    6.84
   9   1  -2    0.60    0.14
   9   2  -2   29.14    1.07
   9   3  -2   29.41    1.14
   9   3  -2   33.49    1.19
   9   4  -2  126.24    4.33
   9   4  -2  132.45    4.30
   9   5  -2    0.20    0.14
   9   5  -2    0.27    0.18
   9   6  -2   24.47    1.05
   9   7  -2    0.24    0.23
   9   8  -2   15.24    0.83
   9   9  -2    0.14    0.28
   9  10  -2    3.32    0.47
  -9  11   1    0.45    0.41
  -9  10   1   18.77    1.08
  -9   9   1    0.69    0.37
  -9   8   1    3.79    0.49
  -9   7   1    3.79    0.45
  -9   6   1  124.22    4.28
  -9   5   1    1.28    0.28
  -9   4   1    1.95    0.28
   9  -4  -1    2.00    0.24
  -9   3   1    9.72    0.55
   9  -3  -1    9.49    0.48
  -9   2   1  263.01    8.55
   9  -2  -1  263.36    8.73
   9  -1  -1    0.78    0.15
   9  -1  -1    0.75    0.14
   9   0  -1   -0.11    0.10
   9   0  -1   -0.07    0.09
   9   1  -1    0.94    0.16
   9   1  -1    1.03    0.16
   9   2  -1  260.12    8.54
   9   2  -1  270.82    8.79
   9   3  -1    9.00    0.46
   9   3  -1    9.61    0.46
   9   4  -1    2.46    0.26
   9   4  -1    2.54    0.24
   9   5  -1    1.80    0.25
   9   5  -1    1.72    0.21
   9   6  -1  134.22    4.50
   9   7  -1    5.30    0.47
   9   8  -1    3.27    0.41
   9   9  -1   -0.05    0.26
   9  10  -1   19.92    1.04
   9  11  -1    0.76    0.37
  -9  11   0    0.19    0.40
  -9  10   0   -0.07    0.36
  -9   9   0    0.11    0.33
  -9   8   0    0.04    0.29
  -9   7   0    0.06    0.26
  -9   6   0   -0.18    0.22
  -9   5   0    0.04    0.20
   9  -5   0    0.06    0.15
   9  -5   0   -0.08    0.13
  -9   4   0   -0.08    0.16
   9  -4   0   -0.06    0.13
   9  -4   0    0.00    0.03
  -9   3   0    0.03    0.14
   9  -3   0    0.06    0.11
   9  -3   0   -0.02    0.08
  -9   2   0    0.13    0.13
   9  -2   0   -0.06    0.07
   9  -2   0    0.15    0.13
  -9   1   0   -0.06    0.12
   9  -1   0    0.58    0.14
   9  -1   0    0.03    0.05
   9   0   0    0.79    0.15
   9   1   0    0.14    0.10
   9   2   0   -0.03    0.09
   9   2   0    0.10    0.13
   9   3   0   -0.07    0.10
   9   3   0    0.13    0.12
   9   4   0   -0.09    0.12
   9   4   0    0.03    0.13
   9   5   0    0.09    0.15
   9   5   0   -0.09    0.13
   9   6   0    0.00    0.18
   9   6   0    0.08    0.16
   9   7   0    0.05    0.20
   9   8   0   -0.04    0.23
   9   9   0    0.05    0.27
   9  10   0   -0.13    0.29
   9  11   0   -0.09    0.31
  -9  11  -1    0.89    0.44
  -9  10  -1   18.32    1.03
  -9   9  -1    0.35    0.31
  -9   8  -1    3.54    0.45
  -9   7  -1    4.68    0.47
   9  -7   1    4.24    0.36
  -9   6  -1  120.81    4.16
   9  -6   1  123.63    3.61
   9  -6   1  121.69    4.16
  -9   5  -1    1.60    0.27
   9  -5   1    1.53    0.23
   9  -5   1    2.15    0.22
  -9   4  -1    2.16    0.28
   9  -4   1    2.25    0.24
   9  -4   1    2.68    0.22
  -9   3  -1    9.06    0.49
   9  -3   1    8.54    0.35
   9  -3   1    9.02    0.45
   9  -2   1  245.69    8.40
   9  -2   1  261.36    7.19
  -9   1  -1    0.68    0.16
   9  -1   1    0.62    0.15
   9  -1   1    0.79    0.09
   9   0   1    0.00    0.08
   9   0   1    0.18    0.12
   9   1   1    0.91    0.16
   9   1   1    0.70    0.13
   9   2   1  258.82    8.45
   9   2   1  268.87    8.72
   9   3   1    9.02    0.43
   9   3   1    8.82    0.43
   9   4   1    2.33    0.24
   9   4   1    2.65    0.25
   9   5   1    2.02    0.25
   9   5   1    1.16    0.19
   9   6   1  131.02    4.50
   9   6   1  135.62    4.45
   9   7   1    4.11    0.35
   9   7   1    4.70    0.42
   9   8   1    3.32    0.39
   9   9   1    0.41    0.28
   9  10   1   18.92    0.99
  -9  10  -2    2.58    0.46
  -9   9  -2   -0.19    0.31
  -9   8  -2   15.46    0.84
   9  -8   2   14.85    0.67
  -9   7  -2    0.25    0.26
   9  -7   2    0.32    0.20
  -9   6  -2   22.68    1.00
   9  -6   2   22.08    0.91
   9  -6   2   22.53    0.82
  -9   5  -2    0.13    0.20
   9  -5   2    0.30    0.15
   9  -5   2    0.16    0.16
  -9   4  -2  125.14    4.26
   9  -4   2  128.82    3.73
   9  -4   2  131.06    4.34
  -9   3  -2   33.96    1.25
   9  -3   2   34.05    1.25
   9  -3   2   32.71    1.05
  -9   2  -2   53.00    1.85
   9  -2   2   54.97    1.92
  -9   1  -2    0.70    0.13
   9  -1   2    0.54    0.15
   9  -1   2    0.52    0.11
   9   0   2  211.11    6.68
   9   0   2  205.11    6.92
   9   1   2    0.57    0.11
   9   1   2    0.47    0.15
   9   2   2   52.31    1.81
   9   2   2   55.79    1.90
   9   3   2   35.23    1.31
   9   3   2   35.74    1.25
   9   4   2  135.61    4.49
   9   4   2  138.95    4.64
   9   5   2    0.16    0.17
   9   5   2    0.13    0.15
   9   6   2   23.75    0.99
   9   7   2    0.07    0.22
   9   7   2    0.30    0.21
   9   8   2   15.55    0.80
   9   9   2    0.03    0.25
   9  10   2    3.12    0.46
  -9  10  -3    0.24    0.34
  -9   9  -3    2.21    0.39
   9  -9   3    2.02    0.33
  -9   8  -3    3.84    0.43
   9  -8   3    3.89    0.36
  -9   7  -3    3.50    0.39
   9  -7   3    3.04    0.32
   9  -7   3    2.97    0.31
  -9   6  -3    2.45    0.32
   9  -6   3    2.01    0.26
   9  -6   3    2.42    0.26
  -9   5  -3    0.07    0.18
   9  -5   3    0.27    0.16
   9  -5   3    0.36    0.16
  -9   4  -3    4.32    0.34
   9  -4   3    3.41    0.26
   9  -4   3    2.89    0.27
  -9   3  -3    3.42    0.29
   9  -3   3    4.05    0.30
   9  -3   3    3.72    0.25
  -9   2  -3  166.29    5.26
   9  -2   3  156.34    5.45
   9  -2   3  164.60    4.68
  -9   1  -3    0.66    0.12
   9  -1   3    1.08    0.14
  -9   0  -3   -0.03    0.08
   9   0   3    0.03    0.11
   9   1   3    1.44    0.14
   9   1   3    1.07    0.19
   9   2   3  159.77    5.26
   9   2   3  167.63    5.49
   9   3   3    3.57    0.25
   9   3   3    3.59    0.32
   9   4   3    3.73    0.33
   9   4   3    3.63    0.29
   9   5   3    0.34    0.22
   9   5   3    0.25    0.15
   9   6   3    2.03    0.30
   9   6   3    2.43    0.29
   9   7   3    3.30    0.37
   9   7   3    2.92    0.35
   9   8   3    4.52    0.45
   9   9   3    2.32    0.38
   9  10   3    0.24    0.30
  -9  10  -4    4.22    0.51
   9 -10   4    3.72    0.44
  -9   9  -4    0.10    0.29
   9  -9   4   -0.11    0.25
  -9   8  -4   38.73    1.55
   9  -8   4   38.81    1.35
  -9   7  -4    3.84    0.41
   9  -7   4    4.88    0.38
   9  -6   4   18.40    0.72
   9  -6   4   19.01    0.80
  -9   5  -4   12.98    0.63
   9  -5   4   13.04    0.56
   9  -5   4   13.57    0.60
  -9   4  -4  161.76    5.25
   9  -4   4  164.18    5.41
   9  -4   4  157.39    4.67
  -9   3  -4    0.82    0.15
   9  -3   4    1.00    0.17
   9  -3   4    0.72    0.20
  -9   2  -4    0.29    0.10
   9  -2   4    0.31    0.17
   9  -2   4    0.19    0.13
  -9   1  -4    0.42    0.08
   9  -1   4    0.55    0.17
   9   0   4  488.74   16.08
   9   1   4    1.34    0.11
   9   1   4    0.50    0.16
   9   2   4    0.22    0.16
   9   2   4    0.45    0.09
   9   3   4    0.85    0.22
   9   3   4    0.84    0.13
   9   4   4  171.78    5.84
   9   4   4  173.12    5.59
   9   5   4   14.17    0.64
   9   5   4   14.30    0.71
   9   6   4   20.02    0.84
   9   6   4   18.97    0.89
   9   7   4    3.51    0.36
   9   7   4    2.84    0.38
   9   8   4   40.75    1.61
   9   8   4   39.80    1.57
   9   9   4   -0.14    0.26
   9  10   4    4.24    0.50
   9 -10   5   -0.09    0.30
  -9   9  -5    0.60    0.31
   9  -9   5    0.38    0.30
  -9   8  -5    1.07    0.27
   9  -8   5    0.82    0.27
  -9   7  -5   -0.11    0.11
   9  -7   5   -0.02    0.20
  -9   6  -5    1.12    0.23
   9  -6   5    1.04    0.23
   9  -6   5    1.10    0.22
  -9   5  -5    0.41    0.17
   9  -5   5    0.84    0.20
   9  -5   5    0.75    0.20
  -9   4  -5    0.10    0.12
   9  -4   5    0.30    0.18
   9  -4   5    0.19    0.16
  -9   3  -5    0.20    0.10
   9  -3   5    0.50    0.16
   9  -3   5    0.35    0.18
  -9   2  -5    0.27    0.07
   9  -2   5    0.58    0.18
   9  -2   5    0.30    0.15
   9  -1   5    1.50    0.22
   9   0   5    0.08    0.16
   9   1   5    1.44    0.24
   9   2   5    0.49    0.09
   9   2   5    0.30    0.17
   9   3   5    0.16    0.10
   9   3   5    0.17    0.21
   9   4   5    0.06    0.12
   9   4   5    0.09    0.19
   9   5   5    0.50    0.27
   9   5   5    0.90    0.19
   9   6   5    1.12    0.29
   9   6   5    1.39    0.24
   9   7   5   -0.19    0.20
   9   7   5   -0.11    0.25
   9   8   5    1.06    0.34
   9   8   5    1.16    0.29
   9   9   5    0.22    0.28
   9   9   5    0.04    0.30
   9  10   5    0.16    0.32
   9  -9   6    0.13    0.27
   9  -8   6    9.47    0.55
   9  -7   6    4.01    0.38
   9  -6   6   -0.01    0.20
   9  -5   6    0.72    0.21
   9  -5   6    0.61    0.21
   9  -4   6   77.20    2.39
   9  -4   6   78.32    2.73
   9  -3   6    2.34    0.27
   9  -3   6    2.44    0.28
   9  -2   6    0.77    0.20
   9  -2   6    0.86    0.19
   9  -1   6    6.65    0.42
   9   0   6  106.03    3.65
   9   1   6    8.57    0.51
   9   2   6    1.13    0.25
   9   3   6    2.39    0.33
   9   4   6   80.01    2.91
   9   4   6   81.17    2.68
   9   5   6    0.48    0.27
   9   5   6    0.70    0.18
   9   6   6    0.11    0.18
   9   6   6    0.00    0.26
   9   7   6    4.81    0.42
   9   7   6    4.93    0.52
   9   8   6   10.09    0.62
   9   8   6    9.58    0.68
   9   9   6   -0.02    0.31
   9  -9   7    0.38    0.31
   9  -8   7    3.14    0.37
   9  -7   7    1.34    0.28
   9  -6   7   23.79    0.93
   9  -5   7    0.12    0.20
   9  -4   7    0.05    0.19
   9  -4   7    0.37    0.21
   9  -3   7   10.51    0.53
   9  -3   7   10.24    0.56
   9  -2   7   89.67    2.74
   9  -2   7   89.11    3.10
   9  -1   7    4.94    0.39
   9   0   7   -0.13    0.16
   9   1   7    5.58    0.42
   9   2   7   95.60    3.38
   9   3   7   10.99    0.64
   9   4   7    0.08    0.26
   9   5   7    0.10    0.28
   9   6   7   26.49    1.23
   9   7   7    1.24    0.37
   9   8   7    3.58    0.51
   9   9   7   -0.23    0.35
   9  -8   8    9.20    0.59
   9  -7   8    0.09    0.27
   9  -6   8   -0.05    0.21
   9  -5   8    1.88    0.29
   9  -4   8   16.05    0.75
   9  -4   8   14.56    0.68
   9  -3   8    1.51    0.27
   9  -3   8    1.47    0.27
   9  -2   8    1.43    0.27
   9  -2   8    1.30    0.25
   9  -1   8    2.91    0.33
   9   0   8    8.78    0.55
   9   1   8    3.07    0.37
   9   2   8    1.55    0.32
   9   3   8    1.78    0.33
   9   4   8   16.09    0.87
   9   5   8    1.60    0.38
   9   6   8   -0.15    0.31
   9   7   8    0.44    0.40
   9   8   8    9.53    0.77
   9  -7   9   -0.07    0.25
   9  -6   9   38.88    1.39
   9  -5   9    0.00    0.23
   9  -4   9    4.00    0.39
   9  -3   9    1.09    0.27
   9  -3   9    1.40    0.28
   9  -2   9  104.55    3.22
   9  -2   9  104.42    3.63
   9  -1   9    1.01    0.28
   9   0   9    0.22    0.24
   9   1   9    1.16    0.30
   9   2   9  108.57    3.87
   9   3   9    1.00    0.33
   9   4   9    4.57    0.51
   9   5   9   -0.06    0.33
   9   6   9   45.17    1.92
   9   7   9   -0.32    0.35
   9  -7  10    0.50    0.29
   9  -6  10    0.34    0.27
   9  -5  10    0.13    0.25
   9  -4  10    0.18    0.25
   9  -3  10    1.79    0.32
   9  -3  10    1.74    0.31
   9  -2  10    2.20    0.35
   9  -2  10    2.23    0.35
   9  -1  10    0.26    0.27
   9   0  10    3.07    0.40
   9   1  10    0.16    0.28
   9   2  10    2.12    0.39
   9   3  10    1.67    0.38
   9   4  10    0.25    0.33
   9   5  10   -0.02    0.33
   9   6  10    0.53    0.39
   9   7  10    0.38    0.45
   9  -5  11    0.36    0.29
   9  -4  11    3.76    0.42
   9  -3  11   -0.08    0.26
   9  -2  11   41.59    1.51
   9  -2  11   40.23    1.62
   9  -1  11    0.05    0.29
   9   0  11   -0.07    0.32
   9   1  11    0.09    0.32
   9   2  11   44.90    1.86
   9   3  11    0.18    0.35
   9   4  11    4.23    0.56
   9   5  11    0.25    0.38
   9  -4  12   16.83    0.83
   9  -3  12    0.09    0.30
   9  -2  12   -0.12    0.28
   9  -1  12   -0.01    0.34
   9  -1  12    0.17    0.30
   9   0  12   23.44    1.14
   9   1  12   -0.14    0.35
   9   2  12   -0.33    0.33
   9   3  12    0.04    0.39
   9   4  12   19.73    1.15
   9  -1  13    0.24    0.36
   9  -1  13   -0.05    0.38
   9   0  13    0.16    0.40
   9   1  13    0.37    0.44
 -10   2  12    0.67    0.41
 -10   1  12    1.58    0.48
 -10   0  12    6.48    0.72
  10   1 -12    2.79    0.47
  10   2 -12    1.33    0.39
  10   3 -12    4.85    0.63
  10   4 -12    3.49    0.57
 -10   5  11    2.37    0.54
 -10   4  11    0.58    0.42
 -10   3  11    0.56    0.39
 -10   2  11    1.26    0.43
 -10   1  11    1.00    0.43
  10   1 -11    0.98    0.34
  10   2 -11    1.93    0.41
  10   3 -11    1.57    0.40
  10   4 -11    0.45    0.34
  10   5 -11    3.62    0.56
 -10   6  10   -0.06    0.40
 -10   5  10   10.24    0.89
 -10   3  10   18.62    1.11
 -10   2  10    3.41    0.56
 -10   1  10   34.71    1.60
  10   0 -10    1.99    0.39
  10   1 -10   36.35    1.58
  10   2 -10    3.11    0.46
  10   3 -10   20.98    1.12
  10   4 -10   11.00    0.80
  10   5 -10   13.12    0.89
  10   6 -10    0.11    0.31
 -10   7   9   -0.13    0.42
 -10   6   9    0.15    0.43
 -10   5   9    0.15    0.36
 -10   4   9    0.11    0.34
 -10   3   9    3.28    0.51
 -10   2   9    5.59    0.64
 -10   1   9    6.62    0.63
 -10   0   9   -0.24    0.17
  10   0  -9   -0.25    0.21
 -10  -1   9    7.18    0.39
  10   1  -9    7.50    0.62
 -10  -2   9    4.58    0.33
  10   2  -9    4.91    0.54
 -10  -3   9    3.42    0.29
  10   3  -9    3.28    0.45
 -10  -4   9    0.14    0.18
  10   4  -9   -0.12    0.23
  10   5  -9    0.06    0.27
  10   6  -9    0.30    0.31
  10   7  -9    0.13    0.32
 -10   8   8    6.60    0.78
 -10   6   8    3.00    0.54
 -10   5   8   11.41    0.86
 -10   4   8    0.14    0.33
 -10   3   8   49.01    2.03
 -10   2   8    2.62    0.46
  10   0  -8    2.65    0.39
 -10  -1   8   46.45    1.42
  10   1  -8   44.06    1.80
 -10  -2   8    3.42    0.27
  10   2  -8    3.95    0.46
 -10  -3   8   51.26    1.58
  10   3  -8   51.07    2.01
 -10  -4   8    0.26    0.16
  10   4  -8    0.09    0.25
 -10  -5   8   13.23    0.54
  10   5  -8   11.04    0.75
 -10  -6   8    5.15    0.37
  10   6  -8    5.14    0.56
 -10  -7   8   22.00    0.85
  10   7  -8   23.05    1.17
 -10  -8   8    9.65    0.53
  10   8  -8    9.21    0.78
 -10   9   7    3.52    0.63
 -10   8   7    0.38    0.41
 -10   7   7    2.80    0.54
 -10   6   7    3.00    0.51
 -10   5   7    6.32    0.64
 -10   4   7    0.57    0.32
 -10   3   7   18.51    1.02
 -10   2   7   56.33    2.22
  10  -1  -7   13.33    0.74
  10   0  -7    0.11    0.20
 -10  -1   7   15.00    0.54
  10   1  -7   14.00    0.79
 -10  -2   7   56.71    1.73
  10   2  -7   58.86    2.18
 -10  -3   7   17.83    0.62
  10   3  -7   17.52    0.91
 -10  -4   7    0.67    0.17
  10   4  -7    0.56    0.25
 -10  -5   7    6.73    0.35
  10   5  -7    6.71    0.57
 -10  -6   7    4.92    0.34
  10   6  -7    3.94    0.47
 -10  -7   7    3.18    0.31
  10   7  -7    2.97    0.44
 -10  -8   7    0.03    0.24
  10   8  -7    0.18    0.31
  10   9  -7    6.93    0.70
 -10   9   6    0.25    0.43
 -10   8   6    1.20    0.45
 -10   7   6   11.08    0.85
 -10   6   6    0.10    0.33
 -10   5   6    0.19    0.28
 -10   4   6   20.97    1.10
 -10   3   6   40.36    1.69
 -10   2   6   11.42    0.75
  10  -1  -6   16.61    0.82
  10   0  -6    8.59    0.57
 -10  -1   6   17.13    0.58
  10   1  -6   17.17    0.85
 -10  -2   6   11.88    0.43
  10   2  -6   11.28    0.67
 -10  -3   6   40.68    1.25
  10   3  -6   41.55    1.62
 -10  -4   6   19.83    0.67
  10   4  -6   19.13    0.94
 -10  -5   6    0.08    0.16
  10   5  -6    0.04    0.21
 -10  -6   6    0.12    0.17
  10   6  -6    0.02    0.22
 -10  -7   6    9.83    0.47
  10   7  -6    9.97    0.69
 -10  -8   6    1.23    0.26
  10   8  -6    1.31    0.37
  10   9  -6    0.22    0.34
 -10   8   5    0.08    0.36
 -10   7   5   11.62    0.83
 -10   6   5   13.20    0.85
 -10   5   5   75.36    2.81
 -10   4   5    3.06    0.41
 -10   3   5   42.99    1.74
 -10   2   5   66.14    2.45
  10  -1  -5   88.95    3.09
 -10   0   5    0.05    0.09
  10   0  -5    0.06    0.16
 -10  -1   5   86.74    2.51
  10   1  -5   88.20    3.04
 -10  -2   5   63.75    1.89
  10   2  -5   67.29    2.36
 -10  -3   5   42.05    1.25
  10   3  -5   40.92    1.59
 -10  -4   5    3.94    0.24
  10   4  -5    4.38    0.42
 -10  -5   5   78.59    2.33
  10   5  -5   79.30    2.81
 -10  -6   5   16.08    0.60
  10   6  -5   15.21    0.82
 -10  -7   5   11.42    0.51
  10   7  -5   12.64    0.76
  10   8  -5   -0.18    0.27
  10   9  -5   22.75    1.17
  10  10  -5    1.78    0.44
 -10  10   4    0.28    0.43
 -10   9   4    0.69    0.42
 -10   8   4    3.07    0.51
 -10   7   4    7.05    0.68
 -10   6   4    1.91    0.40
 -10   5   4   12.06    0.76
 -10   4   4    1.41    0.31
 -10   3   4   24.15    1.11
 -10   2   4    6.23    0.52
  10  -1  -4   33.59    1.32
 -10   0   4    0.59    0.08
  10   0  -4    1.26    0.20
  10   0  -4    1.00    0.22
  10   1  -4   32.44    1.29
  10   1  -4   33.36    1.24
 -10  -2   4    6.65    0.25
  10   2  -4    6.43    0.45
  10   2  -4    6.75    0.38
 -10  -3   4   24.47    0.77
  10   3  -4   25.22    1.05
  10   3  -4   25.56    0.95
 -10  -4   4    2.12    0.17
  10   4  -4    2.13    0.29
  10   4  -4    1.98    0.19
 -10  -5   4   13.01    0.50
  10   5  -4   13.53    0.71
  10   6  -4    2.34    0.36
  10   7  -4    7.25    0.57
  10   8  -4    2.86    0.43
  10   9  -4    1.20    0.37
  10  10  -4    0.00    0.32
 -10  10   3   -0.04    0.41
 -10   9   3   12.18    0.90
 -10   8   3    0.09    0.34
 -10   7   3    4.24    0.53
 -10   6   3    2.53    0.39
 -10   5   3   70.49    2.61
 -10   4   3    3.06    0.39
 -10   3   3   58.68    2.18
 -10   2   3    2.14    0.32
  10  -2  -3    1.66    0.23
  10  -1  -3  131.76    4.40
  10  -1  -3  127.21    4.32
  10   0  -3    0.12    0.13
  10   0  -3    0.01    0.13
 -10  -1   3  120.24    3.53
  10   1  -3  124.75    4.18
  10   1  -3  131.22    4.25
 -10  -2   3    2.20    0.13
  10   2  -3    1.78    0.23
  10   2  -3    1.98    0.22
 -10  -3   3   56.61    1.64
  10   3  -3   56.42    1.98
  10   3  -3   55.68    2.00
  10   4  -3    2.74    0.24
  10   4  -3    3.01    0.31
  10   5  -3   74.91    2.65
  10   6  -3    1.77    0.31
  10   7  -3    4.96    0.48
  10   8  -3    0.40    0.29
  10   9  -3   13.09    0.82
  10  10  -3    0.17    0.33
 -10  10   2    1.09    0.47
 -10   9   2    0.27    0.38
 -10   8   2    0.89    0.38
 -10   7   2   22.60    1.13
 -10   6   2   -0.02    0.24
 -10   5   2    9.55    0.65
 -10   4   2   55.26    2.05
  10  -4  -2   53.79    1.98
 -10   3   2  102.22    3.53
  10  -3  -2  102.65    3.53
 -10   2   2   18.92    0.89
  10  -2  -2   20.45    0.83
  10  -1  -2  105.48    3.58
  10  -1  -2  107.84    3.65
  10   0  -2   48.95    1.79
  10   0  -2   51.49    1.81
  10   1  -2   94.49    3.37
  10   1  -2  103.56    3.33
  10   3  -2   93.22    3.31
  10   3  -2  101.64    3.29
  10   4  -2   53.36    1.89
  10   4  -2   54.65    1.93
  10   5  -2   10.20    0.49
  10   5  -2   10.29    0.59
  10   6  -2   -0.12    0.20
  10   7  -2   24.55    1.10
  10   8  -2    1.15    0.33
  10   9  -2   -0.04    0.27
  10  10  -2    1.37    0.39
 -10  10   1    0.45    0.43
 -10   9   1    2.75    0.50
 -10   8   1    0.13    0.32
 -10   7   1    1.73    0.37
 -10   6   1   -0.03    0.26
 -10   5   1   10.69    0.66
  10  -5  -1    9.54    0.53
 -10   4   1    1.08    0.25
  10  -4  -1    0.95    0.20
 -10   3   1   45.36    1.74
  10  -3  -1   47.54    1.70
 -10   2   1   22.56    0.98
  10  -2  -1   22.80    0.91
  10  -1  -1   45.37    1.67
  10  -1  -1   47.22    1.65
  10   0  -1   -0.10    0.10
  10   0  -1   -0.14    0.11
  10   1  -1   48.88    1.71
  10   1  -1   47.81    1.72
  10   2  -1   24.89    0.94
  10   2  -1   23.23    0.93
  10   3  -1   44.76    1.54
  10   3  -1   40.87    1.54
  10   4  -1    0.94    0.19
  10   4  -1    1.20    0.21
  10   5  -1   10.35    0.58
  10   5  -1   10.59    0.52
  10   6  -1    0.21    0.20
  10   7  -1    3.15    0.39
  10   8  -1    0.02    0.26
  10   9  -1    1.93    0.39
  10  10  -1    0.55    0.33
 -10  10   0    1.09    0.44
 -10   9   0    0.61    0.38
 -10   8   0   11.09    0.76
 -10   7   0   19.92    1.01
 -10   6   0    9.19    0.63
 -10   5   0   35.54    1.46
  10  -5   0   35.57    1.39
  10  -5   0   37.86    1.18
 -10   4   0    7.38    0.51
  10  -4   0    7.43    0.35
  10  -4   0    7.91    0.45
 -10   3   0  102.42    3.43
  10  -3   0  100.07    2.91
  10  -3   0   99.45    3.45
 -10   2   0    7.30    0.46
  10  -2   0    7.63    0.29
  10  -2   0    7.30    0.42
 -10   1   0  195.42    6.50
  10  -1   0  209.39    5.64
  10  -1   0  193.20    6.65
  10   0   0  138.33    4.59
  10   0   0  139.47    4.72
  10   0   0  142.25    3.96
  10   1   0  200.83    6.71
  10   1   0  213.94    6.92
  10   2   0    6.71    0.37
  10   2   0    6.96    0.39
  10   3   0  102.24    3.43
  10   3   0   99.28    3.35
  10   4   0    7.42    0.42
  10   4   0    6.15    0.36
  10   5   0   38.35    1.39
  10   5   0   37.78    1.43
  10   6   0    9.55    0.49
  10   6   0   10.15    0.58
  10   7   0   21.63    0.98
  10   8   0   11.11    0.69
  10   9   0    0.19    0.28
  10  10   0    0.70    0.34
 -10  10  -1    0.28    0.38
 -10   9  -1    2.82    0.46
 -10   8  -1    0.00    0.30
 -10   7  -1    2.57    0.38
  10  -7   1    2.26    0.28
 -10   6  -1   -0.10    0.24
  10  -6   1    0.04    0.17
  10  -6   1    0.68    0.22
 -10   5  -1    9.57    0.61
  10  -5   1   10.74    0.45
  10  -5   1    9.80    0.53
 -10   4  -1    1.00    0.23
  10  -4   1    1.18    0.21
 -10   3  -1   46.02    1.65
  10  -3   1   43.94    1.64
  10  -3   1   45.98    1.37
  10  -2   1   23.04    0.71
  10  -2   1   22.07    0.89
 -10   1  -1   45.81    1.67
  10  -1   1   48.27    1.39
  10  -1   1   47.91    1.71
  10   0   1    0.01    0.12
  10   0   1   -0.07    0.09
  10   1   1   50.81    1.77
  10   1   1   48.45    1.71
  10   2   1   23.28    0.91
  10   2   1   23.37    0.88
  10   3   1   46.90    1.61
  10   3   1   45.05    1.64
  10   4   1    1.25    0.21
  10   4   1    0.89    0.18
  10   5   1   10.52    0.56
  10   6   1    0.16    0.19
  10   6   1    0.35    0.20
  10   7   1    2.52    0.29
  10   7   1    3.07    0.36
  10   8   1    0.26    0.24
  10   9   1    2.18    0.39
  10  10   1    0.41    0.32
 -10  10  -2    0.96    0.40
 -10   9  -2   -0.10    0.31
 -10   8  -2    1.05    0.35
  10  -8   2    0.88    0.26
 -10   7  -2   23.39    1.07
  10  -7   2   22.69    0.86
  10  -7   2   22.63    0.97
 -10   6  -2   -0.07    0.23
  10  -6   2   -0.03    0.16
  10  -6   2    0.06    0.19
 -10   5  -2    9.81    0.58
  10  -5   2   10.07    0.46
  10  -5   2    9.82    0.52
 -10   4  -2   40.89    1.75
  10  -4   2   52.66    1.79
  10  -4   2   54.07    1.53
 -10   3  -2  106.85    3.49
  10  -3   2  101.31    3.55
 -10   2  -2   19.73    0.81
  10  -2   2   20.38    0.68
  10  -2   2   21.45    0.84
 -10   1  -2  104.72    3.44
  10  -1   2  106.16    3.02
  10  -1   2  101.75    3.57
  10   0   2   49.20    1.76
  10   0   2   48.97    1.67
  10   1   2  103.72    3.42
  10   1   2  105.58    3.56
  10   2   2   19.08    0.77
  10   2   2   18.85    0.72
  10   3   2  104.30    3.50
  10   3   2  108.66    3.63
  10   4   2   56.77    1.97
  10   4   2   56.95    2.03
  10   5   2   10.18    0.53
  10   5   2    9.79    0.53
  10   6   2    0.07    0.18
  10   6   2    0.08    0.18
  10   7   2   23.20    0.99
  10   7   2   23.77    1.02
  10   8   2    0.73    0.28
  10   9   2    0.32    0.28
  10  10   2    0.63    0.32
 -10  10  -3    0.28    0.36
 -10   9  -3   12.58    0.80
  10  -9   3   13.61    0.68
 -10   8  -3    0.12    0.29
  10  -8   3    0.15    0.22
 -10   7  -3    4.21    0.43
  10  -7   3    4.31    0.37
  10  -7   3    4.61    0.36
 -10   6  -3    2.81    0.35
  10  -6   3    2.48    0.27
  10  -6   3    3.26    0.31
  10  -5   3   72.91    2.21
  10  -5   3   73.24    2.57
 -10   4  -3    3.83    0.34
  10  -4   3    3.00    0.25
  10  -4   3    3.03    0.29
 -10   3  -3   57.91    2.00
  10  -3   3   59.13    2.06
  10  -3   3   56.69    1.75
 -10   2  -3    2.82    0.24
  10  -2   3    2.21    0.25
  10  -2   3    1.82    0.18
  10  -1   3  127.37    4.32
  10   0   3    0.03    0.15
  10   1   3  127.81    4.13
  10   1   3  127.27    4.31
  10   2   3    1.87    0.23
  10   2   3    2.02    0.17
  10   3   3   62.69    2.17
  10   3   3   58.75    2.04
  10   4   3    3.09    0.26
  10   4   3    3.32    0.32
  10   5   3   77.67    2.74
  10   5   3   77.00    2.63
  10   6   3    2.85    0.32
  10   6   3    2.62    0.32
  10   7   3    4.91    0.44
  10   7   3    4.99    0.45
  10   8   3   -0.10    0.13
  10   8   3    0.09    0.24
  10   9   3   14.61    0.81
  10  10   3    0.10    0.30
 -10  10  -4    0.11    0.33
  10 -10   4    0.10    0.27
 -10   9  -4    0.96    0.35
  10  -9   4    1.13    0.32
 -10   8  -4    3.15    0.40
  10  -8   4    2.73    0.35
 -10   7  -4    7.20    0.54
  10  -7   4    7.15    0.46
  10  -6   4    2.66    0.29
  10  -6   4    2.38    0.27
 -10   5  -4   13.00    0.64
  10  -5   4   13.10    0.54
  10  -5   4   12.47    0.60
 -10   4  -4    2.33    0.25
  10  -4   4    1.74    0.25
  10  -4   4    2.00    0.22
 -10   3  -4   24.29    0.92
  10  -3   4   24.96    0.99
  10  -3   4   24.45    0.85
 -10   2  -4    6.31    0.33
  10  -2   4    6.43    0.34
  10  -2   4    6.84    0.42
  10  -1   4   32.56    1.23
  10   0   4    0.71    0.20
  10   1   4   33.30    1.12
  10   1   4   32.65    1.25
  10   2   4    7.09    0.43
  10   2   4    6.48    0.31
  10   3   4   24.76    0.91
  10   3   4   25.54    1.03
  10   4   4    2.25    0.23
  10   4   4    2.33    0.31
  10   5   4   14.20    0.73
  10   5   4   14.14    0.65
  10   6   4    2.05    0.27
  10   6   4    2.35    0.35
  10   7   4    7.85    0.52
  10   7   4    6.93    0.55
  10   8   4    2.99    0.38
  10   8   4    2.28    0.37
  10   9   4    0.28    0.28
  10  10   4   -0.14    0.28
  10  -9   5   22.00    0.92
 -10   8  -5   -0.36    0.23
  10  -8   5    0.02    0.25
 -10   7  -5    7.42    0.50
 -10   6  -5   15.51    0.73
  10  -6   5   14.80    0.64
  10  -6   5   15.91    0.72
 -10   5  -5   80.46    2.71
  10  -5   5   78.31    2.42
  10  -5   5   79.90    2.78
 -10   4  -5    3.61    0.31
  10  -4   5    4.13    0.31
  10  -4   5    4.15    0.34
  10  -3   5   42.18    1.35
  10  -3   5   41.40    1.57
  10  -2   5   64.18    1.98
  10  -2   5   64.40    2.28
  10  -1   5   91.24    3.15
  10   0   5    0.49    0.17
  10   1   5   93.61    3.25
  10   2   5   70.32    2.45
  10   2   5   66.46    2.22
  10   3   5   42.96    1.48
  10   3   5   44.11    1.66
  10   4   5    4.37    0.38
  10   4   5    4.09    0.30
  10   5   5   85.43    3.06
  10   5   5   85.81    2.88
  10   6   5   17.28    0.77
  10   6   5   16.99    0.85
  10   7   5   11.49    0.70
  10   7   5   12.65    0.66
  10   8   5    0.16    0.28
  10   8   5   -0.10    0.24
  10   9   5   24.54    1.12
  10  10   5    1.18    0.37
  10  -9   6    0.16    0.30
  10  -8   6    1.05    0.28
  10  -7   6    9.70    0.53
  10  -6   6    0.22    0.22
  10  -5   6    0.15    0.19
  10  -5   6    0.00    0.18
  10  -4   6   20.78    0.80
  10  -4   6   19.94    0.89
  10  -3   6   39.70    1.51
  10  -3   6   40.41    1.33
  10  -2   6   11.47    0.57
  10  -2   6   11.02    0.52
  10  -1   6   17.73    0.78
  10   0   6    9.76    0.54
  10   1   6   18.49    0.84
  10   2   6   11.48    0.62
  10   3   6   40.68    1.59
  10   4   6   20.14    0.94
  10   5   6   -0.03    0.25
  10   6   6    0.17    0.27
  10   7   6   10.11    0.68
  10   8   6    1.12    0.37
  10   9   6    0.24    0.35
  10  -9   7    5.72    0.51
  10  -8   7   -0.31    0.25
  10  -7   7    3.23    0.36
  10  -6   7    4.54    0.39
  10  -5   7    7.18    0.44
  10  -4   7    0.62    0.22
  10  -4   7    0.34    0.22
  10  -3   7   16.37    0.71
  10  -3   7   17.09    0.77
  10  -2   7   55.81    1.78
  10  -2   7   54.10    2.00
  10  -1   7   13.58    0.67
  10   0   7   -0.05    0.20
  10   1   7   14.30    0.71
  10   2   7   59.40    2.21
  10   3   7   17.36    0.85
  10   4   7    0.42    0.27
  10   5   7    7.89    0.60
  10   6   7    4.72    0.51
  10   7   7    2.68    0.45
  10   8   7    0.22    0.36
  10   9   7    6.47    0.65
  10  -8   8    8.92    0.57
  10  -7   8   20.03    0.85
  10  -6   8    4.51    0.41
  10  -5   8   11.71    0.59
  10  -4   8    0.49    0.24
  10  -4   8    0.15    0.23
  10  -3   8   52.43    1.91
  10  -3   8   50.58    1.71
  10  -2   8    3.15    0.34
  10  -2   8    3.24    0.35
  10  -1   8   44.70    1.70
  10   0   8    3.08    0.36
  10   1   8   48.60    1.87
  10   2   8    2.32    0.36
  10   3   8   52.63    2.04
  10   4   8    0.29    0.28
  10   5   8   12.40    0.78
  10   6   8    4.96    0.55
  10   7   8   22.02    1.15
  10   8   8    9.50    0.79
  10  -7   9   -0.11    0.26
  10  -6   9   -0.01    0.27
  10  -5   9    0.04    0.24
  10  -4   9    0.04    0.23
  10  -3   9    3.61    0.38
  10  -3   9    2.58    0.35
  10  -2   9    4.65    0.42
  10  -2   9    4.16    0.40
  10  -1   9    7.75    0.54
  10   0   9    0.06    0.25
  10   1   9    7.31    0.56
  10   2   9    4.54    0.50
  10   3   9    3.44    0.45
  10   4   9   -0.25    0.28
  10   5   9   -0.23    0.32
  10   6   9   -0.01    0.37
  10   7   9    0.26    0.39
  10  -6  10   -0.26    0.26
  10  -5  10   13.11    0.70
  10  -4  10    9.14    0.56
  10  -3  10   20.90    0.92
  10  -3  10   21.63    0.98
  10  -2  10    2.84    0.38
  10  -2  10    2.77    0.36
  10  -1  10   37.31    1.52
  10   0  10    1.66    0.36
  10   1  10   36.69    1.54
  10   2  10    2.99    0.42
  10   3  10   22.25    1.12
  10   4  10    9.85    0.73
  10   5  10   14.63    0.92
  10   6  10   -0.07    0.38
  10  -5  11    3.67    0.43
  10  -4  11   -0.07    0.27
  10  -3  11    0.78    0.31
  10  -2  11    1.97    0.37
  10  -2  11    1.69    0.34
  10  -1  11    0.95    0.33
  10  -1  11    0.86    0.34
  10   0  11   -0.25    0.29
  10   1  11    0.89    0.36
  10   2  11    1.49    0.39
  10   3  11    1.39    0.40
  10   4  11    0.20    0.37
  10   5  11    3.62    0.55
  10  -3  12    4.96    0.51
  10  -2  12    1.24    0.36
  10  -1  12    2.65    0.44
  10  -1  12    2.23    0.42
  10   0  12    6.71    0.62
  10   1  12    2.38    0.46
  10   2  12    1.40    0.39
  10   3  12    5.04    0.60
 -11   2  12    0.28    0.43
 -11   1  12   14.97    1.08
 -11   0  12    6.19    0.71
  11   1 -12   18.18    1.07
  11   2 -12    0.22    0.33
  11   3 -12    7.76    0.77
 -11   4  11    0.09    0.41
 -11   3  11    6.35    0.72
 -11   2  11    7.34    0.77
 -11   1  11   20.86    1.23
  11   1 -11   23.69    1.23
  11   2 -11   10.12    0.78
  11   3 -11    9.68    0.79
  11   4 -11    0.16    0.32
  11   5 -11    8.96    0.80
 -11   6  10   -0.13    0.42
 -11   5  10    0.51    0.41
 -11   4  10    1.28    0.46
 -11   3  10    2.79    0.53
 -11   2  10    1.84    0.47
 -11   1  10    0.10    0.35
  11   0 -10    0.21    0.27
  11   1 -10    0.11    0.27
  11   2 -10    1.42    0.37
  11   3 -10    4.15    0.54
  11   4 -10    1.81    0.43
  11   5 -10    0.77    0.36
  11   6 -10    0.51    0.36
 -11   7   9    2.74    0.60
 -11   6   9   10.98    0.94
 -11   5   9   15.51    1.05
 -11   4   9    1.47    0.45
 -11   3   9    9.12    0.79
 -11   2   9   45.14    1.95
 -11   1   9   19.16    1.09
  11   0  -9   -0.05    0.24
  11   1  -9   23.85    1.16
  11   2  -9   49.00    1.99
  11   3  -9    9.66    0.71
  11   4  -9    1.58    0.37
  11   5  -9   16.73    0.98
  11   6  -9   13.61    0.89
  11   7  -9    2.43    0.47
 -11   8   8    0.66    0.48
 -11   7   8    3.32    0.58
 -11   6   8    0.70    0.42
 -11   5   8    3.72    0.57
 -11   4   8    4.13    0.57
 -11   3   8    6.34    0.65
 -11   2   8    0.19    0.32
  11   0  -8   15.38    0.85
  11   1  -8    7.73    0.61
  11   2  -8    0.48    0.26
  11   3  -8    5.43    0.54
  11   4  -8    3.62    0.46
  11   5  -8    4.36    0.50
  11   6  -8    1.69    0.39
  11   7  -8    5.31    0.60
  11   8  -8    0.99    0.40
 -11   8   7    1.49    0.50
 -11   7   7    5.33    0.67
 -11   6   7    3.20    0.55
 -11   5   7   15.19    0.98
 -11   4   7    1.50    0.40
 -11   3   7    3.68    0.51
 -11   2   7   34.04    1.53
  11  -1  -7    2.46    0.35
 -11   0   7    0.03    0.13
  11   0  -7   -0.28    0.18
 -11  -1   7    2.40    0.19
  11   1  -7    1.81    0.34
 -11  -2   7   35.24    1.10
  11   2  -7   35.01    1.47
 -11  -3   7    4.15    0.26
  11   3  -7    3.68    0.43
 -11  -4   7    1.49    0.19
  11   4  -7    1.61    0.33
 -11  -5   7   16.25    0.61
  11   5  -7   16.48    0.90
 -11  -6   7    5.15    0.36
  11   6  -7    4.36    0.53
  11   7  -7    7.23    0.65
  11   8  -7    2.61    0.47
 -11   9   6    0.36    0.42
 -11   8   6    1.62    0.50
 -11   7   6   12.08    0.91
 -11   6   6    0.18    0.33
 -11   5   6    9.26    0.73
 -11   4   6   32.63    1.49
 -11   3   6   54.79    2.17
 -11   2   6    1.82    0.39
  11  -1  -6   35.83    1.45
 -11   0   6   19.74    0.65
  11   0  -6   19.73    0.94
  11   1  -6   38.49    1.54
 -11  -2   6    1.85    0.15
  11   2  -6    1.55    0.30
 -11  -3   6   58.04    1.71
  11   3  -6   56.78    2.16
 -11  -4   6   33.73    1.04
  11   4  -6   31.73    1.37
 -11  -5   6   10.09    0.43
  11   5  -6    9.48    0.66
 -11  -6   6    0.10    0.16
  11   6  -6   -0.17    0.22
 -11  -7   6   10.67    0.50
  11   7  -6   11.26    0.76
  11   8  -6    2.35    0.44
  11   9  -6    0.13    0.34
 -11   9   5    0.70    0.44
 -11   8   5    0.49    0.42
 -11   7   5    0.68    0.39
 -11   6   5    1.26    0.39
 -11   5   5    2.83    0.43
 -11   4   5    0.08    0.24
 -11   3   5    0.28    0.25
 -11   2   5    3.20    0.44
  11  -1  -5    0.38    0.19
 -11   0   5    0.10    0.08
  11   0  -5   -0.05    0.16
 -11  -1   5    0.40    0.09
  11   1  -5    0.55    0.21
 -11  -2   5    2.54    0.17
  11   2  -5    2.86    0.35
 -11  -3   5    0.51    0.11
  11   3  -5    0.50    0.21
 -11  -4   5    0.59    0.14
  11   4  -5    0.70    0.24
 -11  -5   5    3.51    0.25
  11   5  -5    3.69    0.42
 -11  -6   5    1.87    0.22
  11   6  -5    1.59    0.34
  11   7  -5    0.69    0.31
  11   8  -5    0.94    0.34
  11   9  -5    1.52    0.42
 -11  10   4    0.42    0.48
 -11   9   4    2.22    0.53
 -11   8   4    6.73    0.70
 -11   7   4   22.08    1.19
 -11   6   4    3.62    0.50
 -11   5   4   21.09    1.07
 -11   4   4   30.02    1.35
 -11   3   4   35.05    1.49
 -11   2   4    2.60    0.37
  11  -1  -4  103.07    3.55
  11  -1  -4  103.95    3.58
  11   0  -4  190.18    6.38
  11   0  -4  196.43    6.50
 -11  -1   4   99.01    2.85
  11   1  -4  104.20    3.47
  11   1  -4   98.68    3.44
 -11  -2   4    2.51    0.14
  11   2  -4    2.17    0.29
  11   2  -4    2.63    0.26
 -11  -3   4   33.73    1.03
  11   3  -4   35.05    1.28
  11   3  -4   34.13    1.36
 -11  -4   4   28.87    0.91
  11   4  -4   29.75    1.22
  11   4  -4   29.46    1.09
 -11  -5   4   21.75    0.73
  11   5  -4   22.49    1.00
  11   6  -4    4.71    0.47
  11   7  -4   22.70    1.10
  11   8  -4    7.45    0.63
  11   9  -4    2.82    0.48
  11  10  -4    0.41    0.36
 -11  10   3   -0.15    0.41
 -11   9   3    1.64    0.47
 -11   8   3   -0.04    0.34
 -11   7   3    1.54    0.40
 -11   6   3   17.95    1.01
 -11   5   3    0.82    0.29
 -11   4   3    5.99    0.54
 -11   3   3    3.18    0.40
  11  -3  -3    3.58    0.34
 -11   2   3  105.13    3.73
  11  -2  -3  110.03    3.72
  11  -1  -3    0.43    0.18
  11  -1  -3    0.10    0.14
  11   0  -3   -0.04    0.13
  11   0  -3    0.08    0.15
  11   1  -3    0.34    0.15
  11   1  -3   -0.14    0.13
  11   2  -3  112.17    3.79
  11   3  -3    3.34    0.34
  11   3  -3    3.08    0.28
  11   4  -3    6.22    0.44
  11   4  -3    4.00    0.31
  11   5  -3    0.96    0.25
  11   6  -3   17.29    0.87
  11   7  -3    1.10    0.30
  11   8  -3    0.49    0.30
  11   9  -3    2.16    0.43
  11  10  -3    0.56    0.36
 -11  10   2    0.73    0.46
 -11   9   2    0.15    0.39
 -11   8   2   11.20    0.82
 -11   7   2    1.40    0.37
 -11   6   2    0.04    0.28
 -11   5   2    4.29    0.47
 -11   4   2   82.61    2.95
  11  -4  -2   81.67    2.90
 -11   3   2   74.19    2.69
  11  -3  -2   75.60    2.65
 -11   2   2    5.25    0.46
  11  -2  -2    3.34    0.32
  11  -1  -2   79.56    2.78
  11  -1  -2   79.56    2.74
  11   0  -2   45.86    1.71
  11   0  -2   47.39    1.70
  11   1  -2   79.48    2.60
  11   1  -2   70.89    2.61
  11   2  -2    3.01    0.27
  11   2  -2    3.52    0.31
  11   3  -2   77.15    2.61
  11   3  -2   73.43    2.60
  11   4  -2   82.38    2.87
  11   4  -2   83.93    2.86
  11   5  -2    4.98    0.44
  11   5  -2    4.71    0.34
  11   6  -2   -0.06    0.20
  11   7  -2    1.69    0.34
  11   8  -2   12.52    0.77
  11   9  -2   -0.01    0.28
  11  10  -2    1.10    0.39
 -11  10   1    3.42    0.57
 -11   9   1   21.23    1.16
 -11   8   1    1.92    0.44
 -11   7   1    8.11    0.65
 -11   6   1   18.56    0.98
 -11   5   1  100.09    3.46
  11  -5  -1   95.07    3.40
 -11   4   1    1.67    0.30
  11  -4  -1    1.91    0.26
 -11   3   1   62.99    2.39
  11  -3  -1   70.00    2.39
 -11   2   1   50.22    1.83
  11  -2  -1   47.41    1.78
  11  -1  -1  159.93    5.14
  11  -1  -1  152.60    5.27
  11   0  -1   -0.06    0.13
  11   0  -1   -0.21    0.10
  11   1  -1  168.40    5.55
  11   1  -1  161.68    5.41
  11   2  -1   49.76    1.82
  11   2  -1   53.85    1.85
  11   3  -1   66.08    2.29
  11   4  -1    2.47    0.26
  11   4  -1    1.85    0.25
  11   5  -1  104.36    3.62
  11   5  -1  108.30    3.64
  11   6  -1   19.42    0.91
  11   7  -1    7.79    0.58
  11   8  -1    3.12    0.42
  11   9  -1   22.71    1.12
  11  10  -1    4.23    0.54
 -11  10   0    0.04    0.41
 -11   9   0    0.01    0.36
 -11   8   0    0.01    0.33
 -11   7   0   -0.09    0.27
 -11   6   0   -0.35    0.25
  11  -6   0   -0.06    0.20
  11  -5   0   -0.09    0.18
  11  -5   0    0.02    0.04
 -11   4   0    0.02    0.19
  11  -4   0   -0.01    0.16
  11  -4   0    0.09    0.13
 -11   3   0    0.23    0.18
  11  -3   0   -0.01    0.09
  11  -3   0    0.53    0.18
 -11   2   0   -0.08    0.14
  11  -2   0    0.10    0.14
  11  -2   0   -0.03    0.08
 -11   1   0    0.11    0.15
  11  -1   0   -0.07    0.06
  11  -1   0   -0.05    0.13
  11   0   0    0.69    0.15
  11   1   0   -0.01    0.10
  11   1   0    0.25    0.16
  11   2   0    0.02    0.14
  11   2   0    0.01    0.11
  11   3   0    0.01    0.12
  11   3   0    0.05    0.16
  11   4   0    0.05    0.06
  11   4   0    0.01    0.14
  11   5   0    0.03    0.18
  11   5   0    0.09    0.17
  11   6   0   -0.05    0.18
  11   6   0    0.17    0.21
  11   7   0    0.14    0.23
  11   8   0    0.08    0.25
  11   9   0   -0.09    0.27
  11  10   0    0.06    0.32
 -11  10  -1    2.60    0.52
 -11   9  -1   20.00    1.09
 -11   8  -1    2.04    0.44
 -11   7  -1    8.12    0.64
  11  -7   1    8.96    0.47
 -11   6  -1   18.79    0.93
  11  -6   1   17.68    0.84
  11  -6   1   19.45    0.72
 -11   5  -1   97.58    3.53
  11  -5   1  106.64    3.02
  11  -5   1  101.74    3.54
 -11   4  -1    1.99    0.30
  11  -4   1    1.77    0.25
  11  -4   1    2.02    0.20
 -11   3  -1   66.36    2.35
  11  -3   1   69.40    1.97
  11  -3   1   63.87    2.35
  11  -2   1   49.01    1.83
  11  -2   1   52.75    1.51
 -11   1  -1  161.97    5.44
  11  -1   1  167.72    4.72
  11  -1   1  168.43    5.58
  11   0   1    0.02    0.10
  11   0   1   -0.07    0.13
  11   1   1  160.21    5.42
  11   1   1  161.79    5.24
  11   2   1   50.39    1.74
  11   2   1   49.68    1.79
  11   3   1   66.23    2.28
  11   3   1   68.13    2.35
  11   4   1    1.84    0.24
  11   4   1    1.77    0.23
  11   5   1  106.39    3.58
  11   6   1   18.50    0.81
  11   6   1   18.77    0.85
  11   7   1    8.26    0.56
  11   8   1    2.76    0.39
  11   9   1   22.42    1.08
  11  10   1    3.54    0.49
 -11  10  -2    0.86    0.40
 -11   9  -2   -0.04    0.32
 -11   8  -2   11.31    0.74
  11  -8   2   11.55    0.58
 -11   7  -2    1.91    0.35
  11  -7   2    1.76    0.27
  11  -7   2    1.56    0.28
 -11   6  -2   -0.03    0.24
  11  -6   2    0.00    0.18
  11  -6   2    0.12    0.20
 -11   5  -2    4.76    0.44
  11  -5   2    5.44    0.34
  11  -5   2    5.38    0.41
  11  -4   2   78.34    2.78
  11  -4   2   80.36    2.36
 -11   3  -2   74.96    2.61
  11  -3   2   74.91    2.65
  11  -3   2   77.68    2.24
 -11   2  -2    3.41    0.31
  11  -2   2    3.95    0.22
  11  -2   2    3.99    0.32
 -11   1  -2   80.96    2.75
  11  -1   2   80.68    2.38
  11  -1   2   82.64    2.84
  11   0   2   47.56    1.61
  11   0   2   45.96    1.70
  11   1   2   81.51    2.68
  11   1   2   79.64    2.79
  11   2   2    3.32    0.26
  11   2   2    3.32    0.31
  11   3   2   78.34    2.70
  11   3   2   76.62    2.60
  11   4   2   86.62    2.94
  11   4   2   88.13    3.03
  11   5   2    5.47    0.40
  11   5   2    5.12    0.39
  11   6   2    0.11    0.22
  11   6   2    0.08    0.19
  11   7   2    1.48    0.29
  11   7   2    1.87    0.31
  11   8   2   12.21    0.71
  11   9   2   -0.10    0.26
  11  10   2    1.50    0.38
 -11  10  -3    0.97    0.40
 -11   9  -3    2.18    0.40
  11  -9   3    2.66    0.36
 -11   8  -3    0.21    0.29
  11  -8   3    0.25    0.23
 -11   7  -3    1.19    0.30
  11  -7   3    1.40    0.27
  11  -7   3    1.85    0.29
 -11   6  -3   15.77    0.82
  11  -6   3   17.16    0.67
  11  -6   3   16.94    0.77
 -11   5  -3    0.34    0.16
  11  -5   3    1.10    0.22
 -11   4  -3    5.38    0.42
  11  -4   3    5.89    0.32
  11  -4   3    6.25    0.40
 -11   3  -3    3.75    0.34
  11  -3   3    5.02    0.28
  11  -3   3    4.12    0.34
  11  -2   3  110.17    3.78
 -11   1  -3    0.19    0.12
  11  -1   3    0.13    0.12
  11  -1   3    0.07    0.17
  11   0   3   -0.15    0.15
  11   1   3    0.14    0.17
  11   1   3    0.31    0.11
  11   2   3  108.53    3.63
  11   2   3  113.89    3.81
  11   3   3    3.85    0.35
  11   3   3    3.54    0.28
  11   4   3    6.86    0.45
  11   4   3    6.04    0.39
  11   5   3    1.13    0.25
  11   5   3    1.01    0.20
  11   6   3   17.19    0.80
  11   6   3   17.67    0.82
  11   7   3    1.65    0.30
  11   7   3    1.47    0.31
  11   8   3   -0.22    0.23
  11   9   3    2.13    0.38
  11  10   3    0.68    0.33
 -11  10  -4    0.04    0.34
  11 -10   4    0.28    0.31
 -11   9  -4    1.65    0.40
  11  -9   4    1.43    0.32
 -11   8  -4    7.97    0.60
  11  -8   4    7.87    0.49
 -11   7  -4   22.00    1.00
  11  -7   4   21.81    0.85
 -11   6  -4    4.62    0.42
  11  -6   4    5.58    0.41
  11  -6   4    5.33    0.36
 -11   5  -4   22.82    0.95
  11  -5   4   22.98    0.81
  11  -5   4   21.67    0.93
 -11   4  -4   28.92    1.13
  11  -4   4   30.84    1.01
  11  -4   4   29.39    1.16
 -11   3  -4   32.85    1.23
  11  -3   4   34.19    1.11
  11  -3   4   34.72    1.31
 -11   2  -4    2.30    0.20
  11  -2   4    2.31    0.29
  11  -2   4    2.90    0.24
  11  -1   4   99.76    3.44
  11   0   4  193.08    6.47
  11   1   4  103.51    3.61
  11   1   4  106.55    3.41
  11   2   4    2.95    0.31
  11   2   4    2.61    0.22
  11   3   4   35.40    1.26
  11   3   4   36.28    1.38
  11   4   4   31.45    1.15
  11   4   4   31.61    1.27
  11   5   4   23.59    1.04
  11   5   4   24.44    0.96
  11   6   4    5.03    0.45
  11   6   4    5.38    0.42
  11   7   4   23.27    0.99
  11   7   4   21.57    1.01
  11   8   4    7.80    0.58
  11   8   4    8.12    0.58
  11   9   4    2.43    0.40
  11  10   4   -0.08    0.30
  11  -9   5    1.72    0.35
  11  -8   5    0.83    0.28
  11  -7   5    0.60    0.25
  11  -6   5    1.44    0.26
  11  -6   5    1.84    0.28
  11  -5   5    3.82    0.32
  11  -5   5    3.71    0.35
  11  -4   5    0.93    0.20
  11  -4   5    0.42    0.22
  11  -3   5    0.43    0.23
  11  -3   5    0.42    0.17
  11  -2   5    2.83    0.31
  11  -2   5    2.68    0.26
  11  -1   5    0.42    0.20
  11   0   5    0.09    0.18
  11   1   5    1.04    0.24
  11   2   5    3.16    0.34
  11   3   5    0.41    0.13
  11   3   5    0.49    0.22
  11   4   5    0.59    0.16
  11   4   5    0.49    0.25
  11   5   5    3.86    0.32
  11   5   5    3.90    0.41
  11   6   5    1.81    0.34
  11   6   5    1.66    0.26
  11   7   5    0.82    0.32
  11   7   5    0.76    0.25
  11   8   5    0.69    0.28
  11   8   5    0.53    0.30
  11   9   5    1.27    0.34
  11  -9   6   -0.44    0.26
  11  -8   6    2.42    0.35
  11  -7   6   11.66    0.60
  11  -6   6   -0.07    0.21
  11  -5   6   10.00    0.55
  11  -5   6    9.42    0.49
  11  -4   6   33.68    1.30
  11  -4   6   32.06    1.13
  11  -3   6   54.64    2.02
  11  -3   6   55.47    1.75
  11  -2   6    1.80    0.24
  11  -2   6    1.83    0.28
  11  -1   6   36.88    1.41
  11   0   6   19.68    0.87
  11   1   6   41.13    1.58
  11   2   6    2.11    0.30
  11   3   6   58.72    2.19
  11   4   6   33.96    1.40
  11   5   6   10.08    0.65
  11   6   6    0.05    0.27
  11   7   6   11.06    0.71
  11   8   6    2.41    0.42
  11   9   6   -0.39    0.34
  11  -8   7    2.30    0.35
  11  -7   7    6.22    0.46
  11  -6   7    3.72    0.37
  11  -5   7   15.92    0.71
  11  -5   7   17.46    0.78
  11  -4   7    1.43    0.28
  11  -4   7    1.73    0.28
  11  -3   7    3.77    0.37
  11  -3   7    3.97    0.36
  11  -2   7   34.35    1.35
  11  -2   7   34.75    1.21
  11  -1   7    2.49    0.31
  11   0   7    0.01    0.21
  11   1   7    2.82    0.36
  11   2   7   35.48    1.44
  11   3   7    3.98    0.43
  11   4   7    1.47    0.33
  11   5   7   15.52    0.85
  11   6   7    4.12    0.49
  11   7   7    6.48    0.60
  11   8   7    2.36    0.47
  11  -8   8    0.49    0.32
  11  -7   8    4.48    0.42
  11  -6   8    0.82    0.28
  11  -5   8    4.16    0.39
  11  -4   8    4.95    0.46
  11  -4   8    4.25    0.38
  11  -3   8    6.42    0.45
  11  -3   8    6.64    0.48
  11  -2   8    0.37    0.25
  11  -2   8    0.36    0.23
  11  -1   8    8.45    0.55
  11   0   8   18.94    0.90
  11   1   8    8.22    0.58
  11   2   8    0.18    0.24
  11   3   8    6.64    0.53
  11   4   8    3.85    0.47
  11   5   8    4.31    0.48
  11   6   8    0.76    0.37
  11   7   8    4.66    0.56
  11   8   8    0.69    0.42
  11  -7   9    2.89    0.38
  11  -6   9   12.52    0.67
  11  -5   9   17.89    0.79
  11  -4   9    1.71    0.32
  11  -3   9    8.53    0.54
  11  -3   9   10.00    0.59
  11  -2   9   44.81    1.58
  11  -2   9   46.90    1.76
  11  -1   9   23.02    1.03
  11   0   9   -0.16    0.25
  11   1   9   22.51    1.05
  11   2   9   48.84    1.94
  11   3   9   10.28    0.70
  11   4   9    1.66    0.38
  11   5   9   17.91    0.99
  11   6   9   14.12    0.89
  11   7   9    2.48    0.50
  11  -6  10    0.27    0.28
  11  -5  10    0.82    0.31
  11  -4  10    1.46    0.32
  11  -3  10    3.82    0.42
  11  -3  10    3.96    0.42
  11  -2  10    1.52    0.31
  11  -2  10    1.01    0.30
  11  -1  10    0.33    0.30
  11   0  10    0.69    0.32
  11   1  10    0.75    0.33
  11   2  10    1.47    0.38
  11   3  10    4.37    0.52
  11   4  10    0.89    0.38
  11   5  10    0.25    0.35
  11   6  10    0.00    0.39
  11  -5  11    7.04    0.57
  11  -4  11    0.18    0.29
  11  -3  11    9.45    0.64
  11  -2  11    8.78    0.60
  11  -2  11    8.94    0.62
  11  -1  11   22.96    1.10
  11  -1  11   22.77    1.01
  11   0  11    0.11    0.33
  11   1  11   22.39    1.11
  11   2  11    9.74    0.73
  11   3  11   10.24    0.77
  11   4  11    0.31    0.38
  11   5  11    6.39    0.68
  11  -3  12    5.58    0.54
  11  -2  12    0.59    0.33
  11  -2  12    0.91    0.33
  11  -1  12   17.46    0.95
  11  -1  12   18.50    0.92
  11   0  12    8.50    0.68
  11   1  12   18.47    1.03
  11   2  12    0.77    0.37
  11   3  12    5.51    0.62
 -12   2  12   -0.59    0.39
 -12   1  12   -0.02    0.40
 -12   0  12   11.41    0.94
  12   1 -12    0.08    0.33
  12   2 -12   -0.11    0.31
 -12   4  11    1.79    0.52
 -12   3  11    0.54    0.43
 -12   2  11   12.92    1.00
 -12   1  11    2.08    0.53
  12   1 -11    2.15    0.46
  12   2 -11   13.81    0.92
  12   3 -11    0.65    0.37
  12   4 -11    3.56    0.55
 -12   6  10    1.75    0.54
 -12   5  10    0.16    0.40
 -12   3  10    0.31    0.39
 -12   2  10    1.56    0.45
 -12   1  10    4.79    0.63
  12   0 -10   34.85    1.55
  12   1 -10    4.10    0.51
  12   2 -10    1.24    0.37
  12   3 -10    0.33    0.32
  12   4 -10   26.06    1.32
  12   5 -10    0.24    0.31
  12   6 -10    2.48    0.51
 -12   7   9    0.93    0.47
 -12   6   9   -0.08    0.42
 -12   5   9    0.24    0.40
 -12   4   9    0.50    0.41
 -12   3   9    3.08    0.53
 -12   2   9    0.14    0.36
 -12   1   9    1.41    0.43
  12   0  -9   -0.13    0.25
  12   1  -9    1.55    0.37
  12   2  -9    0.34    0.29
  12   3  -9    4.09    0.52
  12   4  -9    1.80    0.40
  12   5  -9    0.26    0.32
  12   6  -9    0.20    0.33
  12   7  -9    0.32    0.35
 -12   7   8    0.23    0.46
 -12   6   8    2.75    0.54
 -12   5   8    1.58    0.47
 -12   4   8   47.06    2.04
 -12   3   8   24.01    1.27
 -12   2   8    0.89    0.38
 -12   1   8    2.05    0.41
  12   0  -8  100.95    3.60
  12   1  -8    1.80    0.35
  12   2  -8    0.74    0.30
  12   3  -8   25.22    1.21
  12   4  -8   53.65    2.13
  12   5  -8    1.76    0.39
  12   6  -8    4.38    0.54
  12   7  -8    0.26    0.34
  12   8  -8   19.42    1.14
 -12   8   7    4.51    0.67
 -12   7   7    0.20    0.41
 -12   5   7    0.59    0.36
 -12   4   7    4.52    0.56
 -12   3   7    0.25    0.31
 -12   2   7   72.87    2.79
  12  -1  -7   -0.06    0.20
  12   0  -7    0.02    0.20
  12   1  -7   -0.07    0.21
  12   2  -7   72.92    2.68
  12   3  -7    0.53    0.25
  12   4  -7    7.04    0.59
  12   5  -7    0.11    0.25
  12   6  -7   16.42    0.95
  12   7  -7    0.24    0.31
  12   8  -7    8.11    0.77
 -12   9   6    0.12    0.44
 -12   8   6    4.69    0.67
 -12   7   6    3.79    0.59
 -12   6   6    2.88    0.51
 -12   5   6    0.72    0.35
 -12   4   6   13.97    0.89
 -12   3   6    9.99    0.75
 -12   2   6    3.17    0.47
  12  -1  -6    2.29    0.34
  12   0  -6    9.64    0.62
  12   1  -6    2.86    0.38
  12   2  -6    2.31    0.36
  12   3  -6    9.42    0.65
  12   4  -6   14.41    0.80
  12   5  -6    0.65    0.28
  12   6  -6    3.13    0.45
  12   7  -6    5.18    0.57
  12   8  -6    7.18    0.69
  12   9  -6    0.00    0.33
 -12   9   5    0.73    0.44
 -12   8   5    7.92    0.82
 -12   7   5    0.20    0.38
 -12   6   5   45.60    1.96
 -12   5   5    1.35    0.37
 -12   4   5    2.11    0.39
 -12   3   5    0.55    0.29
 -12   2   5  186.98    6.32
  12  -1  -5    2.60    0.34
  12   0  -5   -0.07    0.17
  12   1  -5    2.80    0.36
 -12  -2   5  195.96    5.55
  12   2  -5  197.90    6.57
  12   2  -5  193.48    6.51
 -12  -3   5    0.50    0.11
  12   3  -5    0.53    0.17
  12   3  -5    0.49    0.22
 -12  -4   5    1.97    0.18
  12   4  -5    2.47    0.35
 -12  -5   5    2.05    0.20
  12   5  -5    1.63    0.32
  12   6  -5   48.20    1.90
  12   7  -5    0.10    0.27
  12   8  -5    6.96    0.65
  12   9  -5    0.39    0.36
 -12   9   4    0.11    0.41
 -12   8   4    0.74    0.42
 -12   7   4    0.89    0.41
 -12   6   4    0.88    0.36
 -12   5   4    0.17    0.27
 -12   4   4    6.67    0.60
 -12   3   4    2.28    0.38
 -12   2   4    1.40    0.33
  12  -1  -4    2.08    0.28
  12  -1  -4    1.80    0.28
  12   0  -4   22.28    0.95
  12   0  -4   22.31    0.99
  12   1  -4    2.86    0.33
  12   1  -4    2.67    0.30
 -12  -2   4    1.63    0.12
  12   2  -4    0.99    0.18
  12   2  -4    1.81    0.28
 -12  -3   4    2.55    0.17
  12   3  -4    3.39    0.29
  12   3  -4    2.83    0.34
  12   4  -4    7.55    0.54
  12   4  -4    7.07    0.41
  12   5  -4    0.54    0.24
  12   6  -4    1.59    0.32
  12   7  -4    0.64    0.31
  12   8  -4    0.82    0.35
  12   9  -4   -0.11    0.31
 -12  10   3    6.94    0.79
 -12   9   3    0.34    0.42
 -12   8   3   -0.07    0.35
 -12   7   3    0.28    0.35
 -12   5   3    2.15    0.39
 -12   4   3    5.28    0.55
 -12   3   3   13.03    0.77
  12  -3  -3   13.34    0.68
 -12   2   3  124.36    4.43
  12  -2  -3  133.98    4.46
  12  -1  -3   39.15    1.49
  12  -1  -3   38.41    1.49
  12   0  -3    0.17    0.15
  12   0  -3   -0.09    0.15
  12   1  -3   34.90    1.37
  12   1  -3   35.31    1.35
  12   2  -3   75.32    2.65
  12   3  -3   11.04    0.57
  12   3  -3   13.46    0.66
  12   4  -3    4.35    0.40
  12   4  -3    3.38    0.30
  12   5  -3    2.97    0.36
  12   6  -3   48.61    1.87
  12   7  -3    0.58    0.29
  12   8  -3    0.29    0.31
  12   9  -3    0.03    0.31
  12  10  -3    6.56    0.68
 -12  10   2    2.63    0.59
 -12   9   2    0.31    0.42
 -12   8   2   20.33    1.14
 -12   7   2    2.62    0.46
 -12   6   2    2.33    0.43
 -12   5   2    0.81    0.30
 -12   4   2   98.98    3.53
  12  -4  -2  100.13    3.49
 -12   3   2    9.49    0.64
  12  -3  -2   10.03    0.57
 -12   2   2    1.81    0.32
  12  -2  -2    1.45    0.23
  12  -1  -2   10.00    0.54
  12  -1  -2    8.86    0.50
  12   0  -2  158.32    5.09
  12   0  -2  148.63    5.21
  12   1  -2    8.86    0.50
  12   1  -2    7.82    0.47
  12   2  -2    1.23    0.22
  12   2  -2    1.98    0.24
  12   3  -2    9.34    0.49
  12   3  -2    9.38    0.54
  12   4  -2  103.06    3.57
  12   4  -2  106.93    3.59
  12   5  -2    1.00    0.26
  12   5  -2    1.17    0.22
  12   6  -2    2.42    0.36
  12   7  -2    3.17    0.42
  12   8  -2   22.33    1.09
  12   9  -2    0.53    0.34
  12  10  -2    3.29    0.52
 -12  10   1    0.40    0.45
 -12   9   1    1.23    0.47
 -12   8   1    0.32    0.37
 -12   7   1    0.09    0.30
 -12   6   1    2.29    0.40
 -12   5   1    0.55    0.30
  12  -5  -1    0.50    0.23
 -12   4   1    2.45    0.35
  12  -4  -1    2.10    0.30
 -12   3   1    1.02    0.25
  12  -3  -1    0.95    0.21
 -12   2   1    0.09    0.19
  12  -2  -1    0.55    0.18
  12  -1  -1    0.09    0.16
  12  -1  -1    0.35    0.15
  12   0  -1   -0.15    0.14
  12   0  -1   -0.08    0.12
  12   1  -1    0.15    0.14
  12   1  -1    0.17    0.16
  12   2  -1    0.25    0.17
  12   2  -1    0.35    0.15
  12   3  -1    1.05    0.20
  12   3  -1    1.30    0.22
  12   4  -1    3.03    0.30
  12   4  -1    2.44    0.29
  12   5  -1    0.65    0.24
  12   5  -1    0.52    0.22
  12   6  -1    1.71    0.31
  12   7  -1    0.14    0.25
  12   8  -1    0.12    0.28
  12   9  -1    1.37    0.38
  12  10  -1    0.85    0.37
 -12  10   0    6.93    0.72
 -12   9   0    4.54    0.59
 -12   8   0   27.31    1.32
 -12   7   0    0.73    0.33
 -12   6   0   47.64    1.88
  12  -6   0   45.88    1.77
 -12   5   0    7.94    0.60
  12  -5   0    7.27    0.50
 -12   4   0   98.29    3.53
  12  -4   0  108.29    2.98
  12  -4   0   97.95    3.53
 -12   3   0   30.23    1.27
  12  -3   0   28.87    1.22
  12  -3   0   32.82    0.96
 -12   2   0   20.55    0.93
  12  -2   0   18.73    0.86
  12  -2   0   22.45    0.66
  12   0   0  175.86    4.87
  12   0   0  168.70    5.64
  12   0   0  173.06    5.80
  12   1   0    1.42    0.21
  12   1   0    1.80    0.24
  12   2   0   19.92    0.83
  12   2   0   20.80    0.86
  12   3   0   29.87    1.16
  12   3   0   30.77    1.18
  12   4   0   65.65    2.32
  12   5   0    7.19    0.50
  12   5   0    7.26    0.47
  12   6   0   48.19    1.79
  12   6   0   50.24    1.85
  12   7   0    0.94    0.29
  12   8   0   30.55    1.33
  12   9   0    4.58    0.53
  12  10   0    7.49    0.66
 -12  10  -1    0.69    0.42
 -12   9  -1    2.14    0.46
 -12   8  -1    0.48    0.36
 -12   7  -1   -0.09    0.28
  12  -7   1   -0.01    0.22
 -12   6  -1    1.95    0.35
  12  -6   1    2.23    0.26
  12  -6   1    1.42    0.29
 -12   5  -1    0.02    0.26
  12  -5   1    0.05    0.05
  12  -5   1    0.49    0.22
 -12   4  -1    2.49    0.34
  12  -4   1    3.16    0.24
  12  -4   1    2.04    0.29
 -12   3  -1    0.82    0.22
  12  -3   1    1.20    0.15
  12  -3   1    1.25    0.23
 -12   2  -1    0.07    0.10
  12  -2   1    0.05    0.09
  12  -2   1    0.00    0.16
 -12   1  -1    0.08    0.16
  12  -1   1    0.07    0.08
  12  -1   1    0.45    0.18
  12   0   1   -0.09    0.10
  12   0   1   -0.15    0.15
  12   1   1    0.65    0.15
  12   1   1    0.42    0.18
  12   2   1    0.13    0.17
  12   2   1    0.12    0.12
  12   3   1    0.60    0.20
  12   3   1    0.96    0.18
  12   4   1    2.25    0.27
  12   4   1    2.19    0.27
  12   5   1    0.43    0.22
  12   5   1    0.79    0.23
  12   6   1    2.29    0.32
  12   6   1    2.41    0.30
  12   7   1    0.02    0.22
  12   8   1    0.52    0.28
  12   9   1    1.69    0.38
  12  10   1    0.43    0.33
 -12  10  -2    1.94    0.48
 -12   9  -2    0.49    0.38
 -12   8  -2   20.03    1.05
  12  -8   2   21.25    0.84
 -12   7  -2    3.48    0.45
  12  -7   2    2.89    0.36
  12  -7   2    3.42    0.33
 -12   6  -2    1.57    0.32
  12  -6   2    2.26    0.26
  12  -6   2    1.92    0.30
 -12   5  -2    1.23    0.28
  12  -5   2    1.19    0.21
  12  -5   2    1.00    0.24
  12  -4   2  101.03    3.50
 -12   3  -2    9.44    0.56
  12  -3   2   10.09    0.53
  12  -3   2   10.41    0.41
 -12   2  -2    1.62    0.23
  12  -2   2    1.45    0.24
  12  -2   2    1.57    0.16
 -12   1  -2    9.52    0.52
  12  -1   2   10.66    0.55
  12  -1   2   10.09    0.39
  12   0   2  161.35    5.09
  12   0   2  151.37    5.29
  12   1   2    9.99    0.48
  12   1   2    9.89    0.52
  12   2   2    1.46    0.19
  12   2   2    1.43    0.23
  12   3   2    9.44    0.49
  12   3   2   10.40    0.53
  12   4   2  105.65    3.60
  12   4   2  103.49    3.49
  12   5   2    1.08    0.26
  12   5   2    0.97    0.23
  12   6   2    2.61    0.32
  12   6   2    2.18    0.31
  12   7   2    3.83    0.40
  12   7   2    1.81    0.29
  12   8   2   22.49    1.05
  12   9   2    1.04    0.33
  12  10   2    2.20    0.41
 -12  10  -3    6.12    0.65
 -12   9  -3   -0.25    0.32
  12  -9   3    0.18    0.25
 -12   8  -3    0.23    0.30
  12  -8   3    0.21    0.23
 -12   7  -3    0.39    0.29
  12  -7   3    0.09    0.23
  12  -7   3    0.42    0.24
 -12   6  -3   43.30    1.74
  12  -6   3   45.86    1.72
  12  -6   3   46.97    1.48
 -12   5  -3    3.64    0.39
  12  -5   3    3.64    0.28
  12  -5   3    3.29    0.35
 -12   4  -3    4.33    0.39
  12  -4   3    4.45    0.29
  12  -4   3    4.33    0.38
 -12   3  -3   13.25    0.66
  12  -3   3   14.81    0.67
  12  -2   3  130.21    4.42
  12  -2   3  129.11    3.76
  12  -1   3   35.57    1.39
  12  -1   3   37.33    1.15
 -12   0  -3    0.13    0.13
  12   0   3   -0.01    0.15
  12   1   3   37.62    1.33
  12   1   3   38.50    1.43
  12   2   3  129.95    4.24
  12   2   3  129.91    4.43
  12   3   3   13.86    0.60
  12   3   3   14.63    0.67
  12   4   3    5.22    0.37
  12   4   3    4.70    0.40
  12   5   3    3.69    0.33
  12   5   3    3.48    0.37
  12   6   3   47.21    1.75
  12   6   3   47.66    1.79
  12   7   3    0.40    0.24
  12   7   3    0.39    0.25
  12   8   3    0.39    0.27
  12   9   3    0.27    0.28
  12  10   3    6.07    0.59
 -12   9  -4   -0.27    0.30
  12  -9   4    0.06    0.26
 -12   8  -4    0.59    0.32
  12  -8   4    0.17    0.24
 -12   7  -4    0.10    0.24
  12  -7   4    0.55    0.25
 -12   6  -4    1.38    0.31
  12  -6   4    1.45    0.29
  12  -6   4    1.43    0.24
 -12   5  -4    0.61    0.24
  12  -5   4    0.65    0.23
  12  -5   4    0.50    0.19
 -12   4  -4    7.40    0.46
  12  -4   4    7.60    0.46
  12  -4   4    6.82    0.37
 -12   3  -4    3.21    0.28
  12  -3   4    2.86    0.26
  12  -3   4    2.36    0.30
 -12   2  -4    1.57    0.19
  12  -2   4    1.41    0.26
  12  -2   4    1.91    0.21
  12  -1   4    1.89    0.27
  12  -1   4    1.64    0.19
  12   0   4   22.22    0.93
  12   1   4    2.97    0.31
  12   1   4    2.71    0.21
  12   2   4    1.86    0.18
  12   2   4    1.48    0.27
  12   3   4    2.68    0.33
  12   3   4    2.77    0.23
  12   4   4    7.18    0.50
  12   4   4    7.39    0.42
  12   5   4    0.17    0.24
  12   5   4    0.40    0.19
  12   6   4    1.41    0.30
  12   6   4    1.60    0.26
  12   7   4    0.42    0.24
  12   7   4    0.76    0.30
  12   8   4    0.54    0.31
  12   8   4    0.75    0.29
  12   9   4    0.10    0.29
  12  -9   5    0.26    0.30
  12  -8   5    8.25    0.51
  12  -7   5   -0.24    0.22
  12  -6   5   50.50    1.82
  12  -6   5   46.41    1.57
  12  -5   5    1.76    0.25
  12  -5   5    1.94    0.28
  12  -4   5    2.11    0.24
  12  -4   5    2.13    0.30
  12  -3   5    0.47    0.23
  12  -3   5    0.26    0.17
  12  -2   5  196.12    5.65
  12  -2   5  194.60    6.59
  12  -1   5    2.25    0.29
  12   0   5   -0.16    0.16
  12   1   5    2.55    0.31
  12   2   5  216.98    7.31
  12   3   5    0.67    0.26
  12   4   5    1.99    0.34
  12   5   5    2.01    0.33
  12   6   5   48.38    1.94
  12   6   5   53.04    1.84
  12   7   5   -0.08    0.27
  12   8   5    8.47    0.64
  12  -9   6   -0.02    0.27
  12  -8   6    5.65    0.46
  12  -7   6    4.20    0.40
  12  -6   6    3.01    0.33
  12  -5   6    0.37    0.23
  12  -5   6    0.49    0.21
  12  -4   6   14.90    0.66
  12  -4   6   16.27    0.77
  12  -3   6   10.05    0.60
  12  -3   6    8.96    0.49
  12  -2   6    2.58    0.32
  12  -2   6    2.46    0.28
  12  -1   6    2.43    0.32
  12   0   6   10.35    0.59
  12   1   6    2.57    0.34
  12   2   6    2.45    0.33
  12   3   6   10.02    0.61
  12   4   6   15.64    0.80
  12   5   6    0.58    0.30
  12   6   6    2.72    0.41
  12   7   6    4.51    0.50
  12   8   6    6.16    0.59
  12   9   6   -0.08    0.36
  12  -8   7    5.76    0.47
  12  -7   7    0.08    0.25
  12  -6   7   14.71    0.67
  12  -5   7   -0.21    0.20
  12  -5   7    0.24    0.24
  12  -4   7    5.90    0.42
  12  -4   7    6.99    0.51
  12  -3   7    0.10    0.23
  12  -3   7    0.09    0.21
  12  -2   7   74.84    2.34
  12  -2   7   75.39    2.69
  12  -1   7    0.10    0.23
  12   0   7   -0.17    0.22
  12   1   7    0.08    0.22
  12   2   7   77.63    2.82
  12   3   7   -0.10    0.26
  12   4   7    6.06    0.54
  12   5   7   -0.09    0.29
  12   6   7   16.77    0.91
  12   7   7    0.12    0.35
  12   8   7    5.60    0.60
  12  -7   8    0.13    0.25
  12  -6   8    4.40    0.41
  12  -5   8    1.38    0.30
  12  -4   8   52.28    1.97
  12  -4   8   51.30    1.72
  12  -3   8   23.39    0.93
  12  -3   8   24.72    1.07
  12  -2   8    0.85    0.26
  12  -2   8    0.67    0.28
  12  -1   8    1.73    0.31
  12   0   8  101.17    3.57
  12   1   8    2.59    0.39
  12   2   8    0.89    0.30
  12   3   8   24.28    1.13
  12   4   8   54.69    2.14
  12   5   8    1.70    0.40
  12   6   8    4.14    0.52
  12   7   8   -0.23    0.33
  12  -7   9   -0.22    0.26
  12  -6   9   -0.26    0.27
  12  -5   9    0.54    0.28
  12  -4   9    1.50    0.34
  12  -4   9    1.06    0.28
  12  -3   9    3.43    0.40
  12  -3   9    4.44    0.43
  12  -2   9    0.50    0.27
  12  -2   9    0.23    0.26
  12  -1   9    1.52    0.32
  12   0   9   -0.02    0.25
  12   1   9    2.15    0.36
  12   2   9    0.69    0.33
  12   3   9    3.96    0.47
  12   4   9    1.41    0.39
  12   5   9    0.18    0.34
  12   6   9    0.08    0.36
  12   7   9   -0.03    0.38
  12  -6  10    1.80    0.35
  12  -5  10   -0.19    0.27
  12  -4  10   25.94    1.04
  12  -3  10    0.25    0.27
  12  -3  10    0.34    0.28
  12  -2  10    1.18    0.32
  12  -2  10    0.89    0.34
  12  -1  10    4.17    0.46
  12  -1  10    5.09    0.47
  12   0  10   35.36    1.49
  12   1  10    4.93    0.52
  12   2  10    0.72    0.36
  12   3  10    0.48    0.36
  12   4  10   23.34    1.16
  12   5  10    0.03    0.35
  12   6  10    1.71    0.45
  12  -4  11    2.77    0.41
  12  -3  11    0.84    0.32
  12  -2  11   14.48    0.76
  12  -2  11   14.06    0.81
  12  -1  11    2.07    0.40
  12  -1  11    2.03    0.40
  12   0  11    0.08    0.34
  12   1  11    1.91    0.41
  12   2  11   16.02    0.94
  12   3  11    0.10    0.39
  12   4  11    2.89    0.52
  12  -2  12   -0.02    0.36
  12  -2  12    0.34    0.34
  12  -1  12   -0.03    0.39
  12  -1  12   -0.20    0.31
  12   0  12   12.42    0.82
  12   1  12   -0.06    0.39
  12   2  12   -0.18    0.41
 -13   1  12   14.27    1.09
 -13   0  12    3.88    0.63
  13   1 -12   14.73    0.99
  13   2 -12    0.30    0.36
 -13   4  11    0.56    0.46
 -13   2  11    2.38    0.56
 -13   1  11   12.95    1.00
 -13   0  11   -0.29    0.37
  13   1 -11   17.19    1.07
  13   2 -11    2.86    0.50
  13   3 -11   15.66    1.02
  13   4 -11    1.57    0.44
 -13   5  10    0.45    0.45
 -13   4  10    1.04    0.47
 -13   3  10    3.48    0.60
 -13   2  10    0.11    0.38
 -13   1  10    0.17    0.37
  13   0 -10    0.89    0.35
  13   1 -10    0.19    0.30
  13   2 -10    0.06    0.29
  13   3 -10    4.06    0.55
  13   4 -10    0.43    0.34
  13   5 -10    1.35    0.41
 -13   6   9    2.15    0.55
 -13   4   9    0.27    0.40
 -13   3   9   16.11    1.07
 -13   2   9   11.23    0.89
 -13   1   9   20.40    1.16
  13   0  -9    0.12    0.28
  13   1  -9   23.13    1.17
  13   2  -9   13.48    0.87
  13   3  -9   16.97    0.99
  13   4  -9    0.38    0.32
  13   5  -9   18.50    1.07
  13   6  -9    2.70    0.50
 -13   7   8    1.25    0.54
 -13   6   8   -0.03    0.40
 -13   5   8    0.58    0.43
 -13   4   8    1.60    0.46
 -13   3   8    9.28    0.81
 -13   2   8    0.01    0.33
  13   0  -8    0.61    0.29
  13   1  -8   11.27    0.76
  13   2  -8    0.43    0.28
  13   3  -8    9.81    0.72
  13   4  -8    1.86    0.39
  13   5  -8    0.21    0.30
  13   6  -8   -0.02    0.28
  13   7  -8    3.50    0.53
 -13   8   7    0.26    0.46
 -13   7   7    0.33    0.45
 -13   6   7    2.77    0.54
 -13   4   7   -0.16    0.30
 -13   3   7    0.81    0.36
 -13   2   7    2.37    0.47
  13  -1  -7   20.02    1.00
  13   0  -7    0.08    0.22
  13   1  -7   20.24    1.02
  13   2  -7    2.07    0.37
  13   3  -7    0.70    0.28
  13   4  -7   -0.01    0.24
  13   5  -7   23.53    1.17
  13   6  -7    3.39    0.49
  13   7  -7    0.23    0.32
  13   8  -7    0.19    0.35
 -13   8   6    1.87    0.53
 -13   7   6   15.15    1.10
 -13   6   6    1.91    0.48
 -13   5   6    8.25    0.79
 -13   4   6    2.59    0.46
 -13   3   6   59.96    2.39
 -13   2   6    3.46    0.50
  13  -1  -6   14.94    0.81
  13   0  -6    1.06    0.28
  13   1  -6   14.30    0.80
  13   2  -6    2.86    0.39
  13   3  -6   62.41    2.35
  13   4  -6    2.14    0.37
  13   5  -6   11.22    0.73
  13   6  -6    2.96    0.45
  13   7  -6   16.01    0.96
  13   8  -6    1.68    0.42
 -13   9   5    4.25    0.68
 -13   8   5    0.91    0.46
 -13   7   5   -0.17    0.37
 -13   6   5    0.63    0.40
 -13   5   5    9.34    0.76
 -13   4   5    5.30    0.58
 -13   3   5   -0.18    0.25
 -13   2   5    0.25    0.30
  13  -1  -5    2.66    0.36
  13   0  -5   -0.05    0.18
  13   1  -5    3.85    0.35
  13   1  -5    2.61    0.36
  13   2  -5    0.67    0.20
  13   2  -5    0.73    0.25
  13   3  -5    0.26    0.17
  13   3  -5    0.03    0.20
  13   4  -5    5.86    0.51
  13   5  -5    9.82    0.67
  13   6  -5    0.17    0.28
  13   7  -5   -0.18    0.26
  13   8  -5    0.44    0.33
  13   9  -5    6.68    0.71
 -13   9   4   -0.18    0.40
 -13   8   4    7.53    0.80
 -13   7   4   26.64    1.39
 -13   6   4    5.69    0.64
 -13   5   4    0.30    0.30
 -13   4   4   11.42    0.78
 -13   3   4   37.10    1.60
 -13   2   4    2.57    0.41
  13  -2  -4    1.95    0.31
  13  -1  -4  111.17    3.81
  13  -1  -4  106.54    3.74
  13   0  -4   20.93    0.93
  13   0  -4   20.75    0.95
  13   1  -4  106.15    3.73
  13   1  -4  111.07    3.78
  13   2  -4    1.69    0.28
  13   3  -4   35.37    1.38
  13   3  -4   36.93    1.46
  13   4  -4   11.31    0.68
  13   5  -4    0.89    0.28
  13   6  -4    6.41    0.56
  13   7  -4   25.85    1.23
  13   8  -4    7.75    0.66
  13   9  -4    0.39    0.36
 -13   9   3    3.98    0.62
 -13   8   3    2.30    0.50
 -13   7   3    3.25    0.53
 -13   6   3    0.14    0.32
 -13   5   3   12.16    0.81
 -13   4   3   11.95    0.78
 -13   3   3   14.96    0.86
  13  -3  -3   15.94    0.78
 -13   2   3    3.06    0.40
  13  -2  -3    2.76    0.34
  13  -1  -3   19.50    0.88
  13  -1  -3   18.35    0.87
  13   0  -3   -0.07    0.16
  13   0  -3   -0.08    0.16
  13   1  -3   16.39    0.78
  13   1  -3   17.79    0.81
  13   2  -3    2.40    0.29
  13   2  -3    3.08    0.34
  13   3  -3   10.60    0.56
  13   4  -3    7.64    0.45
  13   5  -3   13.54    0.75
  13   6  -3    0.56    0.27
  13   7  -3    3.58    0.46
  13   8  -3    4.07    0.53
  13   9  -3    6.34    0.65
 -13  10   2    0.23    0.47
 -13   9   2    1.18    0.47
 -13   8   2    0.07    0.36
 -13   7   2    6.01    0.67
 -13   6   2    0.35    0.33
 -13   5   2   80.90    3.00
 -13   4   2    2.16    0.38
  13  -4  -2    1.91    0.29
 -13   3   2   17.76    0.93
  13  -3  -2   18.70    0.85
 -13   2   2    1.27    0.30
  13  -2  -2    1.03    0.24
  13  -1  -2   45.09    1.66
  13  -1  -2   43.43    1.68
  13   0  -2    1.69    0.26
  13   0  -2    1.58    0.25
  13   1  -2   44.06    1.62
  13   1  -2   42.54    1.63
  13   2  -2    0.87    0.20
  13   2  -2    0.86    0.21
  13   3  -2   17.90    0.83
  13   4  -2    1.69    0.28
  13   4  -2    2.20    0.27
  13   5  -2   91.19    3.02
  13   5  -2   82.79    3.04
  13   6  -2    0.56    0.26
  13   7  -2    5.73    0.56
  13   8  -2    0.74    0.35
  13   9  -2    1.95    0.44
  13  10  -2    0.41    0.36
 -13  10   1    3.23    0.62
 -13   9   1   18.15    1.12
 -13   8   1   -0.09    0.35
 -13   7   1    0.94    0.38
 -13   6   1   13.31    0.85
 -13   5   1   83.02    3.04
  13  -5  -1   82.89    2.98
 -13   4   1    1.99    0.35
  13  -4  -1    2.39    0.31
 -13   3   1   20.03    0.99
  13  -3  -1   22.56    0.95
 -13   2   1    1.78    0.31
  13  -2  -1    1.43    0.25
  13  -1  -1  104.76    3.74
  13  -1  -1  111.72    3.65
  13   0  -1   -0.03    0.14
  13   0  -1   -0.13    0.16
  13   1  -1  117.96    3.94
  13   1  -1  111.59    3.85
  13   2  -1    1.82    0.24
  13   2  -1    1.14    0.21
  13   3  -1   23.27    0.99
  13   3  -1   24.37    0.97
  13   4  -1    2.12    0.29
  13   4  -1    2.24    0.27
  13   5  -1   92.51    3.12
  13   5  -1   86.26    3.11
  13   6  -1   13.97    0.77
  13   7  -1    1.65    0.36
  13   8  -1   -0.09    0.27
  13   9  -1   20.91    1.09
  13  10  -1    4.03    0.55
 -13  10   0    0.01    0.44
 -13   9   0    0.24    0.41
 -13   8   0    0.04    0.34
 -13   7   0   -0.48    0.28
 -13   6   0   -0.11    0.27
  13  -6   0   -0.01    0.22
 -13   5   0    0.04    0.27
  13  -5   0   -0.21    0.21
 -13   4   0   -0.07    0.22
  13  -4   0    0.18    0.20
  13  -4   0    0.17    0.13
 -13   3   0    0.01    0.19
  13  -3   0   -0.17    0.17
  13  -3   0   -0.02    0.10
 -13   2   0    0.07    0.18
  13  -2   0   -0.10    0.17
  13  -2   0   -0.01    0.08
 -13   1   0    0.14    0.17
  13  -1   0    0.02    0.06
  13  -1   0    0.00    0.15
  13   0   0    0.25    0.14
  13   0   0    0.31    0.17
  13   0   0    0.02    0.05
  13   1   0    0.06    0.17
  13   1   0    0.16    0.13
  13   2   0   -0.01    0.17
  13   2   0    0.05    0.13
  13   3   0    0.22    0.19
  13   3   0   -0.05    0.14
  13   4   0   -0.13    0.20
  13   4   0   -0.15    0.15
  13   5   0   -0.11    0.19
  13   5   0   -0.22    0.19
  13   6   0   -0.03    0.21
  13   6   0    0.24    0.23
  13   7   0    0.10    0.24
  13   8   0   -0.36    0.25
  13   9   0    0.16    0.30
  13  10   0    0.13    0.33
 -13  10  -1    4.20    0.61
 -13   9  -1   17.78    1.04
 -13   8  -1    0.03    0.35
 -13   7  -1    0.75    0.34
  13  -7   1    1.03    0.30
 -13   6  -1   12.14    0.76
  13  -6   1   11.41    0.67
  13  -6   1   14.03    0.57
 -13   5  -1   83.04    3.07
  13  -5   1   91.14    2.57
  13  -5   1   83.09    3.05
 -13   4  -1    1.16    0.28
  13  -4   1    1.18    0.26
  13  -4   1    2.42    0.21
 -13   3  -1   18.98    0.94
  13  -3   1   23.61    0.71
  13  -3   1   20.68    0.92
  13  -2   1    1.63    0.14
  13  -2   1    1.26    0.24
 -13   1  -1  111.29    3.87
  13  -1   1  118.19    3.30
  13  -1   1  115.67    3.95
  13   0   1    0.02    0.17
  13   0   1   -0.03    0.08
  13   0   1   -0.07    0.11
  13   1   1  108.70    3.79
  13   1   1  111.44    3.66
  13   2   1    1.57    0.22
  13   2   1    1.81    0.26
  13   3   1   23.01    0.95
  13   3   1   22.84    0.93
  13   4   1    2.26    0.28
  13   4   1    2.09    0.29
  13   5   1   88.85    3.08
  13   5   1   87.17    3.03
  13   6   1   11.24    0.62
  13   6   1   13.93    0.70
  13   7   1    1.39    0.31
  13   8   1    0.21    0.27
  13   9   1   20.57    1.06
  13  10   1    3.47    0.49
 -13  10  -2    0.66    0.43
 -13   9  -2    2.02    0.47
 -13   8  -2    0.74    0.37
  13  -8   2    0.56    0.25
 -13   7  -2    5.61    0.56
  13  -7   2    4.96    0.46
  13  -7   2    5.95    0.41
 -13   6  -2    0.53    0.29
  13  -6   2    0.22    0.20
  13  -6   2    0.28    0.24
 -13   5  -2   82.82    2.90
  13  -5   2   80.47    2.90
  13  -4   2    3.82    0.36
  13  -4   2    2.23    0.23
 -13   3  -2   17.19    0.84
  13  -3   2   18.99    0.83
  13  -3   2   19.25    0.64
 -13   2  -2    1.01    0.22
  13  -2   2    1.26    0.24
  13  -2   2    0.90    0.14
 -13   1  -2   45.59    1.69
  13  -1   2   47.43    1.41
  13  -1   2   47.16    1.73
  13   0   2    1.97    0.28
  13   0   2    1.94    0.22
  13   1   2   44.82    1.70
  13   1   2   47.05    1.62
  13   2   2    1.09    0.23
  13   2   2    1.04    0.18
  13   3   2   18.89    0.83
  13   3   2   18.43    0.78
  13   4   2    1.95    0.29
  13   4   2    2.17    0.27
  13   5   2   89.46    3.06
  13   5   2   88.71    3.12
  13   6   2    0.28    0.22
  13   6   2    0.58    0.25
  13   7   2    6.36    0.53
  13   8   2    0.65    0.30
  13   9   2    2.02    0.40
  13  10   2    0.31    0.33
 -13   9  -3    6.31    0.63
  13  -9   3    5.86    0.48
 -13   8  -3    3.13    0.45
  13  -8   3    3.35    0.36
 -13   7  -3    3.63    0.44
  13  -7   3    3.50    0.41
  13  -7   3    3.90    0.35
 -13   6  -3    0.37    0.27
  13  -6   3    0.82    0.22
  13  -6   3    0.43    0.24
 -13   5  -3   13.58    0.74
  13  -5   3   14.11    0.57
  13  -5   3   14.09    0.71
 -13   4  -3   12.10    0.62
  13  -4   3   12.07    0.59
  13  -4   3    8.51    0.42
 -13   3  -3   14.48    0.70
  13  -3   3   15.03    0.70
  13  -3   3   14.44    0.55
 -13   2  -3    2.03    0.25
  13  -2   3    2.94    0.32
  13  -2   3    3.20    0.25
  13  -1   3   18.42    0.82
  13  -1   3   18.56    0.65
 -13   0  -3   -0.04    0.13
  13   0   3    0.10    0.17
  13   1   3   18.88    0.84
  13   1   3   19.49    0.76
  13   2   3    3.06    0.27
  13   2   3    2.91    0.33
  13   3   3   15.68    0.74
  13   3   3   15.70    0.68
  13   4   3   12.89    0.67
  13   4   3   12.94    0.62
  13   5   3   15.88    0.74
  13   5   3   15.74    0.79
  13   6   3    0.24    0.25
  13   6   3    0.70    0.23
  13   7   3    3.81    0.42
  13   7   3    3.80    0.40
  13   8   3    4.35    0.46
  13   9   3    6.37    0.59
  13  -9   4    0.38    0.29
  13  -8   4    7.26    0.49
  13  -7   4   28.43    1.04
  13  -6   4    6.05    0.40
  13  -6   4    6.31    0.49
 -13   5  -4    0.90    0.27
  13  -5   4    0.80    0.25
  13  -5   4    1.25    0.22
  13  -4   4   11.37    0.50
  13  -4   4   12.10    0.62
  13  -3   4   37.53    1.24
  13  -3   4   39.47    1.48
  13  -2   4    1.70    0.29
  13  -1   4   51.87    1.60
  13   0   4   19.60    0.87
  13   1   4  112.42    3.63
  13   1   4  109.65    3.83
  13   2   4    2.08    0.21
  13   2   4    2.12    0.30
  13   3   4   39.34    1.52
  13   3   4   38.77    1.39
  13   4   4   12.14    0.58
  13   4   4   12.34    0.68
  13   5   4    0.76    0.28
  13   5   4    1.04    0.22
  13   6   4    6.23    0.51
  13   6   4    7.03    0.49
  13   7   4   27.72    1.22
  13   7   4   29.24    1.19
  13   8   4    6.67    0.55
  13   8   4    7.30    0.57
  13   9   4    0.16    0.29
  13  -9   5    4.86    0.46
  13  -8   5    0.35    0.26
  13  -7   5   -0.09    0.20
  13  -6   5    0.43    0.23
  13  -6   5    0.15    0.25
  13  -5   5    9.30    0.57
  13  -5   5    9.71    0.48
  13  -4   5    5.45    0.42
  13  -4   5    5.06    0.34
  13  -3   5   -0.22    0.20
  13  -3   5   -0.03    0.17
  13  -2   5    1.18    0.21
  13  -2   5    0.99    0.28
  13  -1   5    3.58    0.37
  13  -1   5    3.31    0.29
  13   0   5   -0.02    0.21
  13   1   5    3.33    0.36
  13   2   5    0.90    0.29
  13   3   5    0.13    0.23
  13   4   5    5.73    0.50
  13   5   5    9.87    0.64
  13   6   5    0.29    0.31
  13   7   5   -0.28    0.27
  13   8   5    0.70    0.34
  13  -8   6    1.36    0.32
  13  -7   6   14.66    0.67
  13  -6   6    2.27    0.30
  13  -5   6   10.53    0.53
  13  -5   6   11.13    0.62
  13  -4   6    2.21    0.27
  13  -4   6    2.56    0.33
  13  -3   6   61.23    1.92
  13  -3   6   61.36    2.26
  13  -2   6    4.07    0.32
  13  -2   6    2.92    0.36
  13  -1   6   15.99    0.77
  13  -1   6   15.43    0.65
  13   0   6    0.26    0.24
  13   1   6   14.19    0.72
  13   2   6    2.91    0.38
  13   3   6   67.22    2.48
  13   4   6    2.15    0.37
  13   5   6   10.42    0.67
  13   6   6    2.66    0.41
  13   7   6   16.67    0.92
  13   8   6    1.82    0.43
  13  -8   7    0.32    0.27
  13  -7   7    0.45    0.27
  13  -6   7    2.66    0.34
  13  -5   7   24.51    1.05
  13  -5   7   23.74    0.93
  13  -4   7    0.00    0.25
  13  -4   7    0.35    0.21
  13  -3   7    0.44    0.22
  13  -3   7    0.57    0.26
  13  -2   7    1.60    0.26
  13  -2   7    1.68    0.31
  13  -1   7   20.74    0.95
  13   0   7   -0.08    0.21
  13   1   7   21.62    0.98
  13   2   7    1.93    0.33
  13   3   7    0.47    0.30
  13   4   7    0.14    0.26
  13   5   7   23.66    1.13
  13   6   7    2.70    0.44
  13   7   7    0.21    0.34
  13   8   7    0.37    0.39
  13  -7   8    3.50    0.39
  13  -6   8   -0.21    0.25
  13  -5   8    0.39    0.25
  13  -4   8    1.74    0.34
  13  -4   8    1.94    0.31
  13  -3   8    9.62    0.62
  13  -3   8   10.05    0.55
  13  -2   8    0.01    0.21
  13  -2   8    0.32    0.27
  13  -1   8   10.80    0.64
  13   0   8    0.92    0.30
  13   1   8   12.10    0.73
  13   2   8    0.23    0.27
  13   3   8    9.09    0.64
  13   4   8    1.91    0.41
  13   5   8    0.13    0.33
  13   6   8   -0.16    0.32
  13   7   8    3.78    0.55
  13  -6   9    3.59    0.39
  13  -5   9   15.97    0.74
  13  -4   9    0.03    0.30
  13  -4   9    0.09    0.26
  13  -3   9   16.83    0.86
  13  -3   9   17.21    0.78
  13  -2   9   13.54    0.69
  13  -2   9   13.96    0.77
  13  -1   9   22.83    1.04
  13  -1   9   22.51    0.94
  13   0   9   -0.10    0.29
  13   1   9   23.25    1.10
  13   2   9   12.94    0.78
  13   3   9   16.10    0.91
  13   4   9    0.47    0.34
  13   5   9   17.40    0.99
  13   6   9    3.28    0.51
  13  -5  10    1.13    0.32
  13  -4  10    0.43    0.29
  13  -3  10    2.48    0.39
  13  -3  10    3.16    0.40
  13  -2  10   -0.17    0.27
  13  -2  10    0.04    0.31
  13  -1  10    0.43    0.29
  13  -1  10    0.15    0.30
  13   0  10    1.19    0.37
  13   1  10   -0.22    0.32
  13   2  10    0.11    0.34
  13   3  10    3.59    0.50
  13   4  10    0.61    0.38
  13   5  10    0.76    0.41
  13  -4  11    1.89    0.37
  13  -3  11   14.19    0.78
  13  -2  11    3.89    0.45
  13  -2  11    4.20    0.50
  13  -1  11   15.85    0.88
  13  -1  11   16.27    0.85
  13   0  11   -0.03    0.35
  13   1  11   17.75    0.99
  13   2  11    3.61    0.52
  13   3  11   15.26    0.95
  13   4  11    1.40    0.46
  13  -1  12   17.94    0.97
  13  -1  12   17.38    0.93
  13   0  12    6.18    0.63
  13   1  12   14.31    0.90
 -14   3  11    0.58    0.46
 -14   2  11    2.72    0.58
 -14   1  11    2.55    0.58
 -14   0  11    0.15    0.42
  14   1 -11    2.84    0.51
  14   2 -11    3.78    0.56
  14   3 -11    0.24    0.35
 -14   5  10    0.93    0.50
 -14   4  10    2.28    0.57
 -14   2  10    0.14    0.40
 -14   1  10    4.51    0.66
  14   0 -10    9.85    0.78
  14   1 -10    4.10    0.55
  14   2 -10    0.25    0.32
  14   3 -10   13.09    0.91
  14   4 -10    3.54    0.54
  14   5 -10    2.46    0.50
 -14   6   9    0.29    0.47
 -14   5   9    0.10    0.43
 -14   4   9   -0.12    0.39
 -14   3   9   -0.13    0.36
 -14   2   9    0.35    0.38
 -14   1   9   -0.13    0.35
  14   0  -9   -0.34    0.26
  14   1  -9   -0.10    0.28
  14   2  -9    0.28    0.30
  14   3  -9    0.57    0.33
  14   4  -9   -0.02    0.30
  14   5  -9    0.60    0.34
  14   6  -9    0.52    0.38
 -14   7   8    6.09    0.80
 -14   6   8   -0.09    0.40
 -14   5   8    2.44    0.53
 -14   4   8   25.99    1.40
 -14   3   8   28.99    1.49
 -14   2   8    1.75    0.48
  14   0  -8   18.26    1.00
  14   1  -8   40.30    1.71
  14   2  -8    1.49    0.36
  14   3  -8   29.76    1.38
  14   4  -8   29.78    1.40
  14   5  -8    3.20    0.50
  14   6  -8   -0.15    0.30
  14   7  -8   10.26    0.84
 -14   7   7    0.01    0.45
 -14   6   7    3.54    0.60
 -14   5   7    4.55    0.63
 -14   4   7    0.07    0.32
 -14   3   7    0.92    0.38
 -14   2   7    0.38    0.34
  14   0  -7   -0.16    0.21
  14   1  -7    1.97    0.37
  14   2  -7    0.10    0.25
  14   3  -7    0.77    0.30
  14   4  -7    0.11    0.26
  14   5  -7    5.11    0.58
  14   6  -7    5.36    0.60
  14   7  -7    0.54    0.37
  14   8  -7    2.05    0.47
 -14   8   6    2.31    0.59
 -14   7   6   -0.11    0.40
 -14   6   6    2.38    0.52
 -14   5   6    6.59    0.69
 -14   4   6    3.40    0.52
 -14   3   6    2.20    0.45
 -14   2   6    0.24    0.30
  14  -1  -6    5.15    0.51
  14   0  -6   10.60    0.68
  14   1  -6    4.88    0.50
  14   2  -6    0.19    0.23
  14   3  -6    2.62    0.39
  14   4  -6    3.67    0.46
  14   5  -6    9.07    0.68
  14   6  -6    2.71    0.45
  14   7  -6    0.60    0.34
  14   8  -6    3.20    0.53
 -14   8   5    2.58    0.60
 -14   7   5    3.56    0.61
 -14   6   5   11.67    0.89
 -14   5   5   27.29    1.38
 -14   4   5    1.30    0.38
 -14   3   5    8.58    0.72
 -14   2   5  100.06    3.62
  14  -1  -5   23.97    1.09
  14   0  -5    0.19    0.20
  14   0  -5   -0.25    0.18
  14   1  -5   25.24    1.14
  14   1  -5   25.71    1.10
  14   2  -5  102.88    3.61
  14   3  -5    9.45    0.64
  14   3  -5    8.96    0.52
  14   4  -5    1.65    0.33
  14   5  -5   29.92    1.34
  14   6  -5   13.87    0.85
  14   7  -5    2.88    0.45
  14   8  -5    2.84    0.47
  14   9  -5   12.53    0.90
 -14   9   4   -0.32    0.42
 -14   8   4    0.60    0.46
 -14   7   4    2.18    0.50
 -14   6   4    1.70    0.44
 -14   5   4    0.17    0.32
 -14   4   4    7.52    0.67
 -14   3   4    8.44    0.69
 -14   2   4    1.10    0.34
  14  -2  -4    1.29    0.30
  14  -1  -4    4.67    0.45
  14  -1  -4    4.53    0.44
  14   0  -4   24.06    1.08
  14   0  -4   24.56    1.07
  14   1  -4    4.45    0.40
  14   1  -4    4.39    0.44
  14   2  -4    1.12    0.26
  14   2  -4    1.38    0.26
  14   3  -4    9.70    0.62
  14   3  -4    8.02    0.51
  14   4  -4    7.58    0.57
  14   5  -4   -0.22    0.22
  14   6  -4    3.02    0.43
  14   7  -4    1.99    0.41
  14   8  -4    1.10    0.38
  14   9  -4   -0.11    0.32
 -14   8   3    2.07    0.52
 -14   7   3    0.28    0.38
 -14   6   3    1.65    0.41
 -14   5   3   40.51    1.76
 -14   4   3    4.96    0.55
  14  -4  -3    4.33    0.44
 -14   3   3    6.74    0.62
  14  -3  -3    5.27    0.45
 -14   2   3   73.48    2.73
  14  -1  -3   49.40    1.86
  14  -1  -3   50.29    1.91
  14   0  -3   -0.33    0.14
  14   0  -3   -0.13    0.18
  14   1  -3   47.46    1.72
  14   1  -3   42.05    1.69
  14   2  -3   72.46    2.41
  14   2  -3   60.56    2.38
  14   3  -3    5.77    0.47
  14   3  -3    4.32    0.39
  14   4  -3    5.73    0.49
  14   4  -3    4.19    0.38
  14   5  -3   50.24    1.94
  14   6  -3    3.33    0.44
  14   7  -3    0.57    0.31
  14   8  -3    1.93    0.42
  14   9  -3   10.21    0.80
 -14   9   2   -0.14    0.42
 -14   8   2    5.26    0.64
 -14   7   2   11.43    0.87
 -14   5   2    6.59    0.64
  14  -5  -2    6.95    0.54
 -14   4   2    4.24    0.51
  14  -4  -2    5.26    0.47
 -14   3   2   19.91    1.01
  14  -3  -2   20.22    0.94
 -14   2   2    0.83    0.29
  14  -2  -2    0.95    0.24
  14  -1  -2    4.13    0.40
  14  -1  -2    4.63    0.40
  14   0  -2   20.49    0.94
  14   0  -2   22.85    0.95
  14   1  -2    4.74    0.40
  14   1  -2    4.80    0.40
  14   2  -2    0.58    0.20
  14   2  -2    0.76    0.21
  14   3  -2   14.86    0.74
  14   3  -2   19.87    0.84
  14   4  -2    5.07    0.40
  14   4  -2    4.66    0.45
  14   5  -2    7.73    0.58
  14   6  -2    6.58    0.56
  14   7  -2   13.54    0.83
  14   8  -2    5.21    0.57
  14   9  -2   -0.05    0.32
 -14   9   1    0.81    0.45
 -14   8   1    0.14    0.39
 -14   7   1   -0.01    0.33
 -14   6   1    2.94    0.47
  14  -6  -1    2.89    0.39
 -14   5   1    2.77    0.45
  14  -5  -1    2.96    0.38
 -14   4   1    0.39    0.26
  14  -4  -1    0.72    0.26
 -14   3   1    0.95    0.28
  14  -3  -1    0.46    0.23
 -14   2   1    0.98    0.28
  14  -2  -1    0.75    0.22
  14  -1  -1    2.90    0.31
  14  -1  -1    3.10    0.34
  14   0  -1    0.03    0.15
  14   0  -1   -0.08    0.16
  14   1  -1    3.79    0.34
  14   1  -1    3.04    0.32
  14   2  -1    2.86    0.29
  14   2  -1    1.35    0.24
  14   3  -1    0.43    0.19
  14   3  -1    0.80    0.22
  14   4  -1    0.32    0.21
  14   4  -1    0.04    0.09
  14   5  -1    3.19    0.38
  14   5  -1    4.33    0.39
  14   6  -1    2.88    0.38
  14   7  -1   -0.06    0.26
  14   8  -1    0.33    0.31
  14   9  -1    1.55    0.41
 -14   9   0    2.03    0.49
 -14   8   0    9.22    0.77
 -14   7   0   25.35    1.27
 -14   6   0    7.82    0.67
  14  -6   0    8.46    0.57
 -14   5   0    0.88    0.33
  14  -5   0    1.01    0.29
 -14   4   0   70.78    2.67
  14  -4   0   67.79    2.63
  14  -4   0   79.75    2.18
 -14   3   0   22.74    1.08
  14  -3   0   21.93    1.01
  14  -3   0   25.81    0.77
 -14   2   0   25.93    1.15
  14  -2   0   26.36    1.09
 -14   1   0   19.08    0.90
  14  -1   0   20.01    0.86
  14   0   0   25.81    1.04
  14   0   0   24.95    1.02
  14   1   0   20.70    0.88
  14   1   0   20.31    0.87
  14   2   0   27.36    1.07
  14   2   0   24.93    1.05
  14   3   0   22.57    0.95
  14   3   0   21.71    0.94
  14   4   0   73.86    2.59
  14   4   0   70.97    2.54
  14   5   0    0.82    0.20
  14   5   0    1.61    0.29
  14   6   0    8.68    0.54
  14   6   0    9.03    0.62
  14   7   0   27.54    1.23
  14   8   0   10.87    0.73
  14   9   0    2.20    0.42
 -14   9  -1    1.30    0.48
 -14   8  -1    0.32    0.39
 -14   7  -1    0.15    0.32
  14  -7   1    0.30    0.26
 -14   6  -1    1.84    0.39
  14  -6   1    2.86    0.38
 -14   5  -1    3.39    0.44
  14  -5   1    3.65    0.28
  14  -5   1    3.26    0.39
 -14   4  -1    0.50    0.25
  14  -4   1    0.82    0.17
  14  -4   1    0.45    0.23
 -14   3  -1    0.35    0.21
  14  -3   1    0.29    0.22
  14  -3   1    0.48    0.13
 -14   2  -1    0.32    0.17
  14  -2   1    0.94    0.12
  14  -2   1    0.98    0.22
 -14   1  -1    3.75    0.37
  14  -1   1    3.35    0.19
  14  -1   1    3.64    0.33
  14   0   1    0.30    0.09
  14   0   1   -0.21    0.17
  14   0   1    0.03    0.13
  14   1   1    3.36    0.31
  14   1   1    3.06    0.33
  14   2   1    1.08    0.21
  14   2   1    1.07    0.25
  14   3   1    0.77    0.24
  14   3   1    0.42    0.18
  14   4   1    0.41    0.19
  14   4   1    0.44    0.24
  14   5   1    4.00    0.39
  14   5   1    3.54    0.37
  14   6   1    3.23    0.39
  14   7   1    0.13    0.25
  14   8   1    0.21    0.29
  14   9   1    1.65    0.40
 -14   9  -2   -0.19    0.36
 -14   8  -2    7.33    0.68
  14  -8   2    5.66    0.42
 -14   7  -2   12.99    0.83
  14  -7   2   13.65    0.77
  14  -7   2   13.73    0.62
 -14   6  -2    6.57    0.58
  14  -6   2    7.76    0.42
  14  -6   2    7.08    0.55
 -14   5  -2    7.01    0.58
  14  -5   2    6.53    0.51
  14  -5   2    6.05    0.35
  14  -4   2    5.56    0.32
  14  -4   2    4.92    0.43
 -14   3  -2   19.94    0.92
  14  -3   2   21.64    0.70
  14  -3   2   19.68    0.89
 -14   2  -2    0.62    0.21
  14  -2   2    0.76    0.21
  14  -2   2    0.74    0.14
 -14   1  -2    5.18    0.42
  14  -1   2    5.35    0.41
  14  -1   2    4.80    0.27
  14   0   2   25.38    1.05
  14   0   2   24.56    0.97
  14   1   2    5.16    0.36
  14   1   2    4.45    0.41
  14   2   2    0.67    0.24
  14   2   2    0.79    0.18
  14   3   2   22.58    0.90
  14   3   2   20.67    0.93
  14   4   2    5.59    0.42
  14   4   2    5.19    0.44
  14   5   2    7.70    0.55
  14   5   2    7.82    0.53
  14   6   2    6.70    0.53
  14   6   2    7.55    0.51
  14   7   2   14.32    0.78
  14   8   2    7.06    0.61
  14   9   2    0.18    0.30
 -14   9  -3    8.36    0.71
  14  -9   3    9.04    0.57
 -14   8  -3    1.61    0.38
  14  -8   3    2.06    0.33
 -14   7  -3    0.75    0.34
  14  -7   3    0.80    0.31
  14  -7   3    0.57    0.25
  14  -6   3    3.70    0.33
  14  -6   3    2.61    0.36
 -14   5  -3   45.68    1.80
  14  -5   3   46.36    1.80
  14  -5   3   49.55    1.50
 -14   4  -3    5.70    0.48
  14  -4   3    4.86    0.41
 -14   3  -3    5.53    0.44
  14  -3   3    5.89    0.32
  14  -3   3    5.69    0.43
  14  -2   3   77.08    2.73
  14  -2   3   76.77    2.28
  14  -1   3   48.91    1.48
  14  -1   3   47.33    1.80
 -14   0  -3   -0.09    0.15
  14   0   3   -0.08    0.21
  14   1   3   50.38    1.73
  14   1   3   48.55    1.83
  14   2   3   75.70    2.60
  14   2   3   77.88    2.73
  14   3   3    5.67    0.45
  14   3   3    6.22    0.40
  14   4   3    5.36    0.44
  14   4   3    4.79    0.39
  14   5   3   49.71    1.90
  14   5   3   50.48    1.83
  14   6   3    3.67    0.38
  14   6   3    2.91    0.38
  14   7   3    0.47    0.26
  14   7   3    0.27    0.28
  14   8   3    1.75    0.36
  14   9   3   10.24    0.73
  14  -9   4   -0.09    0.29
  14  -8   4    0.33    0.24
  14  -7   4    2.11    0.30
  14  -6   4    4.07    0.42
  14  -6   4    3.06    0.31
  14  -5   4    0.14    0.22
  14  -5   4   -0.02    0.18
  14  -4   4    8.11    0.52
  14  -4   4    8.26    0.41
  14  -2   4    1.06    0.27
  14  -2   4    1.30    0.19
  14  -1   4    4.28    0.42
  14  -1   4    4.99    0.31
  14   0   4   24.75    1.05
  14   1   4    3.96    0.39
  14   2   4    1.25    0.29
  14   2   4    1.33    0.19
  14   3   4    9.18    0.58
  14   3   4    9.71    0.49
  14   4   4    8.20    0.47
  14   4   4    8.72    0.57
  14   5   4   -0.08    0.25
  14   5   4   -0.02    0.18
  14   6   4    3.26    0.43
  14   6   4    3.49    0.38
  14   7   4    1.54    0.38
  14   7   4    2.23    0.34
  14   8   4    0.19    0.33
  14  -8   5    3.50    0.39
  14  -7   5    3.74    0.36
  14  -6   5   13.77    0.73
  14  -6   5   14.03    0.62
  14  -5   5   29.10    1.03
  14  -5   5   30.50    1.23
  14  -4   5    1.97    0.32
  14  -4   5    2.14    0.26
  14  -3   5    9.60    0.59
  14  -3   5    9.02    0.46
  14  -2   5  106.99    3.76
  14  -2   5  107.65    3.19
  14  -1   5   26.47    1.12
  14  -1   5   25.87    0.93
  14   0   5    0.02    0.20
  14   1   5   28.23    1.18
  14   2   5  114.29    3.99
  14   3   5   10.52    0.64
  14   4   5    1.81    0.34
  14   5   5   32.34    1.37
  14   6   5   13.74    0.78
  14   7   5    3.69    0.46
  14   8   5    3.68    0.47
  14  -8   6    3.83    0.42
  14  -7   6    0.45    0.26
  14  -6   6    2.72    0.32
  14  -5   6    8.49    0.56
  14  -5   6    8.59    0.49
  14  -4   6    3.67    0.33
  14  -4   6    3.85    0.39
  14  -3   6    2.43    0.35
  14  -3   6    2.35    0.28
  14  -2   6    0.05    0.24
  14  -2   6    0.02    0.17
  14  -1   6    4.76    0.37
  14  -1   6    4.39    0.43
  14   0   6   10.34    0.60
  14   1   6    5.19    0.47
  14   2   6   -0.15    0.26
  14   3   6    2.29    0.38
  14   4   6    4.64    0.48
  14   5   6    7.89    0.61
  14   6   6    2.80    0.43
  14   7   6    0.53    0.37
  14   8   6    2.62    0.47
  14  -7   7    0.36    0.28
  14  -6   7    5.66    0.43
  14  -5   7    5.10    0.42
  14  -5   7    6.14    0.49
  14  -4   7   -0.08    0.25
  14  -4   7    0.08    0.21
  14  -3   7    0.93    0.29
  14  -3   7    0.73    0.23
  14  -2   7    0.34    0.27
  14  -2   7   -0.02    0.19
  14  -1   7    1.89    0.28
  14  -1   7    1.75    0.34
  14   0   7    0.06    0.26
  14   1   7    1.58    0.35
  14   2   7    0.26    0.30
  14   3   7    1.18    0.35
  14   4   7   -0.22    0.27
  14   5   7    5.88    0.57
  14   6   7    5.42    0.56
  14   7   7   -0.08    0.36
  14  -7   8    8.36    0.55
  14  -6   8    0.16    0.25
  14  -5   8    2.66    0.34
  14  -4   8   28.80    1.11
  14  -4   8   31.28    1.30
  14  -3   8   29.01    1.25
  14  -3   8   28.70    1.07
  14  -2   8    1.57    0.30
  14  -2   8    1.62    0.34
  14  -1   8   43.36    1.47
  14  -1   8   41.89    1.68
  14   0   8   17.79    0.90
  14   1   8   42.70    1.72
  14   2   8    1.44    0.38
  14   3   8   31.92    1.40
  14   4   8   30.84    1.38
  14   5   8    2.64    0.46
  14   6   8    0.04    0.37
  14   7   8   10.71    0.79
  14  -6   9    0.34    0.28
  14  -5   9    0.78    0.30
  14  -4   9    0.34    0.27
  14  -4   9    0.46    0.33
  14  -3   9    0.60    0.33
  14  -3   9    0.70    0.29
  14  -2   9    0.34    0.31
  14  -2   9    0.26    0.25
  14  -1   9    0.14    0.32
  14  -1   9   -0.17    0.26
  14   0   9    0.23    0.32
  14   1   9    0.34    0.33
  14   2   9    0.64    0.36
  14   3   9    0.13    0.32
  14   4   9   -0.06    0.31
  14   5   9    0.85    0.38
  14   6   9    0.51    0.41
  14  -5  10    1.91    0.36
  14  -4  10    3.53    0.41
  14  -3  10   11.94    0.67
  14  -3  10   13.53    0.80
  14  -2  10    0.21    0.33
  14  -2  10    0.15    0.29
  14  -1  10    4.34    0.50
  14  -1  10    5.17    0.49
  14   0  10    9.17    0.69
  14   1  10    4.52    0.53
  14   2  10    0.40    0.38
  14   3  10   12.28    0.83
  14   4  10    4.02    0.55
  14   5  10    2.23    0.49
  14  -3  11    0.57    0.32
  14  -2  11    3.30    0.43
  14  -2  11    2.70    0.43
  14  -1  11    2.63    0.46
  14  -1  11    2.89    0.43
  14   0  11   -0.52    0.34
  14   1  11    1.83    0.42
  14   2  11    3.48    0.53
  14   3  11    0.22    0.41
 -15   2  11   12.78    1.06
 -15   1  11    2.34    0.58
 -15   0  11   -0.02    0.41
  15   1 -11    1.64    0.46
  15   2 -11   15.20    1.01
  15   3 -11    0.08    0.36
 -15   4  10    1.05    0.50
 -15   3  10   -0.01    0.41
 -15   2  10   -0.15    0.40
 -15   1  10    0.10    0.40
  15   0 -10    1.02    0.38
  15   1 -10    0.08    0.31
  15   2 -10    0.22    0.33
  15   3 -10    0.11    0.33
  15   4 -10    2.08    0.46
 -15   5   9    0.75    0.48
 -15   4   9    1.02    0.46
 -15   3   9    0.25    0.42
 -15   2   9   44.79    2.04
 -15   1   9    2.66    0.55
  15   0  -9   -0.38    0.26
  15   1  -9    2.45    0.46
  15   2  -9   47.11    1.99
  15   3  -9    0.47    0.33
  15   4  -9    1.66    0.42
  15   5  -9    1.49    0.43
  15   6  -9   14.98    1.01
 -15   6   8    1.28    0.50
 -15   5   8   -0.06    0.40
 -15   4   8    1.15    0.45
 -15   3   8   -0.02    0.35
 -15   2   8    1.44    0.46
 -15   1   8    1.00    0.40
  15   0  -8   10.41    0.76
  15   1  -8    1.02    0.34
  15   2  -8    1.24    0.36
  15   3  -8    0.27    0.29
  15   4  -8    1.99    0.42
  15   5  -8   -0.18    0.30
  15   6  -8    3.25    0.54
  15   7  -8    0.39    0.37
 -15   7   7   -0.25    0.42
 -15   6   7    5.18    0.70
 -15   5   7    1.30    0.47
 -15   4   7    1.84    0.46
 -15   3   7    0.48    0.37
 -15   2   7   43.79    1.93
  15   0  -7    0.22    0.24
  15   1  -7   -0.19    0.24
  15   2  -7   48.86    1.97
  15   3  -7    0.75    0.32
  15   4  -7    2.21    0.42
  15   5  -7    1.91    0.43
  15   6  -7    7.07    0.70
  15   7  -7    0.33    0.35
 -15   8   6   11.30    0.98
 -15   7   6   -0.06    0.44
 -15   6   6    0.99    0.45
 -15   5   6   -0.20    0.34
 -15   4   6   30.56    1.50
 -15   3   6    0.98    0.38
 -15   2   6    4.32    0.57
  15  -1  -6   -0.03    0.21
  15   0  -6    2.83    0.38
  15   1  -6   -0.01    0.22
  15   2  -6    4.36    0.49
  15   3  -6    0.87    0.30
  15   4  -6   32.86    1.47
  15   5  -6    0.21    0.27
  15   6  -6    1.15    0.38
  15   7  -6    0.90    0.39
  15   8  -6   14.99    1.00
 -15   8   5    0.50    0.49
 -15   7   5    0.27    0.45
 -15   6   5    0.25    0.39
 -15   5   5    0.28    0.37
 -15   4   5    1.22    0.37
 -15   3   5    0.16    0.29
 -15   2   5    2.15    0.42
  15  -1  -5    0.06    0.20
  15   0  -5   -0.19    0.22
  15   0  -5   -0.17    0.19
  15   1  -5    0.10    0.22
  15   1  -5    0.09    0.21
  15   2  -5    1.28    0.24
  15   2  -5    2.09    0.34
  15   3  -5    0.09    0.22
  15   3  -5    0.23    0.21
  15   4  -5    0.89    0.30
  15   5  -5    0.88    0.33
  15   6  -5    0.32    0.31
  15   7  -5    0.13    0.32
  15   8  -5    0.06    0.34
 -15   9   4    0.30    0.48
 -15   8   4   20.87    1.32
 -15   7   4    1.02    0.47
 -15   5   4    0.26    0.34
 -15   4   4   13.87    0.90
 -15   3   4    1.10    0.35
 -15   2   4   -0.05    0.27
  15  -2  -4   -0.17    0.23
  15  -1  -4    2.44    0.35
  15  -1  -4    2.65    0.37
  15   0  -4   66.51    2.38
  15   0  -4   62.97    2.41
  15   1  -4    2.40    0.34
  15   1  -4    2.52    0.33
  15   2  -4    0.00    0.18
  15   2  -4    0.31    0.22
  15   3  -4    1.06    0.25
  15   3  -4    1.43    0.31
  15   4  -4   15.27    0.84
  15   5  -4    0.35    0.28
  15   6  -4   23.01    1.15
  15   7  -4    0.48    0.34
  15   8  -4   22.61    1.20
  15   9  -4    0.21    0.36
 -15   9   3   -0.01    0.45
 -15   8   3    2.38    0.56
 -15   7   3    0.23    0.42
 -15   5   3    0.91    0.36
 -15   4   3    0.25    0.29
  15  -4  -3   -0.07    0.21
 -15   3   3   -0.02    0.25
  15  -3  -3   -0.03    0.21
 -15   2   3   13.97    0.85
  15  -2  -3   14.44    0.79
  15  -1  -3    0.11    0.18
  15  -1  -3    0.15    0.24
  15   0  -3   -0.09    0.17
  15   0  -3   -0.15    0.20
  15   1  -3   -0.30    0.19
  15   1  -3    0.07    0.19
  15   2  -3   10.71    0.64
  15   2  -3   14.03    0.71
  15   3  -3    0.02    0.09
  15   3  -3    0.15    0.22
  15   4  -3   -0.22    0.18
  15   4  -3    0.10    0.23
  15   5  -3    1.54    0.34
  15   6  -3   18.80    0.99
  15   7  -3   -0.36    0.25
  15   8  -3    4.61    0.58
  15   9  -3   -0.14    0.35
 -15   9   2    0.03    0.46
 -15   8   2   11.14    0.91
 -15   7   2    0.11    0.39
 -15   6   2    2.17    0.46
 -15   5   2    1.44    0.38
  15  -5  -2    2.43    0.38
 -15   4   2   98.99    3.69
  15  -4  -2  105.54    3.67
 -15   3   2    1.47    0.34
  15  -3  -2    1.16    0.28
 -15   2   2   10.77    0.71
  15  -2  -2    9.37    0.61
  15  -1  -2    9.72    0.59
  15  -1  -2    9.55    0.57
  15   0  -2   94.56    3.42
  15   0  -2   98.99    3.34
  15   1  -2   10.12    0.60
  15   1  -2   10.73    0.60
  15   2  -2   10.84    0.58
  15   2  -2   10.10    0.61
  15   3  -2    1.19    0.25
  15   3  -2    1.51    0.29
  15   4  -2  114.75    3.88
  15   4  -2  110.01    3.87
  15   5  -2    3.10    0.40
  15   6  -2    2.97    0.41
  15   7  -2    0.20    0.29
  15   8  -2   12.63    0.84
  15   9  -2    0.01    0.33
 -15   9   1    0.42    0.47
 -15   8   1    5.08    0.65
 -15   7   1   -0.11    0.35
 -15   6   1   20.91    1.14
  15  -6  -1   21.06    1.02
 -15   5   1    1.65    0.39
  15  -5  -1    1.97    0.33
 -15   4   1   22.29    1.13
  15  -4  -1   22.82    1.05
 -15   3   1    0.22    0.24
  15  -3  -1    0.33    0.22
 -15   2   1   94.82    3.30
  15  -2  -1   89.99    3.28
  15  -1  -1    3.03    0.35
  15   0  -1    0.09    0.19
  15   0  -1    0.09    0.16
  15   1  -1    2.92    0.33
  15   1  -1    2.80    0.31
  15   2  -1   92.64    3.36
  15   2  -1  103.98    3.43
  15   3  -1    0.30    0.19
  15   3  -1    0.22    0.21
  15   4  -1   13.80    0.65
  15   5  -1    2.45    0.36
  15   5  -1    3.02    0.34
  15   6  -1   22.04    1.05
  15   7  -1   -0.14    0.27
  15   8  -1    6.95    0.65
  15   9  -1    0.56    0.37
 -15   9   0    0.07    0.44
 -15   8   0   -0.05    0.37
 -15   7   0   -0.03    0.35
 -15   6   0    0.27    0.33
  15  -6   0   -0.45    0.24
 -15   5   0    0.33    0.31
  15  -5   0    0.01    0.25
 -15   4   0   -0.07    0.24
  15  -4   0    0.14    0.24
 -15   3   0   -0.07    0.22
  15  -3   0   -0.03    0.22
 -15   2   0   -0.05    0.21
  15  -2   0   -0.03    0.20
 -15   1   0   -0.02    0.20
  15  -1   0   -0.14    0.18
  15   0   0    0.12    0.15
  15   0   0    0.21    0.19
  15   1   0    0.02    0.15
  15   1   0   -0.04    0.19
  15   2   0    0.01    0.19
  15   2   0   -0.07    0.15
  15   3   0   -0.16    0.16
  15   3   0    0.06    0.20
  15   4   0   -0.12    0.18
  15   4   0   -0.08    0.21
  15   5   0    0.20    0.10
  15   5   0   -0.02    0.20
  15   6   0    0.11    0.23
  15   7   0    0.08    0.28
  15   8   0   -0.10    0.29
  15   9   0   -0.07    0.31
 -15   9  -1   -0.08    0.43
 -15   8  -1    6.26    0.66
 -15   7  -1    0.00    0.32
  15  -7   1    0.11    0.27
 -15   6  -1   20.93    1.09
  15  -6   1   22.49    0.79
  15  -6   1   19.04    0.98
 -15   5  -1    2.76    0.43
  15  -5   1    2.35    0.25
  15  -5   1    2.12    0.36
  15  -4   1   22.10    1.04
  15  -4   1   24.52    0.80
 -15   3  -1    0.32    0.21
  15  -3   1    0.57    0.14
  15  -3   1    0.32    0.23
 -15   2  -1   36.99    1.47
 -15   1  -1    3.77    0.39
  15  -1   1    2.94    0.31
  15   0   1    0.04    0.14
  15   0   1   -0.08    0.17
  15   1   1    2.96    0.30
  15   1   1    2.91    0.32
  15   2   1   94.08    3.31
  15   2   1   94.77    3.21
  15   3   1    0.49    0.19
  15   3   1    0.32    0.24
  15   4   1   22.81    1.00
  15   4   1   23.09    1.00
  15   5   1    2.29    0.34
  15   5   1    2.39    0.32
  15   6   1   23.16    1.06
  15   7   1    0.26    0.28
  15   8   1    7.15    0.64
  15   9   1    0.53    0.34
 -15   9  -2   -0.20    0.38
 -15   8  -2   10.81    0.81
  15  -8   2   11.91    0.75
 -15   7  -2    0.12    0.35
  15  -7   2   -0.03    0.26
  15  -7   2    0.11    0.21
 -15   6  -2    3.04    0.44
  15  -6   2    3.04    0.41
 -15   5  -2    2.52    0.39
  15  -5   2    2.88    0.27
  15  -5   2    2.22    0.36
 -15   4  -2   93.65    3.55
  15  -4   2  109.52    3.01
  15  -4   2  103.48    3.60
 -15   3  -2    0.61    0.24
  15  -3   2    1.29    0.25
  15  -3   2    1.33    0.16
 -15   2  -2   10.01    0.61
  15  -2   2   11.32    0.60
  15  -2   2   10.93    0.42
 -15   1  -2   10.69    0.62
  15  -1   2   10.86    0.41
  15  -1   2   11.15    0.60
  15   0   2  102.83    2.96
  15   0   2  102.40    3.42
  15   0   2  101.10    3.56
  15   1   2   11.35    0.56
  15   1   2   11.03    0.61
  15   2   2   11.29    0.56
  15   2   2    9.86    0.60
  15   3   2    1.33    0.29
  15   3   2    1.68    0.25
  15   4   2  111.27    3.87
  15   4   2  110.82    3.75
  15   5   2    2.66    0.34
  15   5   2    2.71    0.36
  15   6   2    3.05    0.37
  15   7   2    0.06    0.26
  15   8   2   13.32    0.81
  15   9   2    0.05    0.32
  15  -9   3    0.08    0.27
  15  -8   3    4.45    0.40
 -15   7  -3    0.05    0.32
  15  -7   3    0.23    0.23
  15  -7   3   -0.14    0.28
  15  -6   3   15.85    0.84
  15  -6   3   17.89    0.69
 -15   5  -3    1.50    0.31
  15  -5   3    1.26    0.30
 -15   4  -3    0.28    0.25
  15  -4   3    0.07    0.24
  15  -4   3    0.13    0.16
 -15   3  -3    0.05    0.22
  15  -3   3    0.07    0.14
  15  -3   3    0.04    0.22
  15  -2   3   15.44    0.58
  15  -2   3   16.09    0.76
 -15   1  -3    0.44    0.19
  15  -1   3    0.05    0.22
  15  -1   3   -0.01    0.13
  15   0   3   -0.14    0.22
  15   1   3    0.08    0.14
  15   1   3    0.05    0.21
  15   2   3   14.83    0.75
  15   2   3   14.64    0.66
  15   3   3    0.15    0.24
  15   3   3    0.33    0.17
  15   4   3   -0.10    0.25
  15   4   3    0.30    0.19
  15   5   3    1.73    0.34
  15   5   3    1.79    0.30
  15   6   3   18.23    0.92
  15   6   3   20.04    0.92
  15   7   3    0.01    0.30
  15   7   3   -0.07    0.25
  15   8   3    3.90    0.46
  15   9   3    0.54    0.34
  15  -8   4   22.00    0.89
  15  -7   4    1.15    0.33
  15  -7   4    1.21    0.27
  15  -6   4   21.54    0.82
  15  -6   4   22.08    1.01
  15  -5   4    0.11    0.19
  15  -5   4    0.03    0.24
  15  -4   4    7.97    0.38
  15  -3   4    0.97    0.18
  15  -3   4    1.35    0.28
  15  -2   4    0.19    0.15
  15  -2   4    0.11    0.23
  15  -1   4    2.69    0.24
  15  -1   4    2.94    0.37
  15   0   4   67.67    2.47
  15   1   4    2.22    0.33
  15   2   4   -0.24    0.23
  15   3   4    1.09    0.30
  15   4   4   16.25    0.83
  15   5   4    0.05    0.28
  15   6   4   23.60    1.08
  15   7   4    0.95    0.34
  15  -8   5   -0.17    0.26
  15  -7   5    0.13    0.24
  15  -6   5   -0.03    0.22
  15  -6   5    0.25    0.28
  15  -5   5    0.74    0.28
  15  -5   5    0.92    0.24
  15  -4   5    1.17    0.23
  15  -4   5    1.56    0.30
  15  -3   5    0.27    0.25
  15  -3   5    0.05    0.18
  15  -2   5    1.66    0.23
  15  -2   5    2.22    0.35
  15  -1   5   -0.06    0.25
  15  -1   5    0.05    0.06
  15   0   5   -0.11    0.21
  15   1   5   -0.07    0.26
  15   2   5    1.94    0.35
  15   3   5   -0.41    0.26
  15   4   5    1.27    0.33
  15   5   5    0.92    0.34
  15   6   5    0.04    0.30
  15   7   5    0.41    0.34
  15   8   5   -0.24    0.33
  15  -8   6   14.51    0.72
  15  -7   6    0.79    0.26
  15  -6   6    0.92    0.26
  15  -5   6    0.14    0.27
  15  -5   6    0.29    0.21
  15  -4   6   35.11    1.20
  15  -4   6   35.18    1.41
  15  -3   6    0.95    0.29
  15  -3   6    0.66    0.22
  15  -2   6    3.36    0.41
  15  -2   6    4.12    0.34
  15  -1   6    0.61    0.20
  15  -1   6    0.28    0.27
  15   0   6    3.54    0.39
  15   1   6   -0.04    0.26
  15   2   6    3.70    0.43
  15   3   6    1.25    0.34
  15   4   6   37.28    1.55
  15   5   6    0.27    0.32
  15   6   6    0.65    0.35
  15   7   6    0.54    0.40
  15   8   6   14.52    0.90
  15  -7   7   -0.13    0.26
  15  -6   7    7.22    0.47
  15  -5   7    2.00    0.31
  15  -5   7    2.30    0.36
  15  -4   7    2.24    0.37
  15  -4   7    2.58    0.31
  15  -3   7    0.81    0.33
  15  -3   7    0.87    0.25
  15  -2   7   47.82    1.82
  15  -2   7   44.76    1.52
  15  -1   7    0.08    0.22
  15  -1   7    0.10    0.28
  15   0   7    0.08    0.28
  15   1   7    0.28    0.29
  15   2   7   51.02    1.99
  15   3   7    0.80    0.34
  15   4   7    2.39    0.43
  15   5   7    2.21    0.43
  15   6   7    7.49    0.67
  15   7   7   -0.02    0.37
  15  -6   8    2.94    0.36
  15  -5   8    0.24    0.24
  15  -4   8    2.09    0.37
  15  -4   8    2.11    0.32
  15  -3   8    0.46    0.34
  15  -3   8    0.18    0.25
  15  -2   8    1.28    0.37
  15  -2   8    1.25    0.27
  15  -1   8    0.95    0.34
  15   0   8   10.51    0.69
  15   1   8    1.17    0.36
  15   2   8    1.15    0.35
  15   3   8    0.17    0.35
  15   4   8    1.97    0.42
  15   5   8   -0.42    0.31
  15   6   8    3.22    0.50
  15  -5   9    0.57    0.29
  15  -4   9    1.49    0.37
  15  -4   9    1.36    0.32
  15  -3   9    0.66    0.34
  15  -3   9    0.56    0.29
  15  -2   9   46.40    1.86
  15  -2   9   47.56    1.62
  15  -1   9    2.42    0.36
  15  -1   9    2.55    0.41
  15   0   9    0.16    0.33
  15   1   9    1.69    0.38
  15   2   9   46.26    1.88
  15   3   9    0.50    0.38
  15   4   9    1.64    0.42
  15   5   9    0.68    0.41
  15  -4  10    1.17    0.33
  15  -3  10    0.18    0.28
  15  -3  10    0.39    0.35
  15  -2  10    0.53    0.35
  15  -2  10    0.22    0.27
  15  -1  10    0.33    0.36
  15  -1  10    0.08    0.28
  15   0  10    0.68    0.36
  15   1  10    0.01    0.36
  15   2  10    0.21    0.39
  15   3  10   -0.50    0.37
  15   4  10    1.26    0.44
  15  -2  11   14.91    0.78
  15  -2  11   14.95    0.88
  15  -1  11    0.72    0.41
  15  -1  11    0.92    0.36
  15   0  11   -0.29    0.39
  15   1  11    0.99    0.38
  15   2  11   16.72    1.00
 -16   1  11    4.17    0.69
 -16   0  11    0.17    0.43
  16   1 -11    4.42    0.63
 -16   4  10    2.25    0.59
 -16   3  10    7.98    0.88
 -16   2  10    0.36    0.45
 -16   1  10   11.37    1.02
  16   1 -10   10.09    0.82
  16   2 -10    0.37    0.35
  16   3 -10    9.46    0.80
  16   4 -10    3.65    0.58
 -16   5   9   -0.25    0.42
 -16   4   9   -0.47    0.39
 -16   3   9   -0.29    0.39
 -16   2   9    4.13    0.65
 -16   1   9    0.39    0.40
  16   0  -9   -0.21    0.28
  16   1  -9    0.03    0.30
  16   2  -9    3.96    0.56
  16   3  -9    0.34    0.34
  16   4  -9    0.18    0.33
  16   5  -9    0.19    0.36
 -16   6   8    0.01    0.43
 -16   5   8   11.90    1.05
 -16   4   8    0.27    0.41
 -16   3   8   42.27    1.97
 -16   2   8    0.88    0.44
 -16   1   8   30.26    1.50
  16   0  -8    6.39    0.65
  16   1  -8   34.54    1.54
  16   2  -8    0.58    0.32
  16   3  -8   46.86    1.97
  16   4  -8    0.60    0.35
  16   5  -8   13.58    0.92
  16   6  -8   -0.05    0.34
 -16   7   7   -0.05    0.46
 -16   6   7    0.87    0.46
 -16   4   7    1.12    0.42
 -16   3   7    0.08    0.35
 -16   2   7    0.05    0.36
 -16   1   7    1.52    0.41
  16   0  -7   -0.14    0.24
  16   1  -7    2.06    0.39
  16   2  -7    0.16    0.28
  16   3  -7    0.17    0.28
  16   4  -7    1.57    0.38
  16   5  -7    9.29    0.77
  16   6  -7    2.33    0.49
  16   7  -7   -0.09    0.33
 -16   7   6    1.37    0.55
 -16   6   6    0.01    0.39
 -16   5   6    3.28    0.57
 -16   4   6    0.99    0.40
 -16   3   6    1.01    0.41
 -16   2   6    0.43    0.36
  16   0  -6    0.17    0.24
  16   1  -6    8.80    0.64
  16   2  -6    0.44    0.27
  16   3  -6    1.00    0.34
  16   4  -6    0.98    0.35
  16   5  -6    4.34    0.55
  16   6  -6    0.33    0.32
  16   7  -6    2.82    0.50
 -16   8   5   -0.06    0.48
 -16   7   5    1.89    0.57
 -16   6   5    3.21    0.58
 -16   4   5    4.47    0.60
 -16   3   5    7.08    0.73
 -16   2   5    7.53    0.72
  16  -1  -5   28.98    1.27
  16  -1  -5   26.55    1.23
  16   0  -5   -0.05    0.24
  16   0  -5   -0.29    0.19
  16   1  -5   27.43    1.24
  16   1  -5   28.09    1.23
  16   2  -5    8.47    0.57
  16   2  -5    7.21    0.59
  16   3  -5    6.04    0.49
  16   3  -5    6.60    0.57
  16   4  -5    4.15    0.50
  16   5  -5   39.68    1.69
  16   6  -5    5.39    0.59
  16   7  -5    2.78    0.49
  16   8  -5    0.16    0.36
 -16   8   4    0.93    0.53
 -16   7   4    4.50    0.70
 -16   6   4   -0.13    0.37
 -16   5   4    0.23    0.36
 -16   4   4    0.07    0.31
 -16   3   4   11.10    0.82
  16  -3  -4   11.87    0.72
 -16   2   4    0.24    0.31
  16  -2  -4    0.24    0.24
  16  -1  -4    4.52    0.46
  16  -1  -4    4.35    0.47
  16   0  -4    0.07    0.23
  16   0  -4    0.24    0.23
  16   1  -4    4.38    0.45
  16   1  -4    4.50    0.46
  16   2  -4    0.14    0.21
  16   2  -4    0.17    0.22
  16   3  -4   12.98    0.73
  16   3  -4    9.49    0.60
  16   4  -4    0.18    0.26
  16   5  -4    0.33    0.29
  16   6  -4    0.09    0.30
  16   7  -4    3.96    0.53
  16   8  -4    0.52    0.38
 -16   9   3    5.05    0.73
 -16   8   3    0.26    0.46
 -16   7   3    1.38    0.51
 -16   6   3    1.23    0.44
 -16   4   3    2.50    0.46
  16  -4  -3    2.98    0.42
 -16   3   3    9.53    0.73
  16  -3  -3    9.66    0.67
 -16   2   3   11.24    0.78
  16  -2  -3   10.75    0.70
  16  -1  -3   49.75    1.94
  16  -1  -3   49.13    1.88
  16   0  -3   -0.02    0.19
  16   0  -3   -0.13    0.21
  16   1  -3   53.07    1.88
  16   1  -3   44.12    1.85
  16   2  -3    9.67    0.62
  16   2  -3   11.12    0.66
  16   3  -3    4.39    0.39
  16   4  -3    2.53    0.33
  16   4  -3    2.99    0.41
  16   5  -3   43.66    1.78
  16   6  -3    1.20    0.36
  16   7  -3    1.63    0.40
  16   8  -3   -0.04    0.33
  16   9  -3    9.53    0.81
 -16   9   2    0.29    0.50
 -16   8   2   -0.33    0.42
 -16   7   2   15.10    1.03
 -16   6   2    0.22    0.37
 -16   5   2    2.05    0.43
  16  -5  -2    3.20    0.42
 -16   4   2    1.18    0.36
  16  -4  -2    1.87    0.36
 -16   3   2    9.74    0.74
  16  -3  -2   11.00    0.66
 -16   2   2    0.53    0.30
  16  -2  -2    0.39    0.26
  16  -1  -2   15.07    0.80
  16  -1  -2   16.89    0.81
  16   0  -2    0.49    0.22
  16   0  -2    0.72    0.25
  16   1  -2   17.13    0.84
  16   1  -2   17.55    0.84
  16   2  -2    0.34    0.21
  16   2  -2    0.39    0.22
  16   3  -2   11.02    0.69
  16   3  -2   12.68    0.66
  16   4  -2    1.68    0.32
  16   4  -2    2.45    0.32
  16   5  -2    4.17    0.47
  16   6  -2   -0.27    0.25
  16   7  -2   18.08    1.00
  16   8  -2    0.21    0.33
  16   9  -2    0.47    0.37
 -16   9   1    1.54    0.57
 -16   8   1    0.32    0.44
 -16   7   1    0.17    0.40
 -16   6   1    1.03    0.43
  16  -6  -1    0.56    0.30
 -16   5   1    6.13    0.64
  16  -5  -1    6.30    0.56
 -16   4   1    3.27    0.47
  16  -4  -1    4.44    0.47
 -16   3   1    0.32    0.27
  16  -3  -1    0.02    0.24
 -16   2   1    1.93    0.37
  16  -2  -1    1.76    0.33
 -16   1   1    2.88    0.38
  16  -1  -1    3.53    0.39
  16   0  -1    0.00    0.21
  16   0  -1   -0.06    0.16
  16   1  -1    3.12    0.35
  16   1  -1    3.52    0.36
  16   2  -1    2.52    0.31
  16   2  -1    1.92    0.30
  16   3  -1    0.04    0.19
  16   3  -1    0.22    0.20
  16   4  -1    4.44    0.44
  16   4  -1    4.79    0.40
  16   5  -1    7.15    0.49
  16   5  -1    6.78    0.55
  16   6  -1    0.40    0.29
  16   7  -1    0.18    0.29
  16   8  -1    0.22    0.32
  16   9  -1    1.81    0.45
 -16   9   0   -0.19    0.45
 -16   8   0    5.20    0.65
 -16   7   0   18.63    1.10
  16  -7   0   18.64    0.99
 -16   6   0    0.29    0.36
  16  -6   0    0.17    0.28
 -16   5   0    3.01    0.48
  16  -5   0    3.15    0.42
 -16   4   0   14.94    0.89
  16  -4   0   15.78    0.82
 -16   3   0   40.08    1.67
  16  -3   0   40.87    1.62
 -16   2   0    2.66    0.39
  16  -2   0    2.99    0.37
 -16   1   0    9.36    0.63
  16  -1   0   11.08    0.60
  16   0   0   74.82    2.71
  16   0   0   81.09    2.78
  16   1   0    9.82    0.56
  16   1   0    9.83    0.56
  16   2   0    2.74    0.33
  16   2   0    2.69    0.32
  16   3   0   45.83    1.69
  16   3   0   43.08    1.68
  16   4   0   20.02    0.88
  16   4   0   16.83    0.87
  16   5   0    2.92    0.36
  16   5   0    3.51    0.41
  16   6   0    0.70    0.28
  16   7   0   19.81    1.02
  16   8   0    5.87    0.61
  16   9   0    0.65    0.37
 -16   9  -1    1.98    0.56
 -16   8  -1    0.00    0.39
 -16   7  -1    0.06    0.33
  16  -7   1   -0.15    0.30
 -16   6  -1    0.99    0.38
  16  -6   1    0.61    0.30
 -16   5  -1    7.71    0.68
  16  -5   1    5.59    0.52
 -16   4  -1    2.48    0.38
  16  -4   1    3.47    0.41
 -16   3  -1    0.54    0.22
  16  -3   1    0.83    0.25
 -16   2  -1    1.06    0.27
  16  -2   1    2.36    0.32
 -16   1  -1    3.46    0.41
  16  -1   1    3.40    0.36
  16   0   1    0.04    0.21
  16   0   1    0.13    0.16
  16   1   1    3.49    0.35
  16   1   1    3.56    0.37
  16   2   1    2.13    0.32
  16   2   1    1.59    0.26
  16   3   1    0.35    0.24
  16   3   1    0.43    0.21
  16   4   1    3.63    0.41
  16   4   1    4.42    0.41
  16   5   1    7.20    0.54
  16   5   1    6.80    0.54
  16   6   1    0.59    0.26
  16   6   1    0.52    0.26
  16   7   1   -0.17    0.26
  16   8   1    0.47    0.33
  16   9   1    1.59    0.42
 -16   9  -2    0.04    0.42
 -16   8  -2    0.84    0.42
  16  -8   2    0.34    0.31
 -16   7  -2   15.73    0.96
  16  -7   2   16.45    0.88
 -16   6  -2   -0.16    0.30
  16  -6   2    0.19    0.28
 -16   5  -2    2.13    0.37
  16  -5   2    3.77    0.41
 -16   4  -2    2.18    0.38
  16  -4   2    2.14    0.35
 -16   3  -2   10.08    0.64
  16  -3   2   10.44    0.58
 -16   2  -2    0.29    0.22
  16  -2   2    0.39    0.24
 -16   1  -2   15.82    0.81
  16  -1   2   17.80    0.79
  16   0   2    1.29    0.28
  16   0   2    0.47    0.18
  16   1   2   17.01    0.82
  16   1   2   17.61    0.77
  16   2   2    0.49    0.19
  16   2   2    0.47    0.27
  16   3   2   11.46    0.66
  16   3   2   11.48    0.62
  16   4   2    1.86    0.34
  16   4   2    2.30    0.33
  16   5   2    4.78    0.43
  16   5   2    4.46    0.46
  16   6   2   -0.26    0.27
  16   6   2   -0.21    0.22
  16   7   2   19.96    1.01
  16   8   2   -0.15    0.29
  16   9   2    0.46    0.36
  16  -7   3    0.80    0.34
  16  -7   3    1.27    0.26
  16  -6   3    0.90    0.30
  16  -6   3    0.66    0.17
  16  -5   3   43.63    1.37
  16  -5   3   42.03    1.69
  16  -4   3    3.66    0.39
  16  -4   3    2.94    0.26
  16  -3   3    9.80    0.42
  16  -3   3    9.48    0.58
  16  -2   3   11.21    0.63
  16  -2   3   11.53    0.46
  16  -1   3   51.35    1.95
  16  -1   3   52.49    1.59
  16   0   3   -0.02    0.24
  16   0   3   -0.17    0.13
  16   1   3   52.98    1.84
  16   1   3   51.10    1.97
  16   2   3   11.91    0.58
  16   2   3   10.86    0.63
  16   3   3   10.11    0.56
  16   3   3    9.25    0.62
  16   4   3    2.89    0.39
  16   4   3    3.08    0.34
  16   5   3   45.59    1.67
  16   5   3   42.02    1.72
  16   6   3    1.22    0.30
  16   6   3    1.15    0.36
  16   7   3    1.11    0.33
  16   7   3    1.22    0.37
  16   8   3    0.05    0.30
  16  -8   4    1.16    0.30
  16  -7   4    3.81    0.47
  16  -7   4    4.24    0.37
  16  -6   4   -0.12    0.28
  16  -6   4    0.04    0.22
  16  -5   4    0.09    0.28
  16  -5   4    0.41    0.20
  16  -4   4    0.18    0.16
  16  -4   4    0.35    0.27
  16  -3   4   13.60    0.55
  16  -3   4   12.82    0.69
  16  -2   4    0.08    0.15
  16  -2   4    0.45    0.25
  16  -1   4    4.57    0.30
  16  -1   4    4.03    0.43
  16   0   4    0.40    0.28
  16   1   4    4.67    0.43
  16   2   4    0.25    0.28
  16   3   4   13.20    0.74
  16   4   4    0.02    0.28
  16   5   4    0.23    0.30
  16   6   4   -0.17    0.29
  16   7   4    3.68    0.47
  16  -8   5   -0.37    0.25
  16  -7   5    2.62    0.33
  16  -6   5    5.28    0.50
  16  -6   5    5.58    0.41
  16  -5   5   41.81    1.36
  16  -5   5   40.76    1.62
  16  -4   5    4.28    0.43
  16  -4   5    5.01    0.36
  16  -3   5    2.99    0.26
  16  -2   5    3.44    0.26
  16  -1   5   28.59    1.23
  16  -1   5   28.08    0.98
  16   0   5   -0.08    0.26
  16   1   5   27.74    1.19
  16   2   5    7.02    0.53
  16   3   5    7.14    0.57
  16   4   5    4.42    0.48
  16   5   5   43.86    1.77
  16   6   5    5.49    0.54
  16   7   5    2.51    0.45
  16   8   5   -0.01    0.34
  16  -7   6    1.84    0.31
  16  -6   6   -0.26    0.20
  16  -5   6    4.07    0.44
  16  -5   6    3.71    0.35
  16  -4   6    1.18    0.32
  16  -4   6    0.96    0.24
  16  -3   6    1.19    0.32
  16  -3   6    0.92    0.23
  16  -2   6    0.57    0.30
  16  -2   6    0.35    0.21
  16  -1   6    9.39    0.63
  16  -1   6    9.33    0.49
  16   0   6    0.21    0.29
  16   1   6    9.05    0.63
  16   2   6    0.44    0.32
  16   3   6    0.57    0.33
  16   4   6    1.07    0.37
  16   5   6    3.76    0.48
  16   6   6    0.12    0.35
  16   7   6    2.26    0.45
  16  -7   7    0.09    0.27
  16  -6   7    1.52    0.29
  16  -5   7    8.13    0.51
  16  -5   7    9.45    0.62
  16  -4   7    1.54    0.28
  16  -4   7    1.54    0.34
  16  -3   7    0.58    0.30
  16  -3   7    0.31    0.23
  16  -2   7    0.33    0.32
  16  -2   7    0.21    0.21
  16  -1   7    2.03    0.39
  16  -1   7    2.26    0.31
  16   0   7   -0.01    0.29
  16   1   7    2.17    0.40
  16   2   7    0.47    0.30
  16   3   7    0.54    0.31
  16   4   7    1.45    0.40
  16   5   7    9.77    0.72
  16   6   7    0.92    0.41
  16   7   7   -0.30    0.41
  16  -6   8    0.14    0.27
  16  -5   8   13.25    0.65
  16  -4   8    0.63    0.27
  16  -4   8    0.82    0.34
  16  -3   8   43.42    1.75
  16  -3   8   43.31    1.47
  16  -2   8    0.92    0.27
  16  -2   8    0.72    0.37
  16  -1   8   34.03    1.47
  16  -1   8   35.85    1.27
  16   0   8    6.06    0.57
  16   1   8   35.13    1.51
  16   2   8    1.26    0.39
  16   3   8   45.84    1.88
  16   4   8    0.92    0.39
  16   5   8   12.55    0.84
  16   6   8    0.07    0.40
  16  -5   9    0.38    0.28
  16  -4   9   -0.20    0.26
  16  -4   9    0.02    0.33
  16  -3   9    0.34    0.26
  16  -3   9    0.27    0.31
  16  -2   9    4.15    0.49
  16  -2   9    3.95    0.42
  16  -1   9    0.47    0.38
  16  -1   9    0.06    0.28
  16   0   9   -0.14    0.33
  16   1   9    0.08    0.34
  16   2   9    3.82    0.51
  16   3   9   -0.06    0.37
  16   4   9   -0.30    0.37
  16   5   9    0.13    0.41
  16  -3  10   10.23    0.62
  16  -3  10    8.85    0.69
  16  -2  10    0.53    0.37
  16  -2  10    0.09    0.28
  16  -1  10   11.74    0.70
  16  -1  10   12.07    0.79
  16   0  10    1.97    0.43
  16   1  10   12.10    0.81
  16   2  10   -0.19    0.38
  16   3  10   10.18    0.78
  16  -1  11    4.57    0.51
  16   0  11   -0.25    0.39
 -17   3  10    0.71    0.48
 -17   2  10    0.16    0.43
 -17   1  10    0.10    0.42
  17   1 -10    0.09    0.34
  17   2 -10    0.23    0.36
  17   3 -10    1.36    0.45
 -17   4   9    0.82    0.49
 -17   3   9    5.04    0.71
 -17   2   9   22.94    1.37
 -17   1   9    7.87    0.84
  17   0  -9    0.09    0.31
  17   1  -9    5.43    0.61
  17   2  -9   23.62    1.25
  17   3  -9    5.58    0.65
  17   4  -9    1.06    0.40
  17   5  -9    5.61    0.68
 -17   5   8   -0.09    0.42
 -17   4   8    0.91    0.48
 -17   3   8    4.41    0.67
 -17   2   8    0.03    0.38
 -17   1   8    2.01    0.49
  17   0  -8    1.13    0.38
  17   1  -8    1.89    0.42
  17   2  -8   -0.44    0.26
  17   3  -8    5.33    0.61
  17   4  -8    1.90    0.45
  17   5  -8    0.41    0.36
  17   6  -8    0.40    0.38
 -17   6   7    0.51    0.47
 -17   5   7    2.10    0.55
 -17   4   7    0.04    0.38
 -17   3   7    4.09    0.63
 -17   2   7   13.18    0.98
 -17   1   7   11.70    0.88
  17   0  -7   -0.05    0.27
  17   1  -7   12.76    0.82
  17   2  -7   14.04    0.87
  17   3  -7    5.25    0.59
  17   4  -7   -0.36    0.27
  17   5  -7    3.36    0.52
  17   6  -7    1.65    0.45
 -17   7   6    4.87    0.74
 -17   6   6    2.36    0.55
 -17   4   6    3.19    0.57
 -17   3   6   25.47    1.38
 -17   2   6    5.73    0.68
  17   0  -6    1.13    0.32
  17   1  -6    6.05    0.58
  17   2  -6    3.92    0.50
  17   3  -6   27.85    1.32
  17   4  -6    4.31    0.54
  17   5  -6   10.11    0.78
  17   6  -6    4.28    0.58
  17   7  -6    8.83    0.82
 -17   7   5    0.05    0.46
 -17   6   5    0.20    0.41
 -17   5   5    0.55    0.41
 -17   4   5    1.44    0.44
 -17   3   5    0.78    0.39
 -17   2   5    2.03    0.46
  17  -1  -5    1.16    0.35
  17   0  -5   -0.09    0.25
  17   0  -5   -0.03    0.22
  17   1  -5    0.99    0.31
  17   1  -5    1.72    0.35
  17   2  -5    1.68    0.35
  17   2  -5    1.22    0.29
  17   3  -5    0.67    0.31
  17   3  -5    0.33    0.24
  17   4  -5    1.54    0.37
  17   5  -5    1.24    0.37
  17   6  -5    0.22    0.32
  17   7  -5   -0.08    0.33
  17   8  -5    0.43    0.39
 -17   8   4    7.82    0.89
 -17   7   4   10.70    0.95
 -17   5   4    0.46    0.39
 -17   4   4   10.90    0.84
 -17   3   4    7.14    0.71
  17  -3  -4    8.72    0.66
 -17   2   4    1.92    0.42
  17  -2  -4    1.75    0.38
  17  -1  -4   38.55    1.60
  17  -1  -4   36.21    1.53
  17   0  -4   25.46    1.19
  17   0  -4   26.21    1.17
  17   1  -4   38.03    1.49
  17   1  -4   32.54    1.46
  17   2  -4    1.77    0.34
  17   2  -4    1.22    0.30
  17   3  -4    7.98    0.61
  17   4  -4   10.95    0.75
  17   5  -4    0.66    0.32
  17   6  -4   12.08    0.83
  17   7  -4   10.00    0.81
  17   8  -4   10.14    0.83
 -17   8   3    1.67    0.58
 -17   7   3    3.28    0.65
 -17   6   3    0.65    0.44
 -17   5   3    2.87    0.51
 -17   4   3    4.77    0.61
  17  -4  -3    5.45    0.54
 -17   3   3   23.26    1.19
  17  -3  -3   21.37    1.09
 -17   2   3    8.52    0.72
  17  -2  -3    8.83    0.65
  17  -1  -3   13.93    0.82
  17  -1  -3   15.57    0.80
  17   0  -3    0.08    0.20
  17   0  -3   -0.45    0.21
  17   1  -3   15.23    0.81
  17   1  -3   14.38    0.79
  17   2  -3    8.78    0.60
  17   2  -3    8.42    0.60
  17   3  -3   23.93    1.10
  17   3  -3   22.43    1.03
  17   4  -3    5.11    0.45
  17   4  -3    4.56    0.50
  17   5  -3    3.93    0.48
  17   6  -3    0.25    0.31
  17   7  -3    3.00    0.49
  17   8  -3    2.76    0.52
 -17   8   2    4.48    0.70
 -17   7   2    2.81    0.59
 -17   6   2    1.36    0.45
  17  -5  -2   23.26    1.15
 -17   4   2   18.47    1.09
  17  -4  -2   19.35    0.98
 -17   3   2    3.85    0.52
  17  -3  -2    4.94    0.51
 -17   2   2    4.72    0.56
  17  -2  -2    3.28    0.43
  17  -1  -2    0.15    0.26
  17   0  -2   11.70    0.67
  17   0  -2   11.20    0.66
  17   1  -2    0.03    0.20
  17   1  -2   -0.14    0.22
  17   2  -2    3.81    0.40
  17   2  -2    3.78    0.42
  17   3  -2    5.43    0.46
  17   3  -2    4.33    0.45
  17   4  -2   21.59    1.05
  17   5  -2   24.85    1.18
  17   6  -2    1.75    0.39
  17   7  -2    3.41    0.50
  17   8  -2    6.85    0.68
 -17   9   1    3.89    0.65
 -17   8   1    3.56    0.61
 -17   7   1   -0.02    0.42
 -17   6   1   13.69    0.96
  17  -6  -1   13.29    0.82
 -17   5   1   20.26    1.15
  17  -5  -1   21.18    1.06
 -17   4   1   -0.06    0.28
  17  -4  -1   -0.06    0.27
 -17   3   1    3.39    0.46
  17  -3  -1    2.67    0.39
 -17   2   1   13.77    0.84
  17  -2  -1   12.77    0.72
 -17   1   1   24.85    1.17
  17  -1  -1   26.47    1.14
  17   0  -1   -0.06    0.17
  17   0  -1   -0.10    0.23
  17   1  -1   27.00    1.16
  17   1  -1   28.23    1.16
  17   2  -1   14.80    0.77
  17   2  -1   14.80    0.74
  17   3  -1    3.60    0.36
  17   3  -1    2.68    0.36
  17   4  -1    0.17    0.22
  17   4  -1    0.11    0.22
  17   5  -1   26.51    1.21
  17   5  -1   26.27    1.10
  17   6  -1   14.57    0.86
  17   7  -1    0.00    0.30
  17   8  -1    3.36    0.50
 -17   9   0   -0.45    0.47
 -17   8   0    0.28    0.44
 -17   7   0   -0.18    0.36
  17  -7   0   -0.04    0.31
 -17   6   0   -0.14    0.34
  17  -6   0   -0.42    0.27
 -17   5   0    0.24    0.33
  17  -5   0   -0.03    0.27
 -17   4   0   -0.04    0.28
  17  -4   0    0.17    0.27
 -17   3   0   -0.01    0.24
  17  -3   0   -0.29    0.24
 -17   2   0   -0.20    0.22
  17  -2   0    0.05    0.24
 -17   1   0    0.01    0.23
  17  -1   0    0.01    0.22
  17   0   0    0.39    0.24
  17   0   0    0.18    0.19
  17   1   0   -0.13    0.17
  17   1   0    0.22    0.22
  17   2   0    0.09    0.22
  17   2   0   -0.32    0.16
  17   3   0    0.08    0.20
  17   3   0    0.20    0.24
  17   4   0   -0.02    0.22
  17   4   0    0.10    0.25
  17   5   0    0.04    0.26
  17   5   0    0.20    0.25
  17   6   0    0.16    0.27
  17   7   0   -0.09    0.27
  17   8   0   -0.21    0.30
  17   9   0   -0.35    0.32
 -17   9  -1    5.14    0.68
 -17   8  -1    3.18    0.55
 -17   7  -1    0.10    0.35
  17  -7   1    0.53    0.35
 -17   6  -1   12.38    0.87
  17  -6   1   12.52    0.78
 -17   5  -1   22.20    1.15
  17  -5   1   21.43    1.05
 -17   4  -1    0.15    0.29
  17  -4   1    0.18    0.27
 -17   3  -1    1.24    0.26
  17  -3   1    2.56    0.36
 -17   2  -1    6.63    0.53
 -17   1  -1   25.56    1.17
  17  -1   1   27.29    1.12
  17   0   1    0.11    0.17
  17   0   1    0.09    0.20
  17   1   1   27.08    1.12
  17   1   1   27.95    1.16
  17   2   1   15.05    0.74
  17   2   1   13.31    0.70
  17   3   1    3.06    0.38
  17   3   1    2.71    0.35
  17   4   1    0.24    0.22
  17   4   1    0.27    0.28
  17   5   1   24.80    1.12
  17   5   1   24.77    1.12
  17   6   1   14.43    0.82
  17   6   1   14.80    0.81
  17   7   1    0.03    0.28
  17   8   1    3.71    0.51
 -17   8  -2    6.01    0.67
  17  -8   2    6.09    0.60
 -17   7  -2    3.75    0.53
  17  -7   2    3.40    0.47
 -17   6  -2    2.02    0.40
  17  -6   2    2.04    0.39
  17  -4   2   21.64    1.01
  17  -3   2    5.37    0.44
 -17   2  -2    2.28    0.33
  17  -2   2    3.50    0.38
 -17   1  -2    0.05    0.21
  17  -1   2   -0.11    0.22
  17   0   2   13.21    0.71
  17   1   2    0.07    0.16
  17   1   2    0.03    0.24
  17   2   2    3.72    0.42
  17   2   2    3.73    0.36
  17   3   2    4.62    0.47
  17   3   2    5.54    0.45
  17   4   2   20.62    0.98
  17   4   2   20.38    0.94
  17   5   2   23.54    1.09
  17   5   2   25.13    1.09
  17   6   2    2.44    0.37
  17   6   2    1.97    0.36
  17   7   2    4.06    0.48
  17   8   2    6.78    0.63
  17  -7   3    3.21    0.45
  17  -6   3    0.72    0.32
  17  -5   3    4.11    0.46
  17  -4   3    6.12    0.49
  17  -3   3   24.18    1.06
  17  -2   3   10.30    0.62
  17  -1   3   15.47    0.79
  17   0   3   -0.05    0.25
  17   1   3   15.37    0.79
  17   2   3   10.12    0.65
  17   2   3   10.14    0.56
  17   3   3   24.05    1.10
  17   3   3   24.93    1.03
  17   4   3    6.12    0.48
  17   4   3    6.53    0.55
  17   5   3    4.42    0.43
  17   5   3    4.23    0.49
  17   6   3    0.10    0.32
  17   7   3    3.05    0.46
  17  -7   4   10.82    0.75
  17  -6   4   10.93    0.70
  17  -5   4    0.79    0.31
  17  -4   4   12.15    0.68
  17  -3   4    7.67    0.53
  17  -2   4    1.57    0.30
  17  -1   4   38.16    1.53
  17   0   4   28.88    1.24
  17   1   4   38.83    1.58
  17   2   4    1.91    0.36
  17   3   4    8.86    0.62
  17   4   4   11.85    0.72
  17   5   4    0.82    0.34
  17   6   4   10.87    0.71
  17   7   4   11.28    0.74
  17  -6   5    0.13    0.22
  17  -6   5    0.20    0.32
  17  -5   5    0.60    0.22
  17  -5   5    1.02    0.30
  17  -4   5    1.64    0.32
  17  -4   5    0.59    0.15
  17  -3   5    0.82    0.30
  17  -3   5    0.48    0.18
  17  -2   5    1.40    0.23
  17  -2   5    1.39    0.33
  17  -1   5    1.66    0.23
  17  -1   5    1.19    0.34
  17   0   5   -0.02    0.24
  17   1   5    1.47    0.35
  17   2   5    1.55    0.36
  17   3   5    0.67    0.35
  17   4   5    1.90    0.40
  17   5   5    0.95    0.36
  17   6   5    0.14    0.33
  17   7   5   -0.02    0.35
  17  -7   6    6.86    0.47
  17  -6   6    3.83    0.37
  17  -5   6    8.89    0.61
  17  -5   6   10.25    0.52
  17  -4   6    3.45    0.33
  17  -4   6    3.22    0.41
  17  -3   6   26.90    0.96
  17  -3   6   25.46    1.16
  17  -2   6    4.25    0.35
  17  -2   6    3.95    0.46
  17  -1   6    2.86    0.27
  17   0   6    0.74    0.33
  17   1   6    5.33    0.53
  17   2   6    4.66    0.49
  17   3   6   26.23    1.20
  17   4   6    4.12    0.50
  17   5   6    9.74    0.74
  17   6   6    4.37    0.55
  17   7   6    7.09    0.65
  17  -6   7    1.60    0.31
  17  -5   7    3.07    0.35
  17  -5   7    3.70    0.42
  17  -4   7    0.08    0.30
  17  -4   7    0.00    0.22
  17  -3   7    4.44    0.38
  17  -3   7    4.74    0.49
  17  -2   7   12.02    0.60
  17  -2   7   12.52    0.77
  17  -1   7   12.98    0.61
  17  -1   7   12.75    0.77
  17   0   7   -0.04    0.28
  17   1   7   14.06    0.83
  17   2   7   13.48    0.82
  17   3   7    4.62    0.53
  17   4   7   -0.19    0.34
  17   5   7    3.52    0.52
  17   6   7    1.39    0.45
  17  -5   8    0.05    0.26
  17  -4   8    1.57    0.37
  17  -4   8    1.57    0.31
  17  -3   8    4.32    0.50
  17  -3   8    5.10    0.41
  17  -2   8   -0.10    0.23
  17  -2   8   -0.12    0.33
  17  -1   8    1.88    0.41
  17  -1   8    2.31    0.34
  17   0   8    1.09    0.38
  17   1   8    1.50    0.41
  17   2   8   -0.22    0.34
  17   3   8    6.39    0.61
  17   4   8    1.02    0.42
  17   5   8   -0.33    0.38
  17  -4   9    1.13    0.37
  17  -4   9    0.74    0.30
  17  -3   9    6.48    0.59
  17  -3   9    5.40    0.46
  17  -2   9   22.70    1.13
  17  -2   9   22.77    0.95
  17  -1   9    7.30    0.62
  17  -1   9    5.46    0.49
  17   0   9    0.16    0.37
  17   1   9    6.08    0.61
  17   2   9   22.56    1.15
  17   3   9    5.81    0.62
  17   4   9    0.93    0.43
  17  -3  10    1.21    0.32
  17  -2  10    0.33    0.38
  17  -2  10    0.29    0.31
  17  -1  10   -0.06    0.40
  17  -1  10   -0.26    0.30
  17   0  10    0.00    0.39
  17   1  10   -0.10    0.38
  17   2  10    0.39    0.42
 -18   1  10    0.24    0.45
 -18   0  10   21.52    1.30
  18   1 -10    0.11    0.36
  18   2 -10   -0.22    0.33
 -18   4   9   -0.17    0.43
 -18   3   9    0.45    0.45
 -18   2   9    0.89    0.48
 -18   1   9    0.88    0.47
  18   0  -9   -0.07    0.31
  18   1  -9    1.40    0.41
  18   2  -9    0.68    0.37
  18   3  -9    0.51    0.37
  18   4  -9    0.16    0.36
 -18   5   8    1.02    0.50
 -18   4   8   19.57    1.26
 -18   3   8    0.73    0.46
 -18   2   8    0.82    0.45
 -18   1   8   -0.10    0.36
  18   0  -8   30.74    1.45
  18   1  -8    0.02    0.30
  18   2  -8    0.22    0.33
  18   3  -8    0.60    0.37
  18   4  -8   22.44    1.22
  18   5  -8    0.91    0.41
 -18   6   7    2.99    0.65
 -18   5   7    1.18    0.51
 -18   4   7    2.67    0.55
 -18   3   7    0.04    0.38
 -18   2   7   17.98    1.16
 -18   1   7    0.80    0.41
  18   0  -7   -0.32    0.27
  18   1  -7    0.76    0.34
  18   2  -7   20.25    1.09
  18   3  -7    0.27    0.31
  18   4  -7    2.59    0.47
  18   5  -7    1.26    0.41
  18   6  -7    3.46    0.57
 -18   6   6    1.20    0.50
 -18   5   6   -0.43    0.38
 -18   4   6    2.01    0.49
 -18   3   6    6.51    0.76
 -18   2   6    0.17    0.37
 -18   1   6   13.17    0.91
  18   0  -6    1.76    0.38
  18   1  -6   12.45    0.80
  18   2  -6    0.23    0.30
  18   3  -6    7.83    0.67
  18   4  -6    2.50    0.45
  18   5  -6    0.49    0.35
  18   6  -6    2.20    0.48
  18   7  -6   -0.02    0.36
 -18   7   5    0.00    0.49
 -18   5   5    2.20    0.52
 -18   4   5    5.43    0.69
 -18   3   5   -0.18    0.34
 -18   2   5   39.49    1.79
  18  -1  -5    0.77    0.34
  18   0  -5    0.08    0.25
  18   0  -5   -0.23    0.26
  18   1  -5    0.70    0.30
  18   1  -5    0.90    0.31
  18   2  -5   37.87    1.53
  18   2  -5   31.13    1.45
  18   3  -5    0.00    0.27
  18   4  -5    6.02    0.61
  18   5  -5    4.28    0.55
  18   6  -5   19.66    1.13
  18   7  -5    0.04    0.36
 -18   7   4    0.41    0.53
 -18   6   4    0.29    0.42
 -18   5   4    0.05    0.40
 -18   4   4    1.52    0.44
 -18   3   4    0.05    0.34
  18  -3  -4   -0.08    0.31
 -18   2   4   -0.25    0.30
  18  -2  -4    0.07    0.27
  18  -1  -4    0.33    0.30
  18   0  -4    0.80    0.32
  18   0  -4    0.63    0.28
  18   1  -4    0.24    0.25
  18   1  -4   -0.08    0.26
  18   2  -4   -0.06    0.23
  18   2  -4   -0.33    0.23
  18   3  -4    0.26    0.27
  18   3  -4    0.10    0.14
  18   4  -4    1.81    0.39
  18   5  -4    0.02    0.29
  18   6  -4    0.09    0.32
  18   7  -4    1.75    0.47
  18   8  -4    1.74    0.48
 -18   8   3   -0.31    0.48
 -18   7   3   -0.43    0.44
 -18   5   3    0.89    0.41
 -18   4   3    0.32    0.35
  18  -4  -3    0.36    0.30
 -18   3   3    1.51    0.42
  18  -3  -3    2.47    0.41
 -18   2   3   50.64    2.05
  18  -2  -3   47.13    1.97
  18  -1  -3    1.16    0.35
  18   0  -3   -0.07    0.20
  18   0  -3   -0.11    0.25
  18   1  -3    1.41    0.32
  18   1  -3    1.58    0.35
  18   2  -3   49.23    1.93
  18   2  -3   49.74    1.94
  18   3  -3    2.19    0.36
  18   3  -3    2.01    0.37
  18   4  -3    0.16    0.27
  18   4  -3   -0.10    0.25
  18   5  -3    2.22    0.41
  18   6  -3   23.82    1.22
  18   7  -3    0.14    0.35
  18   8  -3    0.22    0.36
 -18   8   2    9.31    0.94
 -18   7   2    2.44    0.60
 -18   6   2    1.55    0.49
 -18   5   2    3.04    0.54
  18  -5  -2    3.59    0.50
 -18   4   2   23.07    1.27
  18  -4  -2   24.98    1.20
 -18   3   2    4.94    0.60
  18  -3  -2    6.03    0.58
 -18   2   2   -0.11    0.28
  18  -2  -2    0.17    0.26
 -18   1   2    2.63    0.42
  18  -1  -2    3.28    0.42
  18   0  -2   40.83    1.62
  18   0  -2   41.12    1.66
  18   1  -2    3.48    0.41
  18   1  -2    2.99    0.40
  18   2  -2    0.00    0.20
  18   2  -2    0.13    0.25
  18   3  -2    6.84    0.51
  18   3  -2    5.29    0.52
  18   4  -2   19.39    0.95
  18   4  -2   26.68    1.14
  18   5  -2    4.32    0.51
  18   6  -2    3.72    0.52
  18   7  -2    2.55    0.48
  18   8  -2   11.40    0.87
 -18   8   1    0.55    0.50
 -18   7   1    0.03    0.43
 -18   6   1    0.47    0.41
  18  -6  -1    1.14    0.40
 -18   5   1    0.90    0.41
  18  -5  -1    1.28    0.38
 -18   4   1    2.12    0.45
  18  -4  -1    2.04    0.39
 -18   3   1    0.13    0.29
  18  -3  -1    0.04    0.27
 -18   2   1    3.26    0.47
  18  -2  -1    2.79    0.41
 -18   1   1    0.82    0.30
  18  -1  -1    0.49    0.28
  18   0  -1   -0.11    0.18
  18   0  -1   -0.18    0.24
  18   1  -1    0.69    0.26
  18   1  -1    0.90    0.25
  18   2  -1    3.50    0.38
  18   2  -1    2.63    0.35
  18   3  -1    0.03    0.23
  18   3  -1    0.08    0.22
  18   4  -1    2.81    0.40
  18   4  -1    3.05    0.36
  18   5  -1    0.41    0.17
  18   5  -1    1.21    0.33
  18   6  -1    1.06    0.36
  18   7  -1    0.05    0.32
  18   8  -1    0.07    0.33
 -18   8   0    5.90    0.74
 -18   7   0    0.21    0.43
  18  -7   0    0.39    0.34
 -18   6   0    5.06    0.65
  18  -6   0    4.47    0.53
 -18   5   0   -0.21    0.34
  18  -5   0   -0.25    0.31
  18  -4   0   42.18    1.73
 -18   3   0   -0.38    0.24
  18  -3   0    0.16    0.27
 -18   2   0    3.68    0.47
  18  -2   0    3.26    0.41
 -18   1   0    0.78    0.30
  18  -1   0    0.51    0.27
  18   0   0   85.96    3.03
  18   0   0   87.56    3.09
  18   1   0    0.62    0.22
  18   1   0    0.68    0.27
  18   2   0    3.27    0.37
  18   2   0    3.60    0.39
  18   3   0    0.27    0.24
  18   3   0    0.04    0.21
  18   4   0   51.27    1.89
  18   4   0   48.20    1.91
  18   5   0   -0.26    0.24
  18   5   0    0.33    0.29
  18   6   0    6.07    0.59
  18   7   0    0.54    0.34
  18   8   0    5.03    0.60
 -18   8  -1   -0.17    0.42
 -18   7  -1    0.25    0.39
  18  -7   1    0.12    0.36
 -18   6  -1    1.15    0.43
  18  -6   1    1.04    0.35
 -18   5  -1    1.44    0.43
  18  -5   1    1.28    0.36
 -18   4  -1    1.29    0.37
  18  -4   1    2.24    0.38
 -18   3  -1    0.04    0.13
  18  -3   1    0.20    0.28
 -18   2  -1    1.56    0.34
  18  -2   1    3.10    0.37
 -18   1  -1    0.95    0.30
  18  -1   1    0.60    0.27
  18   0   1   -0.13    0.17
  18   0   1    0.08    0.24
  18   1   1    0.66    0.22
  18   1   1    0.92    0.28
  18   2   1    3.25    0.36
  18   2   1    3.29    0.38
  18   3   1   -0.10    0.25
  18   3   1    0.03    0.21
  18   4   1    2.61    0.39
  18   4   1    3.14    0.39
  18   5   1    1.72    0.36
  18   5   1    1.29    0.33
  18   6   1    1.34    0.35
  18   6   1    1.48    0.35
  18   7   1   -0.02    0.29
  18   8   1    0.24    0.32
  18  -8   2   10.38    0.78
  18  -7   2    1.54    0.42
  18  -6   2    2.83    0.45
  18  -5   2    4.30    0.48
  18  -4   2   25.23    1.14
  18  -3   2    5.85    0.49
  18  -2   2    0.05    0.22
  18  -1   2    3.24    0.36
  18   0   2   40.70    1.60
  18   1   2    3.58    0.41
  18   1   2    3.51    0.35
  18   2   2   -0.10    0.26
  18   2   2    0.11    0.19
  18   3   2    6.11    0.49
  18   3   2    6.96    0.56
  18   4   2   25.98    1.12
  18   4   2   25.44    1.16
  18   5   2    4.37    0.48
  18   5   2    4.81    0.48
  18   6   2    3.32    0.44
  18   6   2    3.41    0.44
  18   7   2    2.70    0.43
  18   8   2   12.20    0.83
  18  -7   3    0.01    0.32
  18  -6   3   22.39    1.10
  18  -5   3    2.35    0.40
  18  -4   3    0.19    0.27
  18  -3   3    2.22    0.35
  18  -2   3   52.94    2.00
  18  -1   3    1.86    0.33
  18   0   3   -0.09    0.25
  18   1   3    1.64    0.36
  18   2   3   52.79    2.05
  18   3   3    1.98    0.39
  18   4   3    0.16    0.32
  18   5   3    2.48    0.41
  18   6   3   25.71    1.19
  18   7   3   -0.13    0.34
  18  -7   4    1.10    0.39
  18  -6   4    0.03    0.33
  18  -5   4    0.33    0.32
  18  -4   4    1.67    0.34
  18  -3   4   -0.04    0.25
  18  -2   4   -0.17    0.26
  18  -1   4    0.37    0.28
  18   0   4    1.68    0.34
  18   1   4    0.54    0.30
  18   2   4    0.17    0.31
  18   3   4   -0.18    0.29
  18   4   4    1.49    0.38
  18   5   4    0.21    0.35
  18   6   4   -0.09    0.34
  18   7   4    1.61    0.44
  18  -6   5   20.91    1.05
  18  -5   5    4.48    0.46
  18  -4   5    7.01    0.54
  18  -3   5   -0.12    0.26
  18  -2   5   41.53    1.66
  18  -1   5    1.38    0.35
  18   0   5   -0.08    0.30
  18   1   5    0.60    0.34
  18   2   5   42.00    1.71
  18   3   5    0.09    0.29
  18   4   5    7.68    0.64
  18   5   5    4.42    0.54
  18   6   5   21.63    1.12
  18   7   5    0.12    0.39
  18  -5   6    0.22    0.32
  18  -4   6    2.02    0.38
  18  -3   6    7.55    0.58
  18  -2   6    0.04    0.31
  18  -1   6   13.25    0.80
  18   0   6    2.22    0.42
  18   1   6   14.28    0.83
  18   2   6    0.35    0.31
  18   3   6    8.39    0.67
  18   4   6    1.90    0.44
  18   5   6   -0.29    0.36
  18   6   6    2.91    0.48
  18  -5   7    1.10    0.35
  18  -5   7    1.03    0.28
  18  -4   7    3.18    0.34
  18  -4   7    3.40    0.43
  18  -3   7    0.52    0.33
  18  -3   7    0.23    0.22
  18  -2   7   19.87    0.81
  18  -2   7   19.51    1.01
  18  -1   7    0.48    0.24
  18  -1   7    0.70    0.34
  18   0   7   -0.07    0.34
  18   1   7    0.58    0.34
  18   2   7   19.20    1.03
  18   3   7    0.12    0.37
  18   4   7    3.17    0.49
  18   5   7    0.95    0.40
  18   6   7    3.67    0.53
  18  -5   8    0.84    0.29
  18  -4   8   20.64    1.02
  18  -4   8   22.22    0.88
  18  -3   8    0.18    0.25
  18  -3   8    0.56    0.34
  18  -2   8    0.46    0.37
  18  -2   8    0.71    0.28
  18  -1   8   -0.10    0.23
  18  -1   8    0.35    0.36
  18   0   8   34.82    1.52
  18   1   8   -0.23    0.35
  18   2   8    0.74    0.41
  18   3   8    0.48    0.40
  18   4   8   24.93    1.25
  18   5   8    0.74    0.43
  18  -4   9   -0.11    0.25
  18  -3   9    0.35    0.27
  18  -3   9    0.82    0.39
  18  -2   9    0.86    0.41
  18  -2   9    0.99    0.31
  18  -1   9    0.80    0.29
  18  -1   9    0.83    0.40
  18   0   9    0.11    0.38
  18   0   9   -0.23    0.28
  18   1   9    0.61    0.42
  18   2   9    0.74    0.36
  18   3   9    0.57    0.43
  18  -1  10    0.31    0.39
  18  -1  10    0.26    0.30
  18   0  10   25.70    1.07
  18   0  10   22.31    1.20
  18   1  10    0.49    0.45
 -19   3   9    1.62    0.55
 -19   2   9    3.62    0.66
 -19   1   9   10.77    0.94
  19   1  -9   11.58    0.87
  19   2  -9    3.88    0.58
  19   3  -9    3.52    0.56
 -19   4   8    0.18    0.44
 -19   3   8    0.00    0.42
 -19   2   8    0.24    0.41
 -19   1   8    0.37    0.41
  19   0  -8    2.21    0.44
  19   1  -8    0.40    0.33
  19   2  -8    0.14    0.31
  19   3  -8    0.86    0.39
  19   4  -8    0.12    0.35
 -19   5   7    2.19    0.59
 -19   4   7    1.23    0.50
 -19   3   7    9.17    0.94
 -19   2   7    0.34    0.41
 -19   1   7    4.89    0.66
  19   0  -7    0.00    0.28
  19   1  -7    4.20    0.53
  19   2  -7    1.08    0.37
  19   3  -7    8.09    0.75
  19   4  -7    1.92    0.44
  19   5  -7    3.66    0.57
 -19   6   6    0.51    0.49
 -19   5   6    3.11    0.63
 -19   4   6    5.16    0.68
 -19   3   6   21.81    1.29
 -19   2   6    0.05    0.37
 -19   1   6    8.46    0.77
  19   0  -6    1.80    0.39
  19   1  -6    8.27    0.67
  19   2  -6   -0.16    0.27
  19   3  -6   23.41    1.21
  19   4  -6    8.73    0.73
  19   5  -6    3.79    0.57
  19   6  -6    1.36    0.45
 -19   7   5    0.29    0.52
 -19   6   5    0.48    0.47
 -19   5   5    0.24    0.44
 -19   4   5   -0.37    0.34
 -19   3   5   -0.10    0.34
 -19   2   5    2.45    0.52
 -19   1   5    0.54    0.34
  19  -1  -5    0.06    0.32
  19   0  -5   -0.08    0.25
  19   0  -5   -0.18    0.29
  19   1  -5   -0.01    0.26
  19   1  -5   -0.47    0.27
  19   2  -5    1.78    0.39
  19   2  -5    2.49    0.42
  19   3  -5   -0.12    0.27
  19   4  -5    0.20    0.30
  19   5  -5    1.05    0.40
  19   6  -5    0.91    0.41
  19   7  -5    0.78    0.42
 -19   6   4    0.87    0.46
 -19   5   4    3.65    0.61
 -19   4   4    0.47    0.39
 -19   3   4   13.65    0.95
  19  -3  -4   12.29    0.86
 -19   2   4    2.55    0.50
  19  -2  -4    1.66    0.42
 -19   1   4   35.90    1.59
  19  -1  -4   34.00    1.55
  19   0  -4   22.14    1.07
  19   0  -4   20.16    1.08
  19   1  -4   35.89    1.49
  19   1  -4   33.01    1.50
  19   2  -4    2.11    0.40
  19   2  -4    2.52    0.41
  19   3  -4   11.69    0.74
  19   3  -4   13.50    0.82
  19   4  -4    0.57    0.31
  19   5  -4    3.75    0.53
  19   6  -4    0.08    0.34
  19   7  -4   14.39    0.99
 -19   7   3    0.42    0.50
 -19   6   3    2.51    0.57
 -19   5   3    0.09    0.41
 -19   4   3    0.66    0.40
  19  -4  -3    0.47    0.35
 -19   3   3    4.92    0.62
  19  -3  -3    4.21    0.55
 -19   2   3   11.82    0.86
  19  -2  -3   11.30    0.78
 -19   1   3    3.97    0.53
  19  -1  -3    3.40    0.49
  19   0  -3   -0.34    0.27
  19   0  -3    0.12    0.23
  19   1  -3    3.14    0.41
  19   1  -3    3.41    0.45
  19   2  -3   11.51    0.74
  19   2  -3   11.74    0.74
  19   3  -3    5.02    0.52
  19   3  -3    5.74    0.52
  19   4  -3    0.59    0.31
  19   5  -3    0.87    0.34
  19   6  -3    4.79    0.58
  19   7  -3    1.19    0.43
 -19   8   2   -0.01    0.50
 -19   7   2    0.97    0.50
 -19   6   2    2.03    0.55
 -19   5   2    0.31    0.39
  19  -5  -2    0.76    0.37
 -19   4   2    5.87    0.67
  19  -4  -2    6.58    0.63
 -19   3   2   32.89    1.56
  19  -3  -2   33.43    1.49
 -19   2   2    0.52    0.34
  19  -2  -2    0.54    0.33
 -19   1   2    9.70    0.72
  19  -1  -2    8.41    0.64
  19   0  -2    3.77    0.46
  19   0  -2    3.05    0.40
  19   1  -2    9.21    0.63
  19   1  -2   10.12    0.65
  19   2  -2    0.68    0.28
  19   2  -2    0.58    0.30
  19   3  -2   37.86    1.48
  19   3  -2   35.04    1.53
  19   4  -2    7.88    0.56
  19   4  -2    7.37    0.64
  19   5  -2    1.28    0.37
  19   6  -2    3.16    0.49
  19   7  -2    2.93    0.51
  19   8  -2    0.07    0.36
 -19   8   1   -0.05    0.47
 -19   7   1    0.58    0.47
 -19   6   1    0.40    0.45
  19  -6  -1    0.46    0.37
  19  -5  -1   32.41    1.47
 -19   4   1   -0.19    0.30
  19  -4  -1   -0.52    0.30
 -19   3   1    7.91    0.71
  19  -3  -1    8.71    0.65
 -19   2   1    1.28    0.38
  19  -2  -1    0.67    0.29
 -19   1   1   31.28    1.42
  19  -1  -1   32.60    1.38
  19   0  -1    0.15    0.22
  19   0  -1   -0.07    0.27
  19   1  -1   33.02    1.34
  19   1  -1   31.47    1.34
  19   2  -1    1.15    0.29
  19   2  -1    0.94    0.29
  19   3  -1    9.15    0.64
  19   3  -1    9.20    0.59
  19   4  -1   -0.06    0.26
  19   4  -1    0.05    0.25
  19   5  -1   36.87    1.58
  19   6  -1    1.60    0.39
  19   7  -1    1.63    0.43
  19   8  -1    0.20    0.37
 -19   8   0   -0.15    0.44
 -19   7   0    0.02    0.43
  19  -7   0    0.15    0.36
 -19   6   0   -0.08    0.37
  19  -6   0   -0.07    0.32
 -19   5   0   -0.29    0.36
  19  -5   0   -0.28    0.30
 -19   4   0   -0.04    0.33
  19  -4   0   -0.32    0.29
 -19   3   0    0.18    0.30
  19  -3   0    0.07    0.29
 -19   2   0   -0.04    0.26
  19  -2   0   -0.08    0.23
 -19   1   0    0.07    0.26
  19  -1   0    0.09    0.25
  19   0   0    0.16    0.21
  19   0   0    0.46    0.26
  19   1   0    0.06    0.20
  19   1   0    0.27    0.24
  19   2   0    0.24    0.22
  19   2   0   -0.18    0.22
  19   3   0    0.09    0.22
  19   3   0    0.14    0.25
  19   4   0    0.07    0.27
  19   4   0    0.24    0.26
  19   5   0    0.06    0.28
  19   5   0    0.36    0.29
  19   6   0    0.05    0.29
  19   7   0    0.03    0.32
  19   8   0   -0.20    0.34
 -19   8  -1    0.24    0.47
 -19   7  -1    0.61    0.44
  19  -7   1    0.59    0.38
 -19   6  -1    0.38    0.40
  19  -6   1    0.83    0.38
 -19   5  -1   31.86    1.54
  19  -5   1   33.42    1.45
 -19   4  -1    0.00    0.32
  19  -4   1   -0.10    0.28
 -19   2  -1    0.83    0.31
  19  -2   1    1.26    0.31
 -19   1  -1   32.02    1.39
  19  -1   1   31.33    1.31
  19   0   1   -0.09    0.25
  19   0   1    0.05    0.19
  19   1   1   32.49    1.30
  19   1   1   32.00    1.32
  19   2   1    0.70    0.29
  19   2   1    0.96    0.26
  19   3   1    9.73    0.64
  19   3   1   10.53    0.65
  19   4   1    0.06    0.24
  19   4   1    0.05    0.27
  19   5   1   37.54    1.54
  19   5   1   35.96    1.51
  19   6   1    0.95    0.35
  19   7   1    0.66    0.35
  19   8   1   -0.27    0.31
  19  -7   2    2.57    0.48
  19  -6   2    2.67    0.46
  19  -5   2    1.15    0.35
  19  -4   2    6.72    0.57
  19  -3   2   33.73    1.40
  19  -2   2    0.85    0.30
  19  -1   2    9.21    0.59
  19   0   2    3.63    0.41
  19   1   2    9.63    0.63
  19   1   2   10.21    0.59
  19   2   2    0.37    0.30
  19   2   2    0.46    0.22
  19   3   2   36.94    1.54
  19   3   2   37.07    1.48
  19   4   2    8.13    0.65
  19   4   2    8.18    0.60
  19   5   2    1.53    0.38
  19   5   2    1.36    0.33
  19   6   2    4.06    0.49
  19   6   2    3.39    0.48
  19  -7   3    0.89    0.37
  19  -6   3    4.57    0.52
  19  -5   3    0.23    0.33
  19  -4   3    0.46    0.31
  19  -3   3    5.39    0.50
  19  -2   3   12.22    0.70
  19  -1   3    3.42    0.41
  19   0   3   -0.02    0.28
  19   1   3    3.77    0.45
  19   2   3   11.93    0.75
  19   3   3    5.20    0.54
  19   4   3    0.61    0.35
  19   5   3    0.53    0.34
  19   6   3    4.85    0.54
  19  -7   4   13.65    0.85
  19  -6   4    0.05    0.31
  19  -5   4    3.67    0.46
  19  -4   4   -0.02    0.27
  19  -3   4   13.94    0.76
  19  -2   4    2.22    0.38
  19  -1   4   42.04    1.69
  19   0   4   22.49    1.06
  19   1   4   38.47    1.61
  19   2   4    2.16    0.39
  19   3   4   15.51    0.87
  19   4   4    0.32    0.34
  19   5   4    4.33    0.52
  19   6   4    0.30    0.38
  19   7   4   13.36    0.85
  19  -6   5    0.39    0.35
  19  -5   5    0.51    0.32
  19  -4   5   -0.27    0.28
  19  -3   5    0.23    0.30
  19  -2   5    2.69    0.42
  19  -1   5    0.40    0.28
  19   0   5   -0.09    0.31
  19   1   5   -0.29    0.32
  19   2   5    2.56    0.45
  19   3   5    0.27    0.36
  19   4   5    0.19    0.36
  19   5   5    1.00    0.39
  19   6   5    0.52    0.38
  19  -6   6    1.37    0.37
  19  -5   6    3.59    0.44
  19  -4   6    8.55    0.64
  19  -3   6   22.15    1.04
  19  -2   6   -0.10    0.30
  19  -1   6    9.92    0.71
  19   0   6    2.11    0.44
  19   1   6   10.05    0.73
  19   2   6    0.08    0.36
  19   3   6   25.81    1.24
  19   4   6    8.47    0.71
  19   5   6    4.56    0.57
  19   6   6    1.72    0.47
  19  -5   7    3.22    0.45
  19  -4   7    1.91    0.38
  19  -3   7    8.52    0.64
  19  -2   7    1.36    0.39
  19  -1   7    5.41    0.58
  19   0   7   -0.26    0.35
  19   1   7    5.26    0.58
  19   2   7    0.74    0.36
  19   3   7    7.76    0.70
  19   4   7    1.97    0.47
  19   5   7    3.80    0.55
  19  -4   8    0.37    0.36
  19  -3   8    0.85    0.39
  19  -2   8    0.04    0.38
  19  -1   8    0.29    0.39
  19   0   8    1.83    0.45
  19   1   8   -0.11    0.39
  19   2   8   -0.25    0.38
  19   3   8    0.65    0.42
  19   4   8    0.15    0.45
  19  -2   9    3.31    0.51
  19  -2   9    3.62    0.40
  19  -1   9   10.92    0.63
  19  -1   9   11.18    0.81
  19   0   9    0.40    0.41
  19   0   9   -0.27    0.28
  19   1   9   11.11    0.83
  19   2   9    3.01    0.53
 -20   1   9    1.28    0.52
  20   1  -9    1.51    0.46
  20   2  -9    0.88    0.40
 -20   3   8    6.11    0.79
 -20   2   8    0.47    0.44
 -20   1   8    4.70    0.71
  20   0  -8    1.11    0.39
  20   1  -8    4.65    0.60
  20   2  -8    0.22    0.35
  20   3  -8    6.00    0.68
 -20   4   7    0.35    0.46
 -20   3   7    1.41    0.50
 -20   2   7   12.68    1.01
 -20   1   7    0.69    0.44
  20   0  -7   -0.11    0.29
  20   1  -7    0.58    0.34
  20   2  -7   13.70    0.91
  20   3  -7    1.08    0.40
  20   4  -7    1.41    0.43
  20   5  -7    0.91    0.42
 -20   5   6    0.48    0.48
 -20   4   6    1.69    0.52
 -20   3   6    2.74    0.57
 -20   2   6    0.72    0.43
 -20   1   6    0.78    0.41
  20   0  -6    7.22    0.68
  20   1  -6    0.04    0.29
  20   2  -6    0.40    0.33
  20   3  -6    4.12    0.56
  20   4  -6    2.24    0.46
  20   5  -6    0.05    0.33
 -20   6   5    5.18    0.75
 -20   5   5    1.03    0.50
 -20   4   5    0.31    0.42
 -20   3   5    9.44    0.85
 -20   2   5   13.47    0.99
 -20   1   5   10.08    0.80
  20  -1  -5    8.51    0.74
  20   0  -5    0.26    0.29
  20   0  -5   -0.29    0.29
  20   1  -5    7.78    0.68
  20   1  -5    9.51    0.70
  20   2  -5    9.67    0.72
  20   3  -5    9.52    0.74
  20   4  -5    0.18    0.33
  20   5  -5    2.19    0.48
  20   6  -5    9.42    0.83
 -20   6   4    0.00    0.45
 -20   5   4    2.55    0.58
 -20   4   4    0.73    0.43
 -20   3   4    0.34    0.38
  20  -3  -4    0.06    0.34
 -20   2   4    0.27    0.38
  20  -2  -4   -0.49    0.30
 -20   1   4    4.43    0.57
  20  -1  -4    4.67    0.57
  20   0  -4    0.10    0.32
  20   0  -4   -0.02    0.27
  20   1  -4    4.12    0.48
  20   1  -4    4.43    0.53
  20   2  -4    0.09    0.27
  20   2  -4   -0.31    0.26
  20   3  -4    0.28    0.30
  20   3  -4    0.67    0.32
  20   4  -4    0.63    0.35
  20   5  -4    2.83    0.51
  20   6  -4    0.15    0.36
  20   7  -4    0.14    0.38
 -20   7   3    0.50    0.51
 -20   6   3    2.34    0.60
 -20   5   3    3.22    0.58
 -20   4   3    0.63    0.41
  20  -4  -3   -0.15    0.30
 -20   3   3   12.55    0.92
  20  -3  -3   11.44    0.83
 -20   2   3    9.20    0.81
  20  -2  -3    8.60    0.72
 -20   1   3   15.48    0.96
  20  -1  -3   15.69    0.93
  20   0  -3   -0.17    0.23
  20   0  -3   -0.32    0.29
  20   1  -3   17.04    0.91
  20   1  -3   15.87    0.89
  20   2  -3    9.27    0.65
  20   2  -3    8.93    0.67
  20   3  -3   12.46    0.80
  20   3  -3   12.89    0.78
  20   4  -3    0.15    0.30
  20   5  -3    6.80    0.68
  20   6  -3    4.25    0.58
  20   7  -3    1.02    0.43
 -20   7   2    1.86    0.60
 -20   6   2    1.44    0.53
 -20   5   2    0.12    0.41
  20  -5  -2    0.23    0.37
 -20   4   2    6.45    0.72
  20  -4  -2    7.48    0.67
 -20   3   2    7.68    0.75
  20  -3  -2    7.61    0.68
 -20   2   2    0.66    0.37
  20  -2  -2    0.63    0.34
 -20   1   2    8.25    0.70
  20  -1  -2    7.54    0.62
  20   0  -2   26.47    1.24
  20   0  -2   30.15    1.30
  20   1  -2    8.40    0.62
  20   1  -2    9.20    0.64
  20   2  -2    0.56    0.29
  20   2  -2    0.66    0.32
  20   3  -2    9.34    0.64
  20   3  -2    8.19    0.66
  20   4  -2    8.29    0.59
  20   4  -2    6.75    0.64
  20   5  -2    0.81    0.35
  20   6  -2    2.30    0.46
  20   7  -2    2.93    0.53
 -20   7   1    2.35    0.61
 -20   6   1    0.47    0.47
  20  -6  -1    0.69    0.43
 -20   5   1    1.09    0.45
  20  -5  -1    1.63    0.41
 -20   4   1    0.35    0.36
  20  -4  -1    0.24    0.36
 -20   3   1    6.06    0.65
  20  -3  -1    5.84    0.59
 -20   2   1   11.64    0.86
  20  -2  -1   13.03    0.78
 -20   1   1    5.74    0.59
  20  -1  -1    4.46    0.51
  20   0  -1    0.21    0.23
  20   0  -1   -0.04    0.27
  20   1  -1    4.91    0.48
  20   1  -1    5.06    0.48
  20   2  -1   12.24    0.75
  20   2  -1   13.34    0.72
  20   3  -1    7.22    0.60
  20   3  -1    6.90    0.53
  20   4  -1    0.47    0.30
  20   4  -1    0.62    0.31
  20   5  -1    2.44    0.44
  20   6  -1    1.82    0.41
  20   7  -1    2.56    0.50
 -20   7   0    9.47    0.93
  20  -7   0    7.04    0.70
 -20   6   0    1.58    0.53
  20  -6   0    1.53    0.41
 -20   5   0    3.33    0.57
  20  -5   0    5.65    0.60
  20  -4   0   13.57    0.83
 -20   3   0   19.88    1.12
  20  -3   0   21.04    1.04
 -20   2   0    1.76    0.41
  20  -2   0    1.48    0.36
 -20   1   0    9.63    0.75
  20  -1   0   11.07    0.68
  20   0   0   17.59    0.87
  20   0   0   17.65    0.86
  20   1   0   10.32    0.65
  20   1   0   11.35    0.66
  20   2   0    1.45    0.31
  20   2   0    1.82    0.35
  20   3   0   21.56    1.05
  20   3   0   22.61    1.01
  20   4   0   16.22    0.89
  20   4   0   15.39    0.81
  20   5   0    6.98    0.56
  20   5   0    6.32    0.62
  20   6   0    1.94    0.42
  20   7   0    9.93    0.79
  20  -7   1    1.33    0.42
 -20   6  -1    0.97    0.46
  20  -6   1    0.72    0.40
 -20   5  -1    2.14    0.48
  20  -5   1    2.00    0.42
 -20   4  -1    0.50    0.35
  20  -4   1    0.55    0.34
  20  -3   1    6.05    0.55
 -20   2  -1   10.31    0.74
  20  -2   1   10.90    0.67
 -20   1  -1    4.25    0.50
  20  -1   1    4.29    0.43
 -20   0  -1    0.16    0.25
  20   0   1    0.13    0.26
  20   1   1    4.68    0.46
  20   1   1    5.37    0.47
  20   2   1   13.12    0.73
  20   2   1   13.14    0.74
  20   3   1    7.02    0.57
  20   3   1    6.51    0.53
  20   4   1    1.23    0.34
  20   4   1    0.63    0.30
  20   5   1    2.94    0.44
  20   5   1    2.28    0.40
  20   6   1    1.75    0.40
  20   7   1    1.95    0.44
  20  -7   2    2.10    0.48
  20  -6   2    2.47    0.46
  20  -5   2    0.27    0.33
  20  -4   2    8.56    0.64
  20  -3   2    8.19    0.61
  20  -2   2    0.29    0.30
  20  -1   2    7.74    0.57
  20   0   2   27.64    1.20
  20   1   2    8.06    0.59
  20   2   2    0.88    0.33
  20   3   2    8.42    0.64
  20   4   2    9.07    0.66
  20   5   2    0.73    0.34
  20   6   2    3.11    0.46
  20  -7   3    1.05    0.43
  20  -6   3    3.39    0.49
  20  -5   3    5.68    0.57
  20  -4   3    0.51    0.32
  20  -3   3   12.44    0.73
  20  -2   3    9.23    0.62
  20  -1   3   17.41    0.88
  20   0   3    0.24    0.26
  20   1   3   16.17    0.87
  20   2   3    9.97    0.70
  20   3   3   11.92    0.76
  20   4   3    0.30    0.35
  20   5   3    6.24    0.60
  20   6   3    3.84    0.52
  20  -6   4    0.23    0.35
  20  -5   4    3.02    0.45
  20  -4   4    0.50    0.32
  20  -3   4    0.29    0.29
  20  -2   4   -0.15    0.27
  20  -1   4    6.04    0.55
  20   0   4    0.23    0.32
  20   1   4    5.19    0.56
  20   2   4   -0.09    0.34
  20   3   4    0.85    0.39
  20   4   4    1.18    0.39
  20   5   4    2.81    0.47
  20   6   4   -0.15    0.38
  20  -6   5    8.11    0.69
  20  -5   5    1.60    0.39
  20  -4   5    0.51    0.32
  20  -3   5    8.95    0.61
  20  -2   5   15.01    0.83
  20  -1   5   11.08    0.72
  20   0   5    0.22    0.33
  20   1   5   11.82    0.79
  20   2   5   13.72    0.86
  20   3   5   10.14    0.76
  20   4   5    0.10    0.39
  20   5   5    1.97    0.45
  20   6   5    8.88    0.74
  20  -5   6    0.22    0.32
  20  -4   6    2.24    0.39
  20  -3   6    3.29    0.45
  20  -2   6    0.87    0.35
  20  -1   6    0.46    0.35
  20   0   6    7.08    0.66
  20   1   6    0.17    0.34
  20   2   6    0.08    0.38
  20   3   6    3.22    0.53
  20   4   6    1.99    0.49
  20   5   6    0.76    0.44
  20  -4   7    0.98    0.36
  20  -3   7    1.05    0.36
  20  -2   7   15.59    0.92
  20  -1   7    1.11    0.41
  20   0   7    0.03    0.39
  20   1   7    1.47    0.42
  20   2   7   14.77    0.92
  20   3   7    1.92    0.47
  20   4   7    1.10    0.46
  20  -3   8    5.23    0.57
  20  -2   8    0.65    0.39
  20  -1   8    3.44    0.53
  20   0   8    0.90    0.43
  20   1   8    3.89    0.55
  20   2   8    0.21    0.43
  20   3   8    5.87    0.66
  20   0   9    0.11    0.43
 -21   2   8    0.97    0.49
 -21   1   8    0.02    0.43
  21   1  -8   -0.07    0.33
  21   2  -8    0.66    0.38
 -21   4   7    0.44    0.47
 -21   3   7    0.09    0.45
 -21   2   7    6.59    0.80
 -21   1   7    0.22    0.42
  21   0  -7    0.02    0.31
  21   1  -7   -0.18    0.30
  21   2  -7    7.72    0.74
  21   3  -7   -0.14    0.31
  21   4  -7    1.20    0.44
 -21   5   6   -0.33    0.44
 -21   4   6    9.10    0.93
 -21   3   6    0.10    0.44
 -21   2   6    0.78    0.46
 -21   1   6    3.49    0.60
  21   0  -6    9.25    0.73
  21   1  -6    2.92    0.48
  21   2  -6    1.48    0.41
  21   3  -6    0.72    0.37
  21   4  -6   16.99    1.05
  21   5  -6   -0.07    0.35
 -21   5   5    0.28    0.46
 -21   4   5    0.13    0.43
 -21   3   5    0.39    0.41
 -21   2   5    0.77    0.44
 -21   1   5    0.45    0.38
  21  -1  -5   -0.68    0.32
  21   0  -5    0.09    0.29
  21   0  -5   -0.39    0.35
  21   1  -5    0.27    0.29
  21   1  -5   -0.36    0.31
  21   2  -5    0.02    0.33
  21   2  -5    0.67    0.34
  21   3  -5    0.58    0.34
  21   4  -5    0.19    0.33
  21   5  -5    0.33    0.36
 -21   6   4    1.23    0.54
 -21   5   4    2.88    0.62
 -21   3   4    3.56    0.60
  21  -3  -4    2.41    0.49
 -21   2   4    0.77    0.42
  21  -2  -4    0.04    0.35
 -21   1   4    2.24    0.48
  21  -1  -4    0.78    0.38
  21   0  -4   67.95    2.73
  21   0  -4   71.71    2.65
  21   1  -4    2.18    0.40
  21   1  -4    1.27    0.41
  21   2  -4    0.89    0.34
  21   2  -4    0.61    0.34
  21   3  -4    3.19    0.47
  21   3  -4    3.87    0.52
  21   4  -4   19.13    1.10
  21   5  -4    4.39    0.59
  21   6  -4    3.57    0.60
 -21   6   3    1.51    0.57
 -21   5   3    0.01    0.44
 -21   4   3    0.37    0.43
  21  -4  -3    1.31    0.45
 -21   3   3   -0.09    0.36
  21  -3  -3   -0.25    0.36
 -21   2   3   19.09    1.15
  21  -2  -3   18.76    1.07
 -21   1   3    1.36    0.41
  21  -1  -3    0.52    0.35
  21   0  -3    0.23    0.28
  21   0  -3   -0.13    0.32
  21   1  -3    1.44    0.35
  21   1  -3    0.94    0.35
  21   2  -3   17.58    1.01
  21   2  -3   21.36    1.04
  21   3  -3    0.27    0.34
  21   3  -3    0.01    0.29
  21   4  -3    1.86    0.42
  21   5  -3    0.04    0.33
  21   6  -3    3.12    0.55
 -21   7   2    0.81    0.57
 -21   6   2   -0.44    0.43
 -21   5   2   -0.35    0.39
  21  -5  -2   -0.24    0.36
  21  -4  -2   11.25    0.83
 -21   3   2    0.07    0.36
  21  -3  -2    0.45    0.38
 -21   2   2    1.63    0.46
  21  -2  -2    1.45    0.42
 -21   1   2    0.80    0.37
  21  -1  -2   -0.03    0.31
  21   0  -2   27.37    1.25
  21   0  -2   26.50    1.23
  21   1  -2    0.41    0.34
  21   1  -2    0.32    0.27
  21   2  -2    1.37    0.35
  21   2  -2    1.62    0.36
  21   3  -2   -0.18    0.27
  21   3  -2    0.44    0.31
  21   4  -2   13.14    0.85
  21   4  -2   13.60    0.78
  21   5  -2    0.13    0.32
  21   6  -2   -0.21    0.33
  21   7  -2    1.40    0.46
 -21   7   1    0.23    0.50
  21  -6  -1   11.40    0.86
 -21   5   1    1.26    0.47
  21  -5  -1    2.14    0.46
 -21   4   1    0.24    0.38
  21  -4  -1   -0.05    0.33
 -21   3   1    0.42    0.36
  21  -3  -1    0.46    0.36
 -21   2   1   16.94    1.05
  21  -2  -1   17.94    0.96
 -21   1   1    1.54    0.40
  21  -1  -1    1.80    0.39
  21   0  -1   -0.16    0.29
  21   0  -1    0.02    0.23
  21   1  -1    1.56    0.34
  21   1  -1    1.35    0.33
  21   2  -1   17.97    0.91
  21   2  -1   19.39    0.97
  21   3  -1    0.96    0.32
  21   3  -1    0.98    0.32
  21   4  -1    0.05    0.26
  21   4  -1    0.10    0.28
  21   5  -1    3.71    0.53
  21   6  -1   12.64    0.88
  21   7  -1    0.56    0.39
 -21   7   0   -0.24    0.46
  21  -7   0    0.06    0.42
 -21   6   0   -0.08    0.44
  21  -6   0   -0.28    0.36
 -21   5   0   -0.05    0.41
  21  -5   0   -0.41    0.32
 -21   4   0   -0.30    0.35
  21  -4   0   -0.12    0.31
 -21   3   0   -0.17    0.31
  21  -3   0    0.13    0.30
 -21   2   0   -0.12    0.29
  21  -2   0   -0.06    0.31
 -21   1   0    0.16    0.31
  21  -1   0    0.07    0.30
  21   0   0    0.24    0.28
  21   0   0    0.05    0.22
  21   1   0   -0.05    0.21
  21   1   0   -0.09    0.27
  21   2   0    0.21    0.27
  21   2   0   -0.17    0.23
  21   3   0    0.24    0.27
  21   3   0   -0.01    0.25
  21   4   0   -0.30    0.27
  21   4   0    0.25    0.29
  21   5   0   -0.19    0.29
  21   5   0   -0.06    0.26
  21   6   0   -0.08    0.31
  21   7   0    0.40    0.39
  21  -7   1    0.15    0.39
  21  -6   1   12.25    0.88
  21  -5   1    2.87    0.48
  21  -4   1   -0.04    0.32
  21  -3   1    0.65    0.34
  21  -2   1   16.70    0.89
  21  -1   1    0.91    0.29
  21   0   1   -0.16    0.27
  21   1   1    1.11    0.29
  21   1   1    1.56    0.33
  21   2   1   18.80    0.92
  21   2   1   18.52    0.92
  21   3   1    1.22    0.33
  21   3   1    1.24    0.31
  21   4   1    0.19    0.31
  21   4   1   -0.17    0.25
  21   5   1    2.67    0.43
  21   5   1    2.90    0.47
  21   6   1   15.39    0.93
  21  -6   2   -0.41    0.33
  21  -5   2   -0.27    0.32
  21  -4   2   12.32    0.80
  21  -3   2    0.30    0.33
  21  -2   2    1.46    0.36
  21  -1   2    0.14    0.26
  21   0   2   24.17    1.10
  21   1   2    0.62    0.31
  21   2   2    1.88    0.37
  21   3   2    0.46    0.33
  21   4   2   14.09    0.83
  21   5   2    0.34    0.36
  21   6   2    0.17    0.37
  21  -6   3    2.40    0.46
  21  -5   3    0.26    0.36
  21  -4   3    1.53    0.38
  21  -3   3    0.18    0.29
  21  -2   3   19.86    0.97
  21  -1   3    1.41    0.36
  21   0   3    0.43    0.31
  21   1   3    1.26    0.37
  21   2   3   20.92    1.06
  21   3   3    0.30    0.35
  21   4   3    1.36    0.43
  21   5   3    0.21    0.42
  21   6   3    2.80    0.50
  21  -6   4    2.58    0.48
  21  -5   4    4.74    0.54
  21  -4   4   16.43    0.87
  21  -3   4    3.45    0.44
  21  -2   4    0.90    0.33
  21  -1   4    1.76    0.38
  21   0   4   66.17    2.50
  21   1   4    2.65    0.45
  21   2   4    0.81    0.39
  21   3   4    3.20    0.49
  21   4   4   19.65    1.10
  21   5   4    5.01    0.61
  21   6   4    2.79    0.50
  21  -5   5    0.39    0.37
  21  -4   5    0.40    0.33
  21  -3   5    0.50    0.32
  21  -2   5    0.98    0.35
  21  -1   5    0.08    0.33
  21   0   5   -0.10    0.33
  21   1   5   -0.04    0.34
  21   2   5    1.19    0.43
  21   3   5    0.39    0.41
  21   4   5    0.74    0.39
  21   5   5    0.10    0.41
  21  -4   6   13.34    0.79
  21  -3   6    0.38    0.34
  21  -2   6    1.49    0.39
  21  -1   6    3.74    0.51
  21   0   6   10.35    0.77
  21   1   6    3.96    0.55
  21   2   6    1.53    0.46
  21   3   6    0.45    0.44
  21   4   6   15.50    0.98
  21  -3   7    0.21    0.33
  21  -2   7    8.63    0.68
  21  -1   7    0.34    0.39
  21   0   7   -0.20    0.38
  21   1   7   -0.05    0.41
  21   2   7    6.75    0.67
  21   3   7   -0.39    0.40
  21  -2   8    0.88    0.43
  21  -1   8    0.29    0.41
  21   0   8    1.35    0.48
  21   1   8    0.07    0.43
  21   2   8    0.82    0.43
 -22   2   7    0.42    0.47
 -22   1   7    8.23    0.87
  22   1  -7   10.55    0.82
  22   2  -7    0.73    0.38
  22   3  -7    3.23    0.55
 -22   4   6    0.28    0.48
 -22   3   6    1.51    0.55
 -22   2   6    0.12    0.43
 -22   1   6    2.25    0.55
  22   0  -6    1.06    0.39
  22   1  -6    1.21    0.39
  22   2  -6   -0.19    0.31
  22   3  -6    2.02    0.48
  22   4  -6    0.31    0.38
 -22   5   5    2.01    0.60
 -22   4   5   -0.28    0.42
 -22   3   5    5.94    0.75
 -22   2   5    0.10    0.41
 -22   1   5    9.41    0.83
  22  -1  -5    5.27    0.67
  22   0  -5   -0.07    0.28
  22   0  -5   -0.67    0.35
  22   1  -5    8.32    0.68
  22   1  -5    6.94    0.71
  22   2  -5   -0.15    0.30
  22   2  -5   -0.44    0.31
  22   3  -5    6.49    0.67
  22   4  -5   -0.19    0.33
  22   5  -5    4.56    0.65
 -22   5   4   -0.17    0.48
 -22   4   4   -0.09    0.44
 -22   3   4    1.24    0.47
  22  -3  -4    0.65    0.43
 -22   2   4    0.11    0.38
  22  -2  -4   -0.10    0.38
 -22   1   4    2.71    0.53
  22  -1  -4    1.40    0.47
  22   0  -4   -0.15    0.37
  22   0  -4    0.43    0.30
  22   1  -4    2.27    0.42
  22   1  -4    2.01    0.45
  22   2  -4    0.54    0.33
  22   2  -4   -0.01    0.35
  22   3  -4    1.26    0.39
  22   4  -4    0.31    0.35
  22   5  -4    0.25    0.36
 -22   6   3    1.49    0.58
 -22   5   3    4.68    0.70
 -22   4   3   -0.05    0.43
  22  -4  -3    0.12    0.38
 -22   3   3    9.30    0.88
  22  -3  -3    7.84    0.74
 -22   2   3   -0.01    0.37
  22  -2  -3    0.00    0.38
 -22   1   3   11.11    0.86
  22  -1  -3   10.78    0.81
  22   0  -3   -0.06    0.26
  22   0  -3   -0.31    0.37
  22   1  -3   11.15    0.79
  22   1  -3   11.57    0.76
  22   2  -3   -0.04    0.27
  22   2  -3    0.09    0.35
  22   3  -3   10.22    0.72
  22   3  -3    9.92    0.75
  22   4  -3    0.75    0.36
  22   5  -3    8.92    0.79
  22   6  -3    2.17    0.51
 -22   6   2   -0.24    0.48
 -22   5   2    1.09    0.50
  22  -5  -2    2.94    0.52
 -22   4   2    0.48    0.44
  22  -4  -2    0.31    0.40
 -22   3   2   14.24    1.00
  22  -3  -2   14.17    0.92
 -22   2   2   -0.10    0.35
  22  -2  -2    0.11    0.35
 -22   1   2   18.55    1.08
  22  -1  -2   17.28    0.99
  22   0  -2    1.54    0.39
  22   0  -2    1.99    0.38
  22   1  -2   20.76    1.04
  22   1  -2   18.55    1.00
  22   2  -2   -0.09    0.27
  22   2  -2   -0.07    0.31
  22   3  -2   16.46    0.89
  22   3  -2   15.01    0.92
  22   4  -2    0.46    0.34
  22   5  -2    3.74    0.55
  22   6  -2    0.38    0.38
 -22   6   1   -0.10    0.50
  22  -6  -1    0.32    0.40
 -22   5   1    1.82    0.54
  22  -5  -1    4.07    0.58
 -22   4   1    0.21    0.41
  22  -4  -1    0.03    0.31
 -22   3   1    0.52    0.40
  22  -3  -1    0.36    0.38
 -22   2   1    0.67    0.38
  22  -2  -1    0.67    0.35
 -22   1   1    7.45    0.72
  22  -1  -1    6.51    0.61
  22   0  -1    0.06    0.25
  22   0  -1   -0.07    0.30
  22   1  -1    6.62    0.58
  22   1  -1    7.10    0.59
  22   2  -1    1.28    0.33
  22   2  -1    1.22    0.35
  22   3  -1    0.66    0.33
  22   3  -1    0.68    0.29
  22   4  -1    0.37    0.32
  22   4  -1    0.24    0.32
  22   5  -1    5.27    0.61
  22   6  -1    0.82    0.40
  22  -6   0    2.07    0.50
 -22   5   0    2.64    0.58
  22  -5   0    4.54    0.59
 -22   4   0    0.24    0.39
  22  -4   0    0.92    0.39
 -22   3   0    3.35    0.53
  22  -3   0    4.27    0.53
 -22   2   0    1.04    0.39
  22  -2   0    1.08    0.38
 -22   1   0    1.64    0.41
  22  -1   0    2.18    0.40
  22   0   0    4.84    0.50
  22   1   0    2.07    0.36
  22   1   0    1.76    0.36
  22   2   0    1.32    0.33
  22   2   0    0.89    0.31
  22   3   0    5.51    0.51
  22   3   0    5.97    0.58
  22   4   0    0.88    0.35
  22   4   0    1.16    0.35
  22   5   0    5.97    0.63
  22   6   0    2.32    0.49
  22  -6   1    0.57    0.42
  22  -5   1    3.65    0.53
  22  -4   1    0.02    0.34
  22  -3   1    0.55    0.34
  22  -2   1    1.02    0.36
  22  -1   1    5.62    0.53
  22   0   1    0.07    0.30
  22   1   1    7.68    0.59
  22   1   1    6.85    0.57
  22   2   1    1.03    0.33
  22   3   1    0.62    0.33
  22   4   1    0.20    0.31
  22   5   1    4.51    0.51
  22  -6   2    0.13    0.41
  22  -5   2    3.59    0.50
  22  -4   2    0.95    0.39
  22  -3   2   13.96    0.82
  22  -2   2    0.14    0.29
  22  -1   2   17.41    0.90
  22   0   2    1.70    0.36
  22   1   2   19.17    0.96
  22   2   2   -0.11    0.30
  22   3   2   15.67    0.87
  22   4   2    0.67    0.36
  22   5   2    4.19    0.53
  22  -5   3    7.42    0.66
  22  -4   3    0.04    0.33
  22  -3   3    7.04    0.54
  22  -2   3   -0.35    0.29
  22  -1   3   11.25    0.71
  22   0   3   -0.27    0.29
  22   1   3   11.51    0.75
  22   2   3   -0.06    0.34
  22   3   3   11.55    0.79
  22   4   3    0.48    0.38
  22   5   3    8.83    0.73
  22  -5   4    0.02    0.35
  22  -4   4    0.22    0.34
  22  -3   4    1.36    0.37
  22  -2   4    0.41    0.31
  22  -1   4    2.82    0.44
  22   0   4    0.64    0.35
  22   1   4    2.27    0.41
  22   2   4    0.30    0.38
  22   3   4    1.53    0.45
  22   4   4    0.25    0.42
  22   5   4    0.07    0.43
  22  -4   5   -0.13    0.32
  22  -3   5    7.26    0.61
  22  -2   5    0.09    0.32
  22  -1   5    8.57    0.67
  22   0   5    0.13    0.36
  22   1   5    8.77    0.72
  22   2   5    0.41    0.41
  22   3   5    8.56    0.78
  22   4   5   -0.05    0.43
  22  -3   6    2.36    0.43
  22  -2   6    0.00    0.34
  22  -1   6    2.28    0.46
  22   0   6    1.51    0.44
  22   1   6    2.33    0.49
  22   2   6   -0.10    0.41
  22   3   6    2.05    0.49
  22  -2   7    1.28    0.40
  22  -1   7   10.49    0.81
  22   0   7    0.26    0.42
  22   1   7    9.93    0.82
  22   2   7    1.00    0.46
  23   1  -7    1.74    0.45
 -23   2   6   -0.04    0.44
 -23   1   6   -0.26    0.41
  23   1  -6   -0.14    0.32
  23   2  -6   -0.36    0.31
  23   3  -6   11.64    0.88
 -23   4   5    0.24    0.47
 -23   3   5   -0.18    0.42
 -23   2   5    0.09    0.41
 -23   1   5    0.36    0.42
  23  -1  -5   -0.21    0.39
  23   0  -5   -0.20    0.29
  23   0  -5   -0.49    0.40
  23   1  -5    0.22    0.32
  23   1  -5   -0.31    0.40
  23   2  -5   -0.06    0.37
  23   2  -5    0.35    0.35
  23   3  -5   -0.20    0.33
  23   4  -5    0.96    0.42
 -23   3   4    0.52    0.44
  23  -3  -4    0.46    0.44
 -23   2   4    0.21    0.39
  23  -2  -4   -0.63    0.38
 -23   1   4    8.12    0.81
  23  -1  -4    5.92    0.69
  23   0  -4    5.06    0.56
  23   0  -4    4.60    0.60
  23   1  -4    6.60    0.65
  23   1  -4    7.52    0.72
  23   2  -4   -0.54    0.36
  23   2  -4    0.16    0.31
  23   3  -4    1.21    0.41
  23   4  -4   10.05    0.83
 -23   5   3   -0.04    0.46
 -23   4   3    0.33    0.46
  23  -4  -3    0.47    0.44
 -23   3   3    0.08    0.40
  23  -3  -3    0.01    0.41
 -23   2   3    0.95    0.45
  23  -2  -3    0.20    0.41
 -23   1   3    2.14    0.50
  23  -1  -3    2.33    0.47
  23   0  -3    0.03    0.29
  23   0  -3   -0.61    0.35
  23   1  -3    2.24    0.42
  23   1  -3    2.18    0.45
  23   2  -3    1.35    0.39
  23   2  -3    1.26    0.38
  23   3  -3    0.09    0.36
  23   3  -3    0.20    0.33
  23   4  -3    0.44    0.35
  23   5  -3    1.42    0.45
 -23   5   2    0.85    0.50
  23  -5  -2    0.46    0.45
 -23   4   2    0.79    0.48
  23  -4  -2    2.50    0.52
 -23   3   2    1.65    0.48
  23  -3  -2    2.20    0.49
 -23   2   2    0.09    0.37
  23  -2  -2   -0.22    0.36
 -23   1   2    0.03    0.37
  23  -1  -2    0.03    0.36
  23   0  -2   10.80    0.76
  23   1  -2    0.05    0.27
  23   1  -2    0.24    0.35
  23   2  -2   -0.03    0.28
  23   2  -2    0.09    0.33
  23   3  -2    3.05    0.49
  23   3  -2    2.83    0.45
  23   4  -2    2.48    0.47
  23   5  -2    1.76    0.46
 -23   5   1    2.35    0.59
  23  -5  -1    2.92    0.54
 -23   4   1   -0.12    0.42
  23  -4  -1    0.37    0.36
 -23   3   1    2.15    0.50
  23  -3  -1    3.34    0.52
 -23   2   1   20.52    1.22
  23  -2  -1   21.97    1.12
 -23   1   1    2.91    0.51
  23  -1  -1    2.67    0.46
 -23   0   1    0.67    0.35
  23   0  -1   -0.17    0.33
  23   1  -1    2.79    0.42
  23   1  -1    2.77    0.44
  23   2  -1   22.08    1.06
  23   2  -1   20.66    1.07
  23   3  -1    3.60    0.49
  23   3  -1    3.07    0.42
  23   4  -1    0.76    0.35
  23   4  -1    0.29    0.32
  23   5  -1    3.46    0.54
  23  -5   0   -0.20    0.39
  23  -4   0   -0.27    0.35
  23  -3   0   -0.12    0.34
  23  -2   0    0.02    0.34
  23  -1   0   -0.35    0.31
  23   0   0    0.07    0.32
  23   1   0    0.09    0.30
  23   1   0    0.17    0.28
  23   2   0    0.01    0.27
  23   2   0   -0.08    0.30
  23   3   0   -0.19    0.30
  23   3   0   -0.01    0.28
  23   4   0   -0.26    0.29
  23   4   0   -0.01    0.34
  23   5   0    0.03    0.33
  23  -5   1    2.46    0.50
  23  -4   1    0.42    0.36
  23  -3   1    3.58    0.50
  23  -2   1   19.90    1.02
  23  -1   1    2.50    0.42
  23   0   1   -0.15    0.28
  23   1   1    3.59    0.46
  23   2   1   22.57    1.08
  23   3   1    3.02    0.43
  23   4   1    0.60    0.34
  23   5   1    2.90    0.45
  23  -5   2    1.25    0.43
  23  -4   2    1.98    0.46
  23  -3   2    2.41    0.43
  23  -2   2   -0.11    0.29
  23  -1   2    0.42    0.32
  23   0   2    9.70    0.67
  23   1   2    0.10    0.32
  23   2   2    0.24    0.32
  23   3   2    3.14    0.45
  23   4   2    2.02    0.43
  23   5   2    1.34    0.44
  23  -5   3    0.86    0.38
  23  -4   3    0.30    0.35
  23  -3   3    0.35    0.34
  23  -2   3    1.17    0.34
  23  -1   3    2.45    0.41
  23   0   3   -0.04    0.30
  23   1   3    2.47    0.42
  23   2   3    1.11    0.38
  23   3   3    0.62    0.38
  23   4   3    0.56    0.41
  23   5   3    0.83    0.44
  23  -4   4    8.90    0.68
  23  -3   4    1.01    0.36
  23  -2   4   -0.08    0.32
  23  -1   4    6.96    0.61
  23   0   4    5.11    0.55
  23   1   4    8.30    0.69
  23   2   4    0.37    0.40
  23   3   4    0.14    0.41
  23   4   4   11.15    0.85
  23  -3   5    0.17    0.33
  23  -2   5    0.29    0.33
  23  -1   5    0.13    0.33
  23   0   5   -0.09    0.37
  23   1   5    0.39    0.41
  23   2   5   -0.02    0.41
  23   3   5    0.13    0.45
  23  -2   6   -0.27    0.35
  23  -1   6    0.20    0.37
  23   0   6   10.45    0.78
  23   1   6    0.40    0.42
  23   2   6   -0.07    0.43
  24   1  -6    0.29    0.37
 -24   2   5    5.81    0.76
 -24   1   5    1.77    0.54
  24  -1  -5    1.97    0.55
 -24   0   5   -0.09    0.41
  24   0  -5   -0.41    0.40
  24   1  -5    1.78    0.44
  24   1  -5    1.25    0.49
  24   2  -5    6.54    0.67
  24   3  -5    1.69    0.46
 -24   3   4   -0.21    0.40
  24  -3  -4   -0.07    0.43
 -24   2   4   -0.18    0.41
  24  -2  -4   -0.37    0.42
 -24   1   4   -0.22    0.39
  24  -1  -4   -0.03    0.41
 -24   0   4    0.13    0.40
  24   0  -4   -0.03    0.39
  24   1  -4    0.43    0.33
  24   1  -4   -0.06    0.39
  24   2  -4    0.25    0.32
  24   2  -4   -0.11    0.41
  24   3  -4   -0.32    0.32
 -24   4   3    0.85    0.52
  24  -4  -3    1.55    0.51
 -24   3   3    0.08    0.40
  24  -3  -3   -0.09    0.41
 -24   2   3    4.64    0.67
  24  -2  -3    6.97    0.73
 -24   1   3    1.39    0.48
  24  -1  -3    1.28    0.47
 -24   0   3    0.12    0.40
  24   0  -3   -0.21    0.40
  24   1  -3    1.38    0.39
  24   1  -3    1.02    0.40
  24   2  -3    5.89    0.63
  24   2  -3    5.64    0.60
  24   3  -3   -0.09    0.33
  24   3  -3    0.27    0.38
  24   4  -3    1.78    0.46
 -24   4   2    2.58    0.60
  24  -4  -2    5.58    0.66
 -24   3   2    0.10    0.40
  24  -3  -2   -0.37    0.38
 -24   2   2    0.26    0.41
  24  -2  -2    0.20    0.41
 -24   1   2    0.14    0.39
  24  -1  -2   -0.02    0.37
  24   0  -2   15.21    0.92
  24   1  -2    0.11    0.38
  24   1  -2    0.17    0.31
  24   2  -2    0.33    0.32
  24   2  -2    0.62    0.41
  24   3  -2    0.28    0.33
  24   3  -2   -0.26    0.34
  24   4  -2    6.55    0.68
 -24   5   1    0.91    0.53
 -24   4   1   -0.06    0.44
  24  -4  -1    0.13    0.40
 -24   3   1    0.11    0.39
  24  -3  -1   -0.16    0.38
 -24   2   1    4.05    0.59
  24  -2  -1    4.94    0.58
 -24   1   1    0.00    0.37
  24  -1  -1    0.02    0.35
 -24   0   1    0.18    0.35
  24   0  -1   -0.41    0.34
  24   1  -1   -0.24    0.33
  24   1  -1    0.01    0.29
  24   2  -1    5.69    0.56
  24   2  -1    4.68    0.54
  24   3  -1    0.28    0.33
  24   3  -1    0.35    0.37
  24   4  -1    0.11    0.32
  24   4  -1    0.26    0.35
  24   5  -1    1.49    0.45
  24  -4   0   10.16    0.79
  24  -3   0    5.70    0.60
  24  -2   0   -0.07    0.35
  24  -1   0    4.18    0.52
  24   0   0   10.14    0.72
  24   1   0    4.28    0.49
  24   1   0    5.06    0.54
  24   2   0    0.17    0.29
  24   2   0    0.19    0.32
  24   3   0    5.76    0.60
  24   3   0    4.91    0.51
  24   4   0   11.79    0.77
  24  -4   1    0.05    0.37
  24  -3   1    0.40    0.37
  24  -2   1    4.49    0.54
  24  -1   1    0.28    0.35
  24   0   1    0.03    0.32
  24   1   1    0.03    0.31
  24   2   1    5.69    0.55
  24   3   1    0.12    0.34
  24   4   1    0.33    0.34
  24  -4   2    5.73    0.61
  24  -3   2   -0.31    0.31
  24  -2   2    0.83    0.34
  24  -1   2    0.58    0.35
  24   0   2   14.87    0.85
  24   1   2    0.20    0.34
  24   2   2    0.25    0.35
  24   3   2   -0.10    0.35
  24   4   2    5.37    0.57
  24  -4   3    2.00    0.46
  24  -3   3    0.04    0.35
  24  -2   3    5.52    0.55
  24  -1   3    0.86    0.37
  24   0   3    0.08    0.33
  24   1   3    2.00    0.43
  24   2   3    5.92    0.60
  24   3   3    0.18    0.38
  24   4   3    2.65    0.49
  24  -3   4   -0.10    0.33
  24  -2   4    0.08    0.33
  24  -1   4    0.19    0.35
  24   0   4    0.28    0.36
  24   1   4    0.04    0.36
  24   2   4    0.04    0.40
  24   3   4   -0.09    0.42
  24  -2   5    7.58    0.66
  24  -1   5    0.99    0.37
  24   0   5   -0.11    0.38
  24   1   5    1.68    0.46
  24   2   5    7.29    0.72
 -25   1   4    2.01    0.53
  25  -1  -4    1.45    0.52
 -25   0   4    2.47    0.55
  25   0  -4    3.54    0.57
  25   1  -4    3.15    0.52
  25   1  -4    3.90    0.60
  25   2  -4    2.04    0.46
 -25   3   3   -0.06    0.43
 -25   2   3    0.30    0.44
  25  -2  -3    0.18    0.43
 -25   1   3    1.25    0.47
  25  -1  -3    0.79    0.46
 -25   0   3   -0.01    0.38
  25   0  -3   -0.59    0.38
  25   1  -3    1.63    0.44
  25   1  -3    1.46    0.41
  25   2  -3    0.28    0.41
  25   2  -3    0.28    0.34
  25   3  -3    0.29    0.36
 -25   3   2    0.35    0.43
  25  -3  -2    1.27    0.47
 -25   2   2    1.20    0.48
  25  -2  -2    1.21    0.46
 -25   1   2   -0.47    0.37
  25  -1  -2   -0.05    0.37
 -25   0   2   -0.07    0.37
  25   0  -2    0.04    0.37
  25   1  -2    0.41    0.33
  25   1  -2   -0.13    0.35
  25   2  -2    1.34    0.40
  25   2  -2    1.45    0.40
  25   3  -2    1.24    0.41
  25   3  -2    0.89    0.41
  25  -3  -1    2.74    0.51
  25  -2  -1    0.15    0.39
  25  -1  -1   10.82    0.79
  25   0  -1   -0.15    0.36
  25   1  -1    9.88    0.75
  25   1  -1    9.56    0.71
  25   2  -1   -0.20    0.34
  25   2  -1   -0.07    0.30
  25   3  -1    2.65    0.44
  25   3  -1    2.21    0.46
  25   4  -1    0.72    0.39
  25  -3   0    0.33    0.37
  25  -2   0   -0.03    0.34
  25  -1   0    0.32    0.38
  25   0   0    0.28    0.36
  25   1   0    0.24    0.36
  25   2   0    0.14    0.33
  25   3   0    0.18    0.36
  25  -3   1    2.43    0.47
  25  -2   1    0.13    0.36
  25  -1   1   10.46    0.74
  25   0   1   -0.05    0.33
  25   1   1   10.14    0.71
  25   2   1    0.06    0.34
  25   3   1    2.45    0.44
  25  -3   2    0.67    0.40
  25  -2   2    0.79    0.34
  25  -1   2    0.16    0.32
  25   0   2   -0.08    0.30
  25   1   2   -0.10    0.34
  25   2   2    1.19    0.40
  25   3   2    0.71    0.37
  25  -2   3   -0.14    0.33
  25  -1   3    1.37    0.39
  25   0   3    0.31    0.34
  25   1   3    1.98    0.44
  25   2   3    0.28    0.38
  25  -1   4    3.04    0.47
  25   0   4    3.43    0.51
  25   1   4    2.99    0.50
  26   1  -3    3.21    0.51
 -26   1   2    0.33    0.44
  26  -1  -2    0.07    0.41
 -26   0   2    0.77    0.45
  26   0  -2    1.01    0.41
  26   1  -2    0.38    0.41
  26   1  -2    0.19    0.33
  26   2  -2    0.06    0.33
  26  -1  -1    6.26    0.66
  26   0  -1   -0.43    0.34
  26   1  -1    6.13    0.64
  26   1  -1    6.15    0.62
  26   2  -1    0.62    0.35
  26  -2   0    0.02    0.36
  26  -1   0    0.21    0.39
  26   0   0   13.05    0.84
  26   1   0    0.47    0.39
  26  -1   1    5.95    0.61
  26   0   1    0.21    0.35
  26   1   1    5.24    0.56
  26   0   2    1.23    0.40
   0   0   0    0.00    0.00
;
_shelx_hkl_checksum     9339
_shelx_res_file
;
    1.res created by SHELXL-2014/7
TITL 1 in P2(1)/c New: Pbca
CELL 0.71073 8.956 10.697 20.331 90 90 90
ZERR 8 0.004 0.005 0.009 0 0 0
LATT 1
SYMM 0.5-X,-Y,0.5+Z
SYMM 0.5+X,0.5-Y,-Z
SYMM -X,0.5+Y,0.5-Z
SFAC C H N O Zn
UNIT 80 64 16 16 8
L.S. 10
PLAN  20
SIZE 0.28 0.25 0.21
TEMP 23
BOND $H
HTAB
CONF
fmap 2
acta
OMIT -3 50.02
REM <olex2.extras>
REM <HklSrc "%.\\1.hkl">
REM </olex2.extras>
WGHT    0.033800    0.864800
FVAR       0.11954
ZN1   5    0.614994    0.445646    0.081331    11.00000    0.03268    0.01695 =
         0.03822    0.00205    0.00399    0.00017
C1    1    0.874212    0.314276    0.148635    11.00000    0.03228    0.02523 =
         0.02401    0.00010    0.00276   -0.00343
C2    1    0.940153    0.412799    0.182610    11.00000    0.04590    0.02842 =
         0.03411   -0.00841    0.00299   -0.00646
AFIX  43
H2    2    0.897185    0.491941    0.183151    11.00000   -1.20000
AFIX   0
C3    1    1.071190    0.388562    0.215313    11.00000    0.05477    0.04746 =
         0.04374   -0.01482   -0.00982   -0.01159
AFIX  43
H3    2    1.117542    0.452799    0.238404    11.00000   -1.20000
AFIX   0
C4    1    1.136557    0.270412    0.214842    11.00000    0.05069    0.05704 =
         0.04599   -0.00690   -0.02089   -0.00318
AFIX  43
H4    2    1.226784    0.258428    0.236589    11.00000   -1.20000
AFIX   0
C5    1    1.071137    0.171011    0.183052    11.00000    0.04382    0.03844 =
         0.03825   -0.00080   -0.01195    0.00449
AFIX  43
H5    2    1.113632    0.091693    0.183693    11.00000   -1.20000
AFIX   0
C6    1    0.938146    0.194936    0.149855    11.00000    0.03294    0.02560 =
         0.02501    0.00091   -0.00061   -0.00297
C7    1    0.737785    0.188984    0.089563    11.00000    0.02895    0.02070 =
         0.03229   -0.00003   -0.00030   -0.00128
C8    1    0.624322    0.140689    0.041891    11.00000    0.02830    0.02352 =
         0.04590   -0.00452   -0.00704    0.00175
AFIX  23
H8A   2    0.532924    0.188571    0.046428    11.00000   -1.20000
H8B   2    0.601824    0.054215    0.052286    11.00000   -1.20000
AFIX   0
C9    1    0.679101    0.149178   -0.029227    11.00000    0.03374    0.02867 =
         0.04164   -0.00019   -0.01134    0.00444
AFIX  23
H9A   2    0.600061    0.120802   -0.058228    11.00000   -1.20000
H9B   2    0.699238    0.236070   -0.039596    11.00000   -1.20000
AFIX   0
C10   1    0.818374    0.073119   -0.042822    11.00000    0.03263    0.02258 =
         0.03357   -0.00371   -0.01191   -0.00110
N1    3    0.848801    0.116697    0.112362    11.00000    0.03317    0.01766 =
         0.03601   -0.00093   -0.00539    0.00002
N2    3    0.745755    0.308233    0.109738    11.00000    0.02944    0.01929 =
         0.03174   -0.00062    0.00126   -0.00093
O1    4    0.910541    0.118661   -0.082946    11.00000    0.03299    0.03267 =
         0.04615    0.01109   -0.00320    0.00194
O2    4    0.836437   -0.030942   -0.014945    11.00000    0.04231    0.02115 =
         0.03599    0.00133   -0.00532    0.00201
HKLF 4 1 0 1 0 0 0 -1 -1 0 0
REM  1 in P2(1)/c New: Pbca
REM R1 =  0.0239 for    1525 Fo > 4sig(Fo)  and  0.0293 for all    1725 data
REM    136 parameters refined using      0 restraints
END
WGHT      0.0338      0.8642
REM Instructions for potential hydrogen bonds
EQIV $1 x-1/2, -y+1/2, -z
HTAB C8 O1_$1
EQIV $2 -x+3/2, y+1/2, z
HTAB C9 O2_$2
REM Highest difference peak  0.288,  deepest hole -0.563,  1-sigma level  0.089
Q1    1   0.8806  0.0772  0.0866  11.00000  0.05    0.29
Q2    1   1.0108  0.6303  0.1805  11.00000  0.05    0.29
Q3    1   1.4029  0.1524  0.1734  11.00000  0.05    0.27
Q4    1   1.2333  0.1559  0.1533  11.00000  0.05    0.27
Q5    1   1.0202  0.1924  0.1562  11.00000  0.05    0.26
Q6    1   1.2967  0.1770  0.1561  11.00000  0.05    0.24
Q7    1   1.1206  0.2260  0.1829  11.00000  0.05    0.23
Q8    1   1.2924  0.0898  0.1807  11.00000  0.05    0.23
Q9    1   0.4358  0.1427  0.1141  11.00000  0.05    0.22
Q10   1   0.9504  0.6536  0.2198  11.00000  0.05    0.21
Q11   1   0.7559  0.3430 -0.0911  11.00000  0.05    0.21
Q12   1   0.7430  0.1185 -0.0352  11.00000  0.05    0.20
Q13   1   1.1477  0.0591  0.1440  11.00000  0.05    0.20
Q14   1   0.5775  0.0475 -0.0497  11.00000  0.05    0.19
Q15   1   1.0570  0.0472  0.2064  11.00000  0.05    0.19
Q16   1   1.0286  0.5850  0.2547  11.00000  0.05    0.19
Q17   1   0.9653  0.1384  0.2598  11.00000  0.05    0.19
Q18   1   0.6001  0.0469 -0.1240  11.00000  0.05    0.19
Q19   1   0.7131  0.3225 -0.0102  11.00000  0.05    0.19
Q20   1   1.2494  0.0831  0.1226  11.00000  0.05    0.18
;
_shelx_res_checksum     91599
data_2
_database_code_depnum_ccdc_archive 'CCDC 1589668'
_audit_creation_method     'SHELXL-2014/7'
_publ_contact_author_name     'Fu, Wei-Wei'
_publ_contact_author_address
;
No. 165, Huangbai Road, Hengyang, People's Republic of China
;
_publ_contact_author_email
;
w.w.fu@hynu.edu.cn
;
_publ_contact_author_fax     ?
_publ_contact_author_phone      8615200585168
_publ_section_title
;
Assembly of Zn^II^ and Cd^II^ coordination polymers with different
dimensionalities based on the semi-flexible
3-(1<i>H</i>-benzimidazol-2-yl)propanoic acid ligand
;
_publ_section_title_footnote     .
loop_
    _publ_author_name
    _publ_author_footnote
    _publ_author_address
    'Li, Xiao-Yan' .
;\
Key Laboratory of Functional Organometallic Materials \
of General Colleges and Universities in Hunan Province
College of Chemistry and Materials Science
Hengyang Normal University
Hengyang 421008
People's Republic of China
;
    'Peng, Yong-Qiong' .
;\
Key Laboratory of Functional Organometallic Materials \
of General Colleges and Universities in Hunan Province
College of Chemistry and Materials Science
Hengyang Normal University
Hengyang 421008
People's Republic of China
;
    'Li, Juan' .
;\
Key Laboratory of Functional Organometallic Materials \
of General Colleges and Universities in Hunan Province
College of Chemistry and Materials Science
Hengyang Normal University
Hengyang 421008
People's Republic of China
;
    'Fu, Wei-Wei' .
;\
Key Laboratory of Functional Organometallic Materials \
of General Colleges and Universities in Hunan Province
College of Chemistry and Materials Science
Hengyang Normal University
Hengyang 421008
People's Republic of China
;
    'Liu, Yang' .
;\
Key Laboratory of Functional Organometallic Materials \
of General Colleges and Universities in Hunan Province
College of Chemistry and Materials Science
Hengyang Normal University
Hengyang 421008
People's Republic of China
;
    'Li, Yu-Ming' .
;\
[truncated: 242,510 more chars]
