# Supplementary material for: Assembly of ZnII and CdII coordination polymers with different dimensionalities based on the semi-flexible 3-(1H-benzimidazol-2-yl)propanoic acid ligand
Source: Acta Crystallogr E Crystallogr Commun. 2018 Jan 1;74(Pt 1):28–33. doi: 10.1107/S2056989017017534 (PMC5778479; doi:10.1107/S2056989017017534)
Supplement: Supplementary file 2 [file e-74-00028-1sup2.hkl]

data_1                                                                          
_shelx_title ' 1 in P2(1)/c New: Pbca'                                          
_shelx_refln_list_code          4                                               
_shelx_F_calc_maximum      267.60                                               
_exptl_crystal_F_000      1024.00                                               
_reflns_d_resolution_high  0.8406                                               
                                                                                
loop_                                                                           
 _space_group_symop_operation_xyz                                               
 'x, y, z'                                                                      
 '-x+1/2, -y, z+1/2'                                                            
 'x+1/2, -y+1/2, -z'                                                            
 '-x, y+1/2, -z+1/2'                                                            
 '-x, -y, -z'                                                                   
 'x-1/2, y, -z-1/2'                                                             
 '-x-1/2, y-1/2, z'                                                             
 'x, -y-1/2, z-1/2'                                                             
                                                                                
_cell_length_a     8.9560                                                       
_cell_length_b    10.6970                                                       
_cell_length_c    20.3310                                                       
_cell_angle_alpha  90.000                                                       
_cell_angle_beta   90.000                                                       
_cell_angle_gamma  90.000                                                       
                                                                                
_shelx_F_squared_multiplier     1.000                                           
                                                                                
loop_                                                                           
 _refln_index_h                                                                 
 _refln_index_k                                                                 
 _refln_index_l                                                                 
 _refln_F_squared_calc                                                          
 _refln_F_squared_meas                                                          
 _refln_F_squared_sigma                                                         
 _refln_observed_status                                                         
   2   0   0        631.69        658.34        18.82 o                         
   4   0   0      71608.93      69985.18      2259.12 o                         
   6   0   0       5567.11       5649.90       193.16 o                         
   8   0   0       4023.83       3969.56       145.57 o                         
  10   0   0         40.09         41.29        21.70 o                         
   2   1   0       8227.58       7940.50       141.81 o                         
   4   1   0        501.90        614.37        16.06 o                         
   6   1   0        950.83        949.35        24.68 o                         
   8   1   0        305.59        287.06        36.39 o                         
  10   1   0        438.04        447.53        28.95 o                         
   0   2   0       6995.68       6803.26       218.35 o                         
   2   2   0       2128.10       2143.02        39.29 o                         
   4   2   0      22979.69      23278.59       412.37 o                         
   6   2   0        102.36        126.60         9.35 o                         
   8   2   0        755.82        727.68        24.88 o                         
  10   2   0        957.23        915.02        51.79 o                         
   2   3   0      15173.22      13965.29       388.98 o                         
   4   3   0       1978.24       1965.62        39.77 o                         
   6   3   0       8781.64       8823.74       161.85 o                         
   8   3   0        783.72        824.59        22.11 o                         
  10   3   0       1167.51       1146.38        69.99 o                         
   0   4   0       5859.74       6325.12       148.87 o                         
   2   4   0       1371.90       1405.66        29.03 o                         
   4   4   0        126.07        118.84         7.78 o                         
   6   4   0        146.63        126.48         9.99 o                         
   8   4   0        546.90        499.32        17.84 o                         
  10   4   0          3.36          1.22        14.59 o                         
   2   5   0      29299.12      28792.69       447.89 o                         
   4   5   0        616.49        637.79        18.14 o                         
   6   5   0      12356.93      12481.91       230.82 o                         
   8   5   0        499.79        517.38        18.78 o                         
   0   6   0       1742.90       1587.96        43.69 o                         
   2   6   0       1004.85       1119.85        21.13 o                         
   4   6   0       3878.57       3732.73        93.40 o                         
   6   6   0         11.19         17.42         7.33 o                         
   8   6   0         95.72        127.51        12.18 o                         
   2   7   0      15417.16      15792.63       225.96 o                         
   4   7   0          2.38          2.62         5.91 o                         
   6   7   0       1824.68       1813.94        46.97 o                         
   8   7   0        310.68        318.42        18.28 o                         
   0   8   0      16766.63      17601.27       590.67 o                         
   2   8   0         68.48         75.57         7.21 o                         
   4   8   0       2153.23       2172.00        51.72 o                         
   6   8   0       1924.83       1886.55        45.80 o                         
   8   8   0       1815.07       1779.95        40.59 o                         
   2   9   0       3120.43       3285.38        81.07 o                         
   4   9   0         55.64         76.95         9.80 o                         
   6   9   0         78.24         67.07        13.30 o                         
   0  10   0       4046.34       4633.02       173.56 o                         
   2  10   0         42.56         39.21        10.56 o                         
   4  10   0       7373.26       7457.07       876.91 o                         
   6  10   0         50.42         37.64        14.94 o                         
   2  11   0       3272.33       3239.37       218.00 o                         
   4  11   0        499.52        465.97        27.19 o                         
   0  12   0       3013.38       2989.77       125.27 o                         
   2  12   0          0.27          2.46        14.29 o                         
   1   1   1      32451.35      29284.09       440.60 o                         
   2   1   1       4837.72       4807.44        57.20 o                         
   3   1   1      20018.53      20249.49       237.38 o                         
   4   1   1          3.98          7.53         2.41 o                         
   5   1   1       8349.94       8159.10        97.91 o                         
   6   1   1       2646.49       2572.78        35.21 o                         
   7   1   1        839.44        804.22        20.92 o                         
   8   1   1         78.45         75.63         9.30 o                         
   9   1   1       1187.31       1165.33        29.82 o                         
  10   1   1        320.87        364.99        18.78 o                         
   0   2   1      16100.68       1692.34      7033.56 o                         
   1   2   1       1206.12       1228.64        15.70 o                         
   2   2   1        471.63        454.01         7.14 o                         
   3   2   1       1267.42       1101.35        15.07 o                         
   4   2   1       2725.88       2730.65        37.45 o                         
   5   2   1         98.23         80.07         5.02 o                         
   6   2   1        998.10       1013.28        18.22 o                         
   7   2   1       2681.14       2612.47        36.19 o                         
   8   2   1        360.37        367.16        14.67 o                         
   9   2   1        260.02        256.68        15.19 o                         
  10   2   1        184.50        195.09        14.82 o                         
   1   3   1       7764.41       7840.98       114.54 o                         
   2   3   1       2715.77       2722.04        31.77 o                         
   3   3   1      13515.31      13927.83       163.37 o                         
   4   3   1        567.45        569.25         9.75 o                         
   5   3   1        647.96        591.55        11.55 o                         
   6   3   1       1201.94       1175.18        19.05 o                         
   7   3   1       1319.71       1333.62        21.66 o                         
   8   3   1        359.77        351.16        12.83 o                         
   9   3   1        774.74        744.48        22.52 o                         
  10   3   1        252.61        259.98        17.27 o                         
   0   4   1      15754.36      15723.51       293.62 o                         
   1   4   1      12706.43       9657.29      1519.37 o                         
   2   4   1       4219.16       4761.12        51.64 o                         
   3   4   1      14606.54      14230.39       158.17 o                         
   4   4   1       2956.12       2693.28        32.76 o                         
   5   4   1       2462.69       2406.00        32.62 o                         
   6   4   1       1511.59       1544.71        26.96 o                         
   7   4   1       3304.45       3342.93        45.08 o                         
   8   4   1          8.46         12.50         5.88 o                         
   9   4   1        129.76        129.90         8.50 o                         
  10   4   1         96.42        115.50        11.27 o                         
   1   5   1        568.26        585.56        10.76 o                         
   2   5   1        198.17        233.06         6.10 o                         
   3   5   1       1253.68       1377.28        17.38 o                         
   4   5   1        187.02        214.05         9.08 o                         
   5   5   1        199.95        179.58         7.12 o                         
   6   5   1        297.61        311.28         9.92 o                         
   7   5   1         68.62         72.34         7.40 o                         
   8   5   1          0.05         -8.54         5.75 o                         
   9   5   1        244.08        231.24        10.39 o                         
   0   6   1       4404.97       4325.94        74.55 o                         
   1   6   1      20972.09      21541.78       264.72 o                         
   2   6   1        678.64        800.22        12.06 o                         
   3   6   1      13128.75      12887.36       167.71 o                         
   4   6   1       3955.34       3984.72        51.11 o                         
   5   6   1       4732.58       4785.02        85.03 o                         
   6   6   1         54.96         58.17         5.99 o                         
   7   6   1       3665.65       3812.84        48.68 o                         
   8   6   1       1976.59       1945.50        36.93 o                         
   9   6   1        153.13        165.39         9.62 o                         
   1   7   1       4728.81       4952.72        60.89 o                         
   2   7   1       2399.19       2339.86        32.50 o                         
   3   7   1       3795.01       3722.59        42.87 o                         
   4   7   1        331.98        323.70         9.90 o                         
   5   7   1       1766.75       1805.87        34.39 o                         
   6   7   1        973.69        976.60        17.67 o                         
   7   7   1        291.86        338.50        13.67 o                         
   8   7   1        125.03        121.87         8.79 o                         
   0   8   1         30.31         36.71         6.89 o                         
   1   8   1       1839.06       1888.92        26.88 o                         
   2   8   1         84.78         94.65         5.17 o                         
   3   8   1       1351.60       1328.31        18.18 o                         
   4   8   1        226.25        249.03         9.37 o                         
   5   8   1        490.04        486.53        12.54 o                         
   6   8   1         26.46         20.36         4.67 o                         
   7   8   1        172.36        180.59         9.81 o                         
   8   8   1        166.95        178.73        10.22 o                         
   1   9   1       3472.40       3736.10        52.13 o                         
   2   9   1        735.69        804.94        14.62 o                         
   3   9   1       1309.78       1332.41        26.09 o                         
   4   9   1        116.35        128.96         8.47 o                         
   5   9   1       2659.99       2124.45       489.91 o                         
   6   9   1        641.54        655.85        19.29 o                         
   7   9   1        149.24        156.36        10.45 o                         
   0  10   1        141.40        152.71        14.71 o                         
   1  10   1        256.00        254.01        12.84 o                         
   2  10   1         70.85         77.87         7.50 o                         
   3  10   1       1533.90       1498.26        55.30 o                         
   4  10   1        140.16        142.15        11.78 o                         
   5  10   1         15.70          9.84         9.65 o                         
   6  10   1         83.23         81.88        12.05 o                         
   1  11   1       1800.98       1933.92        43.83 o                         
   2  11   1       1974.82       1878.52        68.69 o                         
   3  11   1        754.82        778.27        35.96 o                         
   4  11   1         43.54         23.53        10.17 o                         
   5  11   1       1376.01       1316.99        58.69 o                         
   0  12   1        815.76        824.15        39.34 o                         
   1  12   1        231.55        240.82        13.10 o                         
   2  12   1          1.05         -2.34        10.14 o                         
   3  12   1       1460.40       1491.68        39.90 o                         
   0   0   2      41592.56      36426.58      1165.25 o                         
   1   0   2      48608.32      31830.59      8186.48 o                         
   2   0   2      13704.54      14141.18       423.46 o                         
   3   0   2       7821.60       7496.12       118.77 o                         
   4   0   2       9236.34       8938.48       146.99 o                         
   5   0   2       1073.67       1048.03        25.73 o                         
   6   0   2        406.42        448.78        16.04 o                         
   7   0   2       9549.98       9346.83       181.00 o                         
   8   0   2       1385.08       1386.76        45.76 o                         
   9   0   2       2490.77       2396.65        70.02 o                         
  10   0   2        444.19        469.20        28.69 o                         
   1   1   2       2639.15       2625.55        66.02 o                         
   2   1   2        771.34        773.94        17.75 o                         
   3   1   2         85.02         71.68         4.26 o                         
   4   1   2        390.14        450.39         7.91 o                         
   5   1   2        386.44        282.75         7.64 o                         
   6   1   2        192.56        202.68         7.49 o                         
   7   1   2          0.58         -6.15         5.40 o                         
   8   1   2          2.94         -4.41         7.16 o                         
   9   1   2       1347.02       1306.20        32.45 o                         
  10   1   2        162.38        187.23        14.69 o                         
   0   2   2      26793.42      25251.63      1491.03 o                         
   1   2   2        443.48        380.70         5.61 o                         
   2   2   2         22.47         24.41         2.39 o                         
   3   2   2      16464.20      16422.74       181.34 o                         
   4   2   2      10967.69      11265.74       125.70 o                         
   5   2   2       3929.34       4077.06        51.26 o                         
   6   2   2         61.15         64.07         5.47 o                         
   7   2   2       1854.89       1841.33        27.35 o                         
   8   2   2        434.89        443.33        13.67 o                         
   9   2   2          3.33          0.25         8.55 o                         
  10   2   2         82.92         72.04        11.97 o                         
   1   3   2      14347.70      14194.00       183.21 o                         
   2   3   2       9057.05       9090.11       101.06 o                         
   3   3   2       5418.25       4997.29        69.37 o                         
   4   3   2         10.04          8.68         2.42 o                         
   5   3   2      10562.36      10538.84       126.25 o                         
   6   3   2       3509.48       3513.09        45.91 o                         
   7   3   2        321.87        328.22        10.22 o                         
   8   3   2         17.23         14.64         5.26 o                         
   9   3   2       2275.79       2262.42        41.14 o                         
  10   3   2        473.40        474.96        20.88 o                         
   0   4   2        105.67        189.21        47.24 o                         
   1   4   2        211.34        185.70         5.56 o                         
   2   4   2        405.33        463.74         9.12 o                         
   3   4   2       1640.93       1634.64        19.60 o                         
   4   4   2        163.50        190.64         7.01 o                         
   5   4   2        687.24        756.97        13.71 o                         
   6   4   2         61.51         72.90         5.61 o                         
   7   4   2        559.32        594.75        13.57 o                         
   8   4   2         40.50         40.52         6.56 o                         
   9   4   2        309.94        286.02        11.95 o                         
  10   4   2         13.95          3.66         8.96 o                         
   1   5   2      12000.09       8502.70      1734.81 o                         
   2   5   2       5470.12       5284.21        57.65 o                         
   3   5   2       6237.94       6040.27        72.77 o                         
   4   5   2       1959.46       2061.22        33.26 o                         
   5   5   2       5713.74       5535.57        69.05 o                         
   6   5   2       1436.34       1432.87        22.73 o                         
   7   5   2        712.56        719.31        15.40 o                         
   8   5   2        414.52        435.05        12.98 o                         
   9   5   2       1141.73       1204.60        22.05 o                         
   0   6   2         19.19         16.80         6.56 o                         
   1   6   2         15.82          3.69         2.84 o                         
   2   6   2        173.94        194.59         6.00 o                         
   3   6   2       3310.74       3325.37        39.30 o                         
   4   6   2        572.48        538.72        10.99 o                         
   5   6   2        468.49        420.70        31.65 o                         
   6   6   2        131.69        143.45         7.67 o                         
   7   6   2         96.02        120.64         7.91 o                         
   8   6   2         50.58         65.89         7.66 o                         
   9   6   2         40.35         35.99         7.73 o                         
   1   7   2       1682.10       1679.31        25.22 o                         
   2   7   2       7592.53       7924.93       141.22 o                         
   3   7   2       2102.05       2076.35        42.11 o                         
   4   7   2         35.94         48.67         4.77 o                         
   5   7   2        754.01        813.35        16.07 o                         
   6   7   2        957.11        969.96        18.46 o                         
   7   7   2        433.92        430.37        19.71 o                         
   8   7   2         38.42         42.88         7.44 o                         
   0   8   2       2640.86       2793.63        52.38 o                         
   1   8   2       8503.14       8955.82       106.88 o                         
   2   8   2        104.51        118.07         5.70 o                         
   3   8   2       4778.49       4793.34        93.41 o                         
   4   8   2        669.43        679.10        14.76 o                         
   5   8   2         37.67         30.04         5.98 o                         
   6   8   2         95.86         96.26         7.38 o                         
   7   8   2       4535.71       4660.91        91.14 o                         
   8   8   2        398.96        405.61        14.38 o                         
   1   9   2        715.20        753.00        17.76 o                         
   2   9   2        479.27        503.01        12.63 o                         
   3   9   2        109.27        112.54         7.53 o                         
   4   9   2        782.72        783.42        23.78 o                         
   5   9   2        843.71        781.63        19.05 o                         
   6   9   2         38.26         35.15         8.60 o                         
   7   9   2          8.51          3.29         8.17 o                         
   0  10   2       4780.18       5065.94       143.47 o                         
   1  10   2        464.10        497.06        17.44 o                         
   2  10   2         87.55         80.57         7.56 o                         
   3  10   2       3976.74       4099.32        88.03 o                         
   4  10   2       2341.90       2273.88        58.08 o                         
   5  10   2       1413.73       1341.28        67.64 o                         
   6  10   2         14.22         26.63         9.67 o                         
   1  11   2       1255.87       1292.97        29.01 o                         
   2  11   2        426.11        423.22        16.82 o                         
   3  11   2        902.19        883.56        51.52 o                         
   4  11   2        235.84        229.01        15.24 o                         
   5  11   2        551.22        502.87        24.95 o                         
   0  12   2       1133.10       1135.94        46.22 o                         
   1  12   2       1018.97       1000.25        25.41 o                         
   2  12   2         42.89         32.01        11.33 o                         
   3  12   2        416.82        389.11        19.37 o                         
   1   1   3       1458.85       1504.77        16.76 o                         
   2   1   3      16980.17      16058.19       212.27 o                         
   3   1   3        692.17        676.47         9.49 o                         
   4   1   3        454.91        391.99         7.51 o                         
   5   1   3         33.53         30.26         3.59 o                         
   6   1   3       8991.81       8972.51       110.88 o                         
   7   1   3          0.44          2.23         5.71 o                         
   8   1   3        445.14        435.77        17.75 o                         
   9   1   3         27.19         27.69         9.49 o                         
  10   1   3       1371.13       1364.10        43.44 o                         
   0   2   3      14834.86      14049.58       352.03 o                         
   1   2   3       3584.84       3591.12        40.60 o                         
   2   2   3         11.81         13.57         2.71 o                         
   3   2   3        155.15        181.87         6.30 o                         
   4   2   3       7044.91       6676.74        75.78 o                         
   5   2   3         16.49         13.44         3.49 o                         
   6   2   3       1620.47       1628.82        25.86 o                         
   7   2   3          9.09          7.28         5.31 o                         
   8   2   3        881.15        863.56        18.98 o                         
   9   2   3          1.99         -6.95         8.49 o                         
  10   2   3        973.35        911.48        27.60 o                         
   1   3   3       5947.39       6372.31       124.21 o                         
   2   3   3      11428.82      11290.85       139.46 o                         
   3   3   3       1643.85       1662.53        27.29 o                         
   4   3   3       2399.62       2428.50        29.75 o                         
   5   3   3         97.07        132.89         7.14 o                         
   6   3   3       4282.14       4188.72        53.78 o                         
   7   3   3         53.50         47.91         5.71 o                         
   8   3   3       1230.93       1196.58        22.63 o                         
   9   3   3        339.93        354.30        15.03 o                         
  10   3   3        868.09        868.78        27.17 o                         
   0   4   3      30024.50      28408.05       529.50 o                         
   1   4   3       2383.93       2793.39        55.61 o                         
   2   4   3        412.75        468.70        10.33 o                         
   3   4   3          0.32         -1.18         1.90 o                         
   4   4   3      17697.57      16856.94       215.41 o                         
   5   4   3        623.51        644.08        11.13 o                         
   6   4   3       1133.97       1149.42        20.11 o                         
   7   4   3        210.92        195.62         8.59 o                         
   8   4   3       3311.39       3293.54        45.48 o                         
   9   4   3         70.98         64.47         7.84 o                         
  10   4   3        833.84        819.20        22.83 o                         
   1   5   3        378.79        461.60         9.83 o                         
   2   5   3        202.08        225.72         9.29 o                         
   3   5   3       2635.94       2987.42        34.07 o                         
   4   5   3        790.53        829.46        13.33 o                         
   5   5   3          1.39          4.37         3.35 o                         
   6   5   3        509.77        485.79        11.79 o                         
   7   5   3       1449.77       1470.54        23.88 o                         
   8   5   3        101.69         86.16         7.67 o                         
   9   5   3        134.11        121.83         9.20 o                         
   0   6   3      16939.08      17158.02       322.08 o                         
   1   6   3        270.76        284.75         9.56 o                         
   2   6   3          9.86         13.98         3.47 o                         
   3   6   3        217.83        202.74         6.07 o                         
   4   6   3       9875.81       9843.66       153.61 o                         
   5   6   3        112.95        114.50         6.45 o                         
   6   6   3        312.21        326.13        10.45 o                         
   7   6   3        127.75        114.06         7.82 o                         
   8   6   3       2922.01       2918.81        50.38 o                         
   9   6   3          5.17          2.17         7.01 o                         
   1   7   3        716.75        619.84        62.35 o                         
   2   7   3       7703.59       7682.77       116.17 o                         
   3   7   3        775.23        818.09        18.23 o                         
   4   7   3       2177.63       2223.91        30.32 o                         
   5   7   3          0.12         -2.95         4.67 o                         
   6   7   3       3552.71       3759.40        93.24 o                         
   7   7   3         32.46         23.01         6.71 o                         
   8   7   3        795.43        810.41        24.73 o                         
   0   8   3       2612.37       2533.03        54.81 o                         
   1   8   3          0.00          2.65         4.82 o                         
   2   8   3        146.87        188.99        10.45 o                         
   3   8   3        124.57        132.17         6.49 o                         
   4   8   3       1221.36       1230.87        37.30 o                         
   5   8   3          0.07         -1.95         5.72 o                         
   6   8   3         80.04         77.44         8.56 o                         
   7   8   3         33.12         37.29        11.74 o                         
   8   8   3        140.80        130.13        10.20 o                         
   1   9   3         20.25         20.50         6.36 o                         
   2   9   3      10561.35      10620.80       175.75 o                         
   3   9   3        161.45        175.94         9.82 o                         
   4   9   3       1619.16       1663.21        46.15 o                         
   5   9   3          4.08         -5.61         7.06 o                         
   6   9   3       3246.43       3333.75       140.70 o                         
   7   9   3         93.70         85.98         9.80 o                         
   0  10   3       1967.45       1932.77        60.37 o                         
   1  10   3        912.50        961.13        21.75 o                         
   2  10   3         57.86         55.71         6.51 o                         
   3  10   3         95.94         97.59        11.03 o                         
   4  10   3       1041.57       1006.05        36.36 o                         
   5  10   3         81.53         94.19         9.69 o                         
   6  10   3         93.87        104.95        11.97 o                         
   1  11   3         18.73         16.42         8.65 o                         
   2  11   3       2875.28       2947.56        63.45 o                         
   3  11   3         32.57         46.13        10.63 o                         
   4  11   3          9.87         11.01         9.82 o                         
   5  11   3          1.42          2.02        10.47 o                         
   0  12   3       3781.72       4026.34       111.81 o                         
   1  12   3        104.80         94.17        12.63 o                         
   2  12   3          8.36         11.37        10.34 o                         
   3  12   3          4.26         16.26        11.09 o                         
   0   0   4      16423.80      15556.88       994.84 o                         
   1   0   4      15648.67      14905.88       211.75 o                         
   2   0   4        163.87        130.40         7.31 o                         
   3   0   4      10485.43       9817.57       157.33 o                         
   4   0   4       1255.98       1270.11        33.54 o                         
   5   0   4       1616.97       1633.19        36.74 o                         
   6   0   4       5202.01       5330.38       105.98 o                         
   7   0   4      11876.45      11966.88       338.38 o                         
   8   0   4       2732.06       2628.03        73.48 o                         
   9   0   4       1292.05       1219.63        44.29 o                         
  10   0   4          2.94        -10.93        13.55 o                         
   1   1   4      40331.86      35585.80      1266.20 o                         
   2   1   4      11709.46      12375.24       123.38 o                         
   3   1   4       1587.62       1525.47        18.98 o                         
   4   1   4         22.54         44.04         3.07 o                         
   5   1   4       6918.52       7206.49        89.34 o                         
   6   1   4         29.94         28.81         4.55 o                         
   7   1   4        106.24        110.07         7.45 o                         
   8   1   4        297.37        269.21        14.24 o                         
   9   1   4        444.19        447.80        19.31 o                         
  10   1   4         94.83        113.18        12.89 o                         
   0   2   4        782.91        950.92        20.99 o                         
   1   2   4        468.01        433.01         9.11 o                         
   2   2   4       1969.27       2094.28        27.43 o                         
   3   2   4      10878.74      11006.47       115.87 o                         
   4   2   4       3999.16       4108.72        47.96 o                         
   5   2   4       1817.80       1839.99        25.29 o                         
   6   2   4         19.16          8.33         3.74 o                         
   7   2   4       3159.61       3133.20        46.82 o                         
   8   2   4        484.58        486.54        14.41 o                         
   9   2   4          9.45          9.45         9.22 o                         
  10   2   4        338.02        353.89        18.78 o                         
   1   3   4      25329.59      24269.89       600.72 o                         
   2   3   4        614.77        520.43         8.23 o                         
   3   3   4       3211.32       3011.80        39.64 o                         
   4   3   4        288.39        313.80         7.50 o                         
   5   3   4      10495.84      10126.80       114.39 o                         
   6   3   4       1162.21       1175.11        19.12 o                         
   7   3   4          3.32         -1.81         4.77 o                         
   8   3   4        236.46        247.90        17.09 o                         
   9   3   4       1492.26       1484.88        30.85 o                         
  10   3   4        337.35        375.72        19.23 o                         
   0   4   4        826.46       1005.56        29.94 o                         
   1   4   4        845.36        854.85        13.24 o                         
   2   4   4        216.82        244.37         6.58 o                         
   3   4   4        520.70        492.01         8.74 o                         
   4   4   4        277.89        329.42        10.40 o                         
   5   4   4          4.43         -1.92         3.00 o                         
   6   4   4        301.47        323.19         9.59 o                         
   7   4   4        129.99        137.39         8.20 o                         
   8   4   4          1.07          9.51         6.25 o                         
   9   4   4         42.23         20.25         8.08 o                         
   1   5   4       7182.36       6982.03       115.93 o                         
   2   5   4       7484.08       7475.37        84.86 o                         
   3   5   4       6409.68       6287.66        88.73 o                         
   4   5   4        278.21        251.07         6.97 o                         
   5   5   4       3540.29       3486.91        45.50 o                         
   6   5   4       1803.09       1808.83        27.85 o                         
   7   5   4        773.49        747.14        19.41 o                         
   8   5   4        154.43        172.25         9.21 o                         
   9   5   4       1171.62       1132.61        21.85 o                         
   0   6   4         82.29         64.48        10.58 o                         
   1   6   4        493.38        427.17        13.59 o                         
   2   6   4        142.24        154.10         6.45 o                         
   3   6   4       1805.67       1841.11        22.93 o                         
   4   6   4       1525.15       1541.67        23.66 o                         
   5   6   4       1839.39       1873.09        27.61 o                         
   6   6   4        182.96        154.64        12.21 o                         
   7   6   4        599.69        615.74        14.86 o                         
   8   6   4          8.53          9.06         6.84 o                         
   9   6   4         53.11         64.24         8.99 o                         
   1   7   4       2373.08       2472.72        43.89 o                         
   2   7   4       1484.75       1432.37        22.32 o                         
   3   7   4       1253.48       1233.41        21.87 o                         
   4   7   4        230.70        260.43         9.59 o                         
   5   7   4       1994.73       1975.96        34.25 o                         
   6   7   4        522.82        554.71        13.82 o                         
   7   7   4        194.14        189.30        15.78 o                         
   8   7   4        236.37        213.10        10.66 o                         
   0   8   4       6327.75       6750.56       164.84 o                         
   1   8   4       3867.13       4025.89        75.86 o                         
   2   8   4         20.67         26.66         5.07 o                         
   3   8   4       2971.74       2971.54        48.99 o                         
   4   8   4        558.95        572.58        14.68 o                         
   5   8   4         54.84         60.64         7.28 o                         
   6   8   4       1018.02        981.17        23.89 o                         
   7   8   4       3384.63       3441.27       102.20 o                         
   8   8   4        889.07        938.63        26.83 o                         
   1   9   4        218.55        213.40        12.73 o                         
   2   9   4        269.65        258.38        10.13 o                         
   3   9   4         37.33         26.58         6.33 o                         
   4   9   4        841.32        791.00        22.34 o                         
   5   9   4        284.78        277.83        13.25 o                         
   6   9   4          4.56          9.38         8.39 o                         
   7   9   4        126.06         97.81        10.88 o                         
   0  10   4         82.07         71.81        15.40 o                         
   1  10   4       1974.19       2070.40        32.94 o                         
   2  10   4        462.85        452.07        15.96 o                         
   3  10   4       6717.08       6589.32       193.68 o                         
   4  10   4        701.02        723.24        22.17 o                         
   5  10   4        625.18        629.49        20.64 o                         
   6  10   4         30.67         31.42         8.98 o                         
   1  11   4        794.11        852.29        20.95 o                         
   2  11   4       1757.59       1613.88        30.11 o                         
   3  11   4        786.48        764.52        38.59 o                         
   4  11   4         19.05         25.43         9.52 o                         
   5  11   4        421.16        413.95        26.47 o                         
   0  12   4        717.12        745.73        37.57 o                         
   1  12   4        776.04        762.55        25.22 o                         
   2  12   4          1.51          0.42        10.29 o                         
   3  12   4        402.04        349.70        26.00 o                         
   1   1   5      32143.53      29892.01       337.98 o                         
   2   1   5       3860.52       3671.69        39.99 o                         
   3   1   5       4370.36       4425.78        85.21 o                         
   4   1   5       2317.67       2315.13        66.48 o                         
   5   1   5      14593.17      14700.61       237.11 o                         
   6   1   5       2133.25       2136.83        37.72 o                         
   7   1   5        276.19        290.97        10.81 o                         
   8   1   5        576.16        609.91        20.97 o                         
   9   1   5       1854.10       1851.50        41.53 o                         
  10   1   5        391.43        399.96        26.57 o                         
   0   2   5      14894.04      14775.16       240.20 o                         
   1   2   5       1027.65        939.11        10.91 o                         
   2   2   5        330.82        335.12         5.84 o                         
   3   2   5        268.17        175.32         5.57 o                         
   4   2   5       2942.34       2782.82        33.68 o                         
   5   2   5       1020.78        977.54        14.75 o                         
   6   2   5        143.20        147.08         8.39 o                         
   7   2   5       1736.06       1717.09        29.02 o                         
   8   2   5        183.05        168.94         9.45 o                         
   9   2   5         99.10         95.99        11.88 o                         
  10   2   5        212.53        213.42        15.48 o                         
   1   3   5        138.02        103.34         3.82 o                         
   2   3   5       1069.07       1058.45        16.26 o                         
   3   3   5        377.10        459.22         8.41 o                         
   4   3   5       1662.59       1667.99        28.32 o                         
   5   3   5       2338.31       2230.04        28.43 o                         
   6   3   5        594.16        570.19        11.23 o                         
   7   3   5          9.45         11.25         5.05 o                         
   8   3   5        277.30        255.94        32.40 o                         
   9   3   5       1022.00       1019.21        24.65 o                         
  10   3   5        206.38        206.44        15.41 o                         
   0   4   5      10698.36      10933.83       255.34 o                         
   1   4   5       2387.06       2115.52        33.43 o                         
   2   4   5        665.69        835.98        12.05 o                         
   3   4   5       9633.88       9293.76       122.41 o                         
   4   4   5       5311.47       5230.23        60.80 o                         
   5   4   5        579.02        539.20        10.33 o                         
   6   4   5        196.34        198.90         8.95 o                         
   7   4   5       4081.78       4135.22        54.43 o                         
   8   4   5       2800.24       2672.53        38.50 o                         
   9   4   5          7.75          9.42         7.80 o                         
   1   5   5       5940.34       6501.90        95.27 o                         
   2   5   5        114.66        146.22         4.80 o                         
   3   5   5        529.21        517.88         9.52 o                         
   4   5   5        625.01        669.85        11.69 o                         
   5   5   5        625.98        591.68        11.25 o                         
   6   5   5        349.13        359.35        10.55 o                         
   7   5   5         75.12         69.25         6.77 o                         
   8   5   5          0.65          0.36         6.36 o                         
   9   5   5         18.43          0.54         7.21 o                         
   0   6   5       1654.61       1685.86        84.68 o                         
   1   6   5       6161.16       5932.67       118.24 o                         
   2   6   5        595.55        681.83        11.46 o                         
   3   6   5       7409.45       7276.75       104.12 o                         
   4   6   5       2192.68       2173.85        28.47 o                         
   5   6   5        971.83        987.25        17.29 o                         
   6   6   5        324.22        288.76        11.34 o                         
   7   6   5       3585.58       3591.56        50.40 o                         
   8   6   5        406.56        371.50        12.65 o                         
   9   6   5        172.37        160.15        10.08 o                         
   1   7   5       3029.37       3024.94        54.65 o                         
   2   7   5       2942.58       3135.39        48.37 o                         
   3   7   5        596.30        540.85        11.28 o                         
   4   7   5        599.88        570.34        11.68 o                         
   5   7   5       2507.58       2494.39        49.19 o                         
   6   7   5       2715.79       2693.89        66.97 o                         
   7   7   5        164.35        145.24         8.52 o                         
   8   7   5        195.40        207.81        11.65 o                         
   0   8   5         22.75         30.03        10.06 o                         
   1   8   5        279.35        289.64        13.70 o                         
   2   8   5         44.05         50.60         6.21 o                         
   3   8   5        936.04        963.93        23.47 o                         
   4   8   5          7.68          5.34         6.15 o                         
   5   8   5         94.15         97.89         8.61 o                         
   6   8   5        131.79        135.14        10.16 o                         
   7   8   5        384.14        358.12        15.02 o                         
   1   9   5        842.74        868.66        22.45 o                         
   2   9   5       3520.01       3448.02        47.47 o                         
   3   9   5        929.16        941.11        19.62 o                         
   4   9   5        228.92        213.13        21.31 o                         
   5   9   5       1598.25       1620.69        56.51 o                         
   6   9   5       1294.98       1302.55        38.25 o                         
   7   9   5        343.48        320.09        20.51 o                         
   0  10   5        118.25        106.94        16.53 o                         
   1  10   5        605.95        593.84        16.44 o                         
   2  10   5          6.51          7.22         6.65 o                         
   3  10   5         88.84        116.68        10.23 o                         
   4  10   5         81.81         96.45        10.15 o                         
   5  10   5        487.63        467.93        18.29 o                         
   6  10   5         39.34         27.99         9.41 o                         
   1  11   5       1663.43       1724.34        32.11 o                         
   2  11   5        372.82        423.82        15.12 o                         
   3  11   5       1137.68       1150.85        36.47 o                         
   4  11   5          4.03         -0.85         8.94 o                         
   0  12   5       1550.89       1518.28        53.93 o                         
   1  12   5       2116.34       2079.40        40.16 o                         
   2  12   5        137.11        140.66        13.95 o                         
   0   0   6      32864.98      30021.36       694.99 o                         
   1   0   6      32116.42      30723.21       659.01 o                         
   2   0   6        790.64        728.27        72.61 o                         
   3   0   6        103.70        101.99         7.54 o                         
   4   0   6      11979.47      11216.60       258.17 o                         
   5   0   6        253.09        237.83         9.85 o                         
   6   0   6       5177.78       5208.59       125.13 o                         
   7   0   6        546.32        538.71        26.89 o                         
   8   0   6       7942.78       7889.23       283.44 o                         
   9   0   6          8.46          5.11        12.94 o                         
  10   0   6        854.77        849.50        38.35 o                         
   1   1   6          4.28          6.40         2.22 o                         
   2   1   6       2919.75       2368.39       262.01 o                         
   3   1   6         54.94         56.71         2.99 o                         
   4   1   6        322.21        334.63         7.88 o                         
   5   1   6        172.63        170.49         7.02 o                         
   6   1   6        595.61        579.54        13.63 o                         
   7   1   6        291.59        278.49        10.84 o                         
   8   1   6        192.24        199.04        13.08 o                         
   9   1   6         35.77         38.13        10.48 o                         
  10   1   6        664.85        624.53        23.40 o                         
   0   2   6      12225.04      11946.44       223.93 o                         
   1   2   6       1986.68       2047.82        26.02 o                         
   2   2   6       5355.80       5772.71        59.00 o                         
   3   2   6        245.15        240.35         6.49 o                         
   4   2   6      16176.13      16313.79       318.64 o                         
   5   2   6        585.52        626.43        11.23 o                         
   6   2   6       1071.15       1066.06        21.96 o                         
   7   2   6        551.21        568.52        14.83 o                         
   8   2   6       1420.95       1430.71        39.77 o                         
   9   2   6         45.55         34.11        10.54 o                         
  10   2   6        642.85        638.83        26.47 o                         
   1   3   6          6.27          6.20         2.16 o                         
   2   3   6       7427.62       6763.84        72.46 o                         
   3   3   6       3016.85       3282.24        43.06 o                         
   4   3   6       1857.35       1801.67        24.88 o                         
   5   3   6         18.33         28.54         3.74 o                         
   6   3   6       4259.74       4129.86        50.03 o                         
   7   3   6        402.06        420.84        13.17 o                         
   8   3   6        636.11        631.99        18.39 o                         
   9   3   6         83.58         90.91        10.19 o                         
  10   3   6        851.66        787.26        26.48 o                         
   0   4   6        116.32        142.64        10.63 o                         
   1   4   6         37.17         59.56         5.69 o                         
   2   4   6          0.20         -2.95         1.97 o                         
   3   4   6          4.36          4.88         2.72 o                         
   4   4   6          6.82         11.78         3.19 o                         
   5   4   6         10.76         11.37         3.42 o                         
   6   4   6         21.82         26.63         4.40 o                         
   7   4   6        162.42        167.06         8.28 o                         
   8   4   6        154.82        159.37         8.82 o                         
   9   4   6        125.76        130.95        11.16 o                         
   1   5   6         88.02        122.12         6.20 o                         
   2   5   6      23379.45      22626.80       304.02 o                         
   3   5   6        191.70        201.66         6.49 o                         
   4   5   6       2590.71       2582.94        32.53 o                         
   5   5   6        135.33        151.74         7.20 o                         
   6   5   6       6208.53       5775.60       315.78 o                         
   7   5   6        547.73        511.27        12.96 o                         
   8   5   6       1223.65       1247.33        22.51 o                         
   9   5   6          8.82         13.09         7.09 o                         
   0   6   6       7864.15       8042.49       192.85 o                         
   1   6   6         67.87         72.86         5.88 o                         
   2   6   6        371.15        401.73         8.53 o                         
   3   6   6          6.50         16.61         4.48 o                         
   4   6   6       6396.78       6287.17        73.27 o                         
   5   6   6        482.61        445.25        10.31 o                         
   6   6   6          6.24          7.19         5.09 o                         
   7   6   6         48.10         57.74         6.96 o                         
   8   6   6        278.04        313.00        11.90 o                         
   9   6   6          0.40         -4.34         7.37 o                         
   1   7   6        162.84        178.82         9.65 o                         
   2   7   6       7677.69       7722.58       123.11 o                         
   3   7   6        380.62        369.97         9.85 o                         
   4   7   6        579.93        580.63        12.85 o                         
   5   7   6        349.32        323.71        11.27 o                         
   6   7   6       2939.94       2983.87        49.09 o                         
   7   7   6         62.49         61.20         8.20 o                         
   8   7   6        747.77        707.07        18.83 o                         
   0   8   6       5146.52       5368.71       137.87 o                         
   1   8   6        139.93        139.33         8.88 o                         
   2   8   6        509.03        525.43        13.75 o                         
   3   8   6        258.17        241.55        10.12 o                         
   4   8   6       1928.64       1969.75        33.85 o                         
   5   8   6        200.24        172.82        10.70 o                         
   6   8   6        303.03        301.31        13.36 o                         
   7   8   6         22.35         15.52         8.54 o                         
   1   9   6         44.64         39.99         7.83 o                         
   2   9   6        686.37        701.27        16.93 o                         
   3   9   6        252.95        258.95        11.09 o                         
   4   9   6          2.37          3.50         7.18 o                         
   5   9   6        124.52        118.56        10.32 o                         
   6   9   6        100.10        102.34        10.37 o                         
   7   9   6          2.21          8.98         9.28 o                         
   0  10   6       4924.29       5004.31       129.09 o                         
   1  10   6        218.75        221.58        11.12 o                         
   2  10   6        906.90        876.31        19.78 o                         
   3  10   6         77.95         80.93        11.17 o                         
   4  10   6       5090.75       4822.90       118.43 o                         
   5  10   6         30.82         37.57         9.29 o                         
   6  10   6        365.42        305.51        18.37 o                         
   1  11   6          2.97          9.15         7.56 o                         
   2  11   6       2259.37       2255.93        38.13 o                         
   3  11   6          8.39         14.34         8.45 o                         
   4  11   6         13.63         10.78         8.79 o                         
   0  12   6       2578.65       2593.48        78.93 o                         
   1  12   6         13.32          8.66         9.48 o                         
   2  12   6        103.86        111.44        12.82 o                         
   1   1   7       8299.02       8026.58        87.10 o                         
   2   1   7      22727.90      21693.64       780.76 o                         
   3   1   7       3773.08       3491.62        39.73 o                         
   4   1   7          1.63          2.67         2.19 o                         
   5   1   7      10270.64      10330.18       123.13 o                         
   6   1   7       1973.27       2022.56        29.50 o                         
   7   1   7        470.02        456.45        15.91 o                         
   8   1   7         16.65         20.77         9.03 o                         
   9   1   7       2828.99       2890.00        58.69 o                         
  10   1   7        179.46        177.17        20.44 o                         
   0   2   7       1596.06       1723.07        31.46 o                         
   1   2   7         20.10         21.56         2.54 o                         
   2   2   7       1394.39       1479.67        17.00 o                         
   3   2   7       1441.39       1297.24        20.59 o                         
   4   2   7       1255.52       1232.27        19.21 o                         
   5   2   7        722.50        677.62        13.32 o                         
   6   2   7       2127.04       2064.46        32.64 o                         
   7   2   7        446.12        444.23        13.32 o                         
   8   2   7        978.60        961.27        22.90 o                         
   9   2   7         44.03         41.83        10.98 o                         
  10   2   7         62.26         89.65        12.69 o                         
   1   3   7       2454.47       2377.30        28.95 o                         
   2   3   7       1013.64        991.24        12.96 o                         
   3   3   7         57.43         45.42         3.32 o                         
   4   3   7        419.07        461.56         8.70 o                         
   5   3   7       1843.17       1805.70        32.50 o                         
   6   3   7         26.91         33.23         4.60 o                         
   7   3   7          3.96         -3.18         5.80 o                         
   8   3   7         26.11         13.59         6.63 o                         
   9   3   7        529.00        551.70        18.56 o                         
   0   4   7        394.26        303.55        15.44 o                         
   1   4   7       8937.72       9002.95       129.66 o                         
   2   4   7         50.24         55.28         3.11 o                         
   3   4   7       6436.36       6135.19        73.59 o                         
   4   4   7       3598.87       3651.65        48.52 o                         
   5   4   7       2171.65       2146.57        30.01 o                         
   6   4   7         59.24         53.02         5.09 o                         
   7   4   7       7605.50       7426.03       102.86 o                         
   8   4   7        942.13        992.64        21.63 o                         
   9   4   7        529.13        545.75        18.74 o                         
   1   5   7        783.36        891.38        36.09 o                         
   2   5   7        328.55        338.55         7.15 o                         
   3   5   7        318.08        320.08         7.64 o                         
   4   5   7        129.25        155.46         7.08 o                         
   5   5   7         58.53         63.81         5.01 o                         
   6   5   7         15.74         14.18         6.19 o                         
   7   5   7         30.55         27.86         6.14 o                         
   8   5   7         77.38         71.29         7.82 o                         
   9   5   7          6.52          7.08         8.01 o                         
   0   6   7       6064.24       6473.44       157.81 o                         
   1   6   7       2139.86       1973.74        33.45 o                         
   2   6   7        160.02        156.92         5.96 o                         
   3   6   7      11925.50      12065.39       135.96 o                         
   4   6   7       1304.27       1279.82        18.93 o                         
   5   6   7         10.80          6.66         4.20 o                         
   6   6   7         19.18         11.78         5.20 o                         
   7   6   7       2986.60       3047.84        51.73 o                         
   8   6   7        221.88        243.99        16.27 o                         
   1   7   7       2216.76       2354.87        49.40 o                         
   2   7   7       1232.85       1193.26        21.67 o                         
   3   7   7       1944.11       1935.95        30.76 o                         
   4   7   7         10.10          9.04         5.38 o                         
   5   7   7       2078.64       2105.90        36.91 o                         
   6   7   7         17.51         26.24         7.51 o                         
   7   7   7        443.91        435.47        17.93 o                         
   8   7   7         39.13         18.65         8.86 o                         
   0   8   7       2344.62       2456.91        69.28 o                         
   1   8   7        469.25        507.16        16.34 o                         
   2   8   7         68.63         72.40         6.99 o                         
   3   8   7        871.32        901.41        18.64 o                         
   4   8   7        824.49        804.53        25.61 o                         
   5   8   7         42.14         39.06         7.87 o                         
   6   8   7          0.14         -2.81         7.81 o                         
   7   8   7        484.49        482.15        19.45 o                         
   1   9   7       5115.82       5042.03        79.22 o                         
   2   9   7       1643.91       1664.16        29.16 o                         
   3   9   7       2267.97       2255.19        52.25 o                         
   4   9   7        297.02        286.98        21.21 o                         
   5   9   7       2988.61       2815.49        67.68 o                         
   6   9   7        449.45        429.70        41.85 o                         
   0  10   7         30.40         18.90        15.40 o                         
   1  10   7        403.27        376.67        15.22 o                         
   2  10   7          6.94          8.34         6.96 o                         
   3  10   7       1063.79       1067.66        22.55 o                         
   4  10   7          3.00         16.62         8.44 o                         
   5  10   7         28.67         31.75         9.29 o                         
   1  11   7       1303.45       1397.76        27.92 o                         
   2  11   7        540.04        582.30        17.26 o                         
   3  11   7        148.38        160.64        12.04 o                         
   4  11   7          0.77         11.04         8.90 o                         
   0  12   7        165.02        176.82        17.86 o                         
   1  12   7       1641.74       1652.88        32.63 o                         
   0   0   8      16214.48      15765.03       364.10 o                         
   1   0   8      17428.93      17128.50       286.21 o                         
   2   0   8       6760.20       6916.94       124.05 o                         
   3   0   8       1423.73       1877.47        35.22 o                         
   4   0   8       7263.21       7218.10       159.15 o                         
   5   0   8       3320.28       3208.50        56.16 o                         
   6   0   8       2935.29       2958.50        70.88 o                         
   7   0   8       1291.24       1281.82        60.54 o                         
   8   0   8        256.67        352.21        25.01 o                         
   9   0   8        218.99        240.77        22.51 o                         
  10   0   8        749.90        754.84        51.44 o                         
   1   1   8       3135.69       3247.80        36.88 o                         
   2   1   8       3837.07       3842.48        48.81 o                         
   3   1   8        365.22        377.46         8.22 o                         
   4   1   8        157.45        170.48         5.51 o                         
   5   1   8        686.92        671.33        12.20 o                         
   6   1   8        726.80        742.10        14.97 o                         
   7   1   8        279.01        267.40        10.83 o                         
   8   1   8         11.54          6.00         8.93 o                         
   9   1   8        195.92        229.51        15.90 o                         
  10   1   8         84.64         71.38        12.78 o                         
   0   2   8       6352.01       6541.86       109.27 o                         
   1   2   8       8233.60       8244.96        88.07 o                         
   2   2   8        120.64        148.06         4.37 o                         
   3   2   8      14508.87      14354.66       351.61 o                         
   4   2   8       1621.36       1568.28        25.14 o                         
   5   2   8       5452.15       5628.63        67.23 o                         
   6   2   8       1222.56       1211.16        22.85 o                         
   7   2   8        955.44        958.25        19.84 o                         
   8   2   8        760.02        724.10        20.60 o                         
   9   2   8         90.78         96.04        12.39 o                         
   1   3   8       5508.74       5240.92        72.27 o                         
   2   3   8       2540.37       2511.46        28.85 o                         
   3   3   8       2750.12       2628.24        35.47 o                         
   4   3   8         78.79         65.84         3.77 o                         
   5   3   8       5366.54       5357.91        65.19 o                         
   6   3   8       2966.91       2963.56        41.21 o                         
   7   3   8        612.86        587.88        15.61 o                         
   8   3   8        314.20        331.25        17.26 o                         
   9   3   8       1139.72       1118.49        36.61 o                         
   0   4   8        767.64        984.53        40.94 o                         
   1   4   8        451.27        363.04        10.66 o                         
   2   4   8        173.40        202.37         5.33 o                         
   3   4   8       2194.56       2214.66        26.32 o                         
   4   4   8         31.82         40.46         4.10 o                         
   5   4   8         99.09         95.37         5.34 o                         
   6   4   8        196.12        195.11         7.45 o                         
   7   4   8        693.37        710.88        20.95 o                         
   8   4   8        125.08        119.21         9.39 o                         
   9   4   8          4.78          3.97         8.68 o                         
   1   5   8       5218.88       5150.66        77.12 o                         
   2   5   8       1414.13       1323.72        18.00 o                         
   3   5   8       2131.09       2028.49        34.15 o                         
   4   5   8        603.64        637.97        11.61 o                         
   5   5   8       5353.16       5400.29        78.42 o                         
   6   5   8       1711.11       1755.57        29.78 o                         
   7   5   8        865.79        844.67        17.08 o                         
   8   5   8        588.04        539.93        14.54 o                         
   9   5   8       1261.13       1372.43        31.08 o                         
   0   6   8       3444.23       3500.78        91.04 o                         
   1   6   8        175.59        164.13         8.08 o                         
   2   6   8          7.67         15.80         4.75 o                         
   3   6   8       1982.00       1973.44        28.12 o                         
   4   6   8        634.86        640.90        17.07 o                         
   5   6   8        924.78        907.51        16.75 o                         
   6   6   8         28.06         22.01         6.26 o                         
   7   6   8        269.24        283.78        13.56 o                         
   8   6   8         70.91         62.29         8.48 o                         
   1   7   8       5836.78       5977.74        90.32 o                         
   2   7   8       1496.63       1572.26        30.15 o                         
   3   7   8       3575.59       3551.83        51.20 o                         
   4   7   8       1683.41       1575.40        26.89 o                         
   5   7   8       1272.11       1229.93        31.25 o                         
   6   7   8        230.74        243.71        12.96 o                         
   7   7   8        285.21        287.82        13.63 o                         
   8   7   8        431.44        363.84        16.23 o                         
   0   8   8       2771.51       2792.52        77.45 o                         
   1   8   8       5020.99       5085.29        87.11 o                         
   2   8   8         75.04         75.12         6.96 o                         
   3   8   8       1463.82       1554.00        29.63 o                         
   4   8   8       2067.11       1994.95        42.31 o                         
   5   8   8         85.38         92.44         8.96 o                         
   6   8   8          2.15          2.32         7.58 o                         
   7   8   8       2561.79       2516.83        84.29 o                         
   1   9   8         46.15         41.39         9.44 o                         
   2   9   8          5.35          9.84         6.66 o                         
   3   9   8         95.97         92.36         8.27 o                         
   4   9   8          1.50          0.63         7.29 o                         
   5   9   8        199.90        179.15        12.39 o                         
   6   9   8          2.14         13.12         8.87 o                         
   0  10   8       2468.73       2429.99        71.97 o                         
   1  10   8       1624.12       1659.27        33.20 o                         
   2  10   8          0.66         -4.39         6.92 o                         
   3  10   8       4254.64       4159.19        79.13 o                         
   4  10   8       1185.63       1141.07        55.56 o                         
   5  10   8        527.57        550.99        20.51 o                         
   1  11   8        214.22        232.72        13.51 o                         
   2  11   8        427.10        410.83        15.27 o                         
   3  11   8        111.76        110.46        11.09 o                         
   4  11   8        108.22        106.65        11.22 o                         
   0  12   8          4.27         11.17        11.11 o                         
   1   1   9         27.18         56.44         3.20 o                         
   2   1   9      18594.13      18301.58       207.16 o                         
   3   1   9        600.75        635.76        10.41 o                         
   4   1   9        157.13        166.76         5.78 o                         
   5   1   9        119.09        119.74         7.01 o                         
   6   1   9       8795.09       8890.25       153.23 o                         
   7   1   9        313.04        312.01        13.25 o                         
   8   1   9        235.11        242.01        15.05 o                         
   9   1   9         27.16         22.37        10.40 o                         
   0   2   9      14570.05      14650.49       240.02 o                         
   1   2   9         37.78         41.42         3.29 o                         
   2   2   9       3646.92       3427.38       220.23 o                         
   3   2   9       2296.48       2351.12        30.18 o                         
   4   2   9       9107.59       9154.21       106.06 o                         
   5   2   9         12.00         14.15         4.12 o                         
   6   2   9       1605.18       1599.00        27.39 o                         
   7   2   9         12.25         17.72         6.53 o                         
   8   2   9        981.43       1046.82        24.68 o                         
   9   2   9          0.77          0.34        10.12 o                         
   1   3   9         53.17         82.15         5.67 o                         
   2   3   9      11394.18      11278.48       114.20 o                         
   3   3   9        219.29        258.80         6.26 o                         
   4   3   9        256.43        245.29         7.66 o                         
   5   3   9          6.88         14.74         4.65 o                         
   6   3   9        141.17        154.55         8.12 o                         
   7   3   9        230.25        223.84         9.69 o                         
   8   3   9        273.06        287.52        14.20 o                         
   9   3   9        149.43        155.46        12.22 o                         
   0   4   9      34299.30      34089.20       646.30 o                         
   1   4   9         38.48         53.37         9.52 o                         
   2   4   9         27.94         22.70         2.75 o                         
   3   4   9         66.26         66.39         3.82 o                         
   4   4   9      11594.80      11395.89       121.75 o                         
   5   4   9       1004.91        940.19        15.33 o                         
   6   4   9       1345.03       1328.26        21.50 o                         
   7   4   9        260.57        273.03        15.09 o                         
   8   4   9       2741.56       2751.98        44.46 o                         
   9   4   9          8.49          1.52         9.01 o                         
   1   5   9         79.80         87.34        11.42 o                         
   2   5   9         19.21         28.48         3.40 o                         
   3   5   9         16.29         18.32         3.29 o                         
   4   5   9          8.50          9.16         3.62 o                         
   5   5   9         50.90         58.83         5.96 o                         
   6   5   9         82.09         80.81         6.00 o                         
   7   5   9          0.22         -5.32         4.87 o                         
   8   5   9         70.32         69.92         8.73 o                         
   0   6   9       7579.35       7315.19       178.10 o                         
   1   6   9        477.69        507.99        19.94 o                         
   2   6   9         64.32         67.18         5.73 o                         
   3   6   9        187.38        179.80         7.99 o                         
   4   6   9       5559.01       5468.80        69.46 o                         
   5   6   9         45.65         48.94         5.64 o                         
   6   6   9          4.35         10.11         6.01 o                         
   7   6   9        344.54        337.56        12.57 o                         
   8   6   9        671.62        655.83        21.63 o                         
   1   7   9        352.21        358.71        13.62 o                         
   2   7   9       6537.92       6461.76        87.66 o                         
   3   7   9        714.61        740.43        16.35 o                         
   4   7   9          2.62          7.40         5.75 o                         
   5   7   9         10.52          9.22         6.92 o                         
   6   7   9       1682.05       1708.12        37.42 o                         
   7   7   9         96.56         93.89        10.00 o                         
   0   8   9        609.67        641.89        30.09 o                         
   1   8   9        201.87        196.11        16.85 o                         
   2   8   9        105.33        101.33         7.70 o                         
   3   8   9        126.62        120.20         8.11 o                         
   4   8   9       1009.67       1078.48        21.61 o                         
   5   8   9        116.07        123.06         9.94 o                         
   6   8   9          5.48         -2.40         7.63 o                         
   7   8   9         12.83         19.73         9.61 o                         
   1   9   9         82.38         75.06         8.77 o                         
   2   9   9       7512.45       7438.05       101.57 o                         
   3   9   9         91.36         79.90         8.19 o                         
   4   9   9        318.33        311.22        17.68 o                         
   5   9   9         10.02         -0.65         7.86 o                         
   6   9   9       2920.85       2940.90        78.56 o                         
   0  10   9        211.06        192.64        24.84 o                         
   1  10   9          7.94         15.87         8.27 o                         
   2  10   9        138.11        158.97        10.31 o                         
   3  10   9        113.02        123.98         9.64 o                         
   4  10   9          7.94         20.58         8.46 o                         
   5  10   9          3.48          4.79         8.67 o                         
   1  11   9          2.00          5.06        10.39 o                         
   2  11   9       3031.19       2904.39        53.06 o                         
   3  11   9          9.72         -3.78        10.51 o                         
   0   0  10       9512.12       9817.51       177.12 o                         
   1   0  10      14005.22      14216.66       259.07 o                         
   2   0  10        466.66        507.00        11.64 o                         
   3   0  10       7110.24       7044.35       103.05 o                         
   4   0  10        541.92        505.89        16.13 o                         
   5   0  10       2646.26       2599.14        42.50 o                         
   6   0  10        632.41        675.70        22.52 o                         
   7   0  10       1335.13       1458.20        59.84 o                         
   8   0  10        740.31        776.90        35.75 o                         
   9   0  10         28.10         25.77        15.78 o                         
   1   1  10       3314.69       3349.33        38.61 o                         
   2   1  10       1519.44       1620.99        21.83 o                         
   3   1  10       3287.84       3162.72        37.15 o                         
   4   1  10         59.17         74.62         5.12 o                         
   5   1  10        715.02        718.60        13.49 o                         
   6   1  10          1.94         13.50         5.56 o                         
   7   1  10        191.88        181.33        12.11 o                         
   8   1  10         11.97          7.58         9.61 o                         
   9   1  10        187.20        168.41        14.96 o                         
   0   2  10       3279.63       3473.83        61.41 o                         
   1   2  10       7325.04       7264.63        79.84 o                         
   2   2  10       1284.31       1390.08        22.70 o                         
   3   2  10       7222.47       7180.30        85.94 o                         
   4   2  10       3650.48       3728.16        68.58 o                         
   5   2  10        688.31        699.19        13.24 o                         
   6   2  10          0.29         -0.05         5.08 o                         
   7   2  10       1608.35       1625.55        26.68 o                         
   8   2  10         65.61         65.42         9.72 o                         
   9   2  10          9.12          7.37        10.57 o                         
   1   3  10       8955.84       8880.55       102.73 o                         
   2   3  10        172.73        146.14         5.64 o                         
   3   3  10       4063.05       4052.62        45.63 o                         
   4   3  10        200.50        217.62         7.16 o                         
   5   3  10       5259.07       5199.39        72.84 o                         
   6   3  10        188.29        187.48         8.97 o                         
   7   3  10        322.21        322.78        11.29 o                         
   8   3  10         14.58          6.25         6.15 o                         
   9   3  10        874.81        932.93        25.90 o                         
   0   4  10         55.49         54.98         9.70 o                         
   1   4  10       2259.86       2309.21        35.33 o                         
   2   4  10        435.67        460.72         8.31 o                         
   3   4  10       1665.73       1735.35        21.86 o                         
   4   4  10        151.22        145.31         5.42 o                         
   5   4  10        891.00        923.07        15.42 o                         
   6   4  10        177.25        162.94         8.93 o                         
   7   4  10        509.42        508.54        15.50 o                         
   8   4  10        151.17        199.06        11.37 o                         
   9   4  10         60.60         59.26        10.59 o                         
   1   5  10       6375.08       6259.38        92.93 o                         
   2   5  10       4828.40       4607.35        58.26 o                         
   3   5  10       3057.15       2962.88        39.50 o                         
   4   5  10        275.93        279.90         8.30 o                         
   5   5  10       5565.61       5614.15        68.37 o                         
   6   5  10       1173.16       1100.26        24.93 o                         
   7   5  10        801.27        777.45        41.55 o                         
   8   5  10          3.24         -5.50         7.53 o                         
   0   6  10        635.77        646.92        40.94 o                         
   1   6  10       1255.13       1217.49        23.45 o                         
   2   6  10        805.09        803.55        16.14 o                         
   3   6  10       2846.65       2838.29        42.05 o                         
   4   6  10       1455.86       1407.18        24.53 o                         
   5   6  10          3.78          4.85         5.73 o                         
   6   6  10         11.93          8.80         7.04 o                         
   7   6  10        670.54        700.06        18.88 o                         
   8   6  10         83.88         82.65        10.20 o                         
   1   7  10        997.64        993.60        21.04 o                         
   2   7  10       4022.29       3971.99        56.81 o                         
   3   7  10       1158.53       1217.29        22.33 o                         
   4   7  10         38.44         38.27         6.51 o                         
   5   7  10        504.91        487.50        15.93 o                         
   6   7  10        323.19        312.47        19.42 o                         
   7   7  10        220.95        213.65        12.44 o                         
   0   8  10        212.32        202.82        18.51 o                         
   1   8  10       3282.36       3219.33        63.54 o                         
   2   8  10        241.55        224.46        13.15 o                         
   3   8  10       3658.74       3582.13        52.95 o                         
   4   8  10         13.99         16.94         6.58 o                         
   5   8  10        857.19        853.49        25.65 o                         
   6   8  10        331.49        332.72        20.90 o                         
   7   8  10       1503.56       1511.73        38.78 o                         
   1   9  10        524.88        510.41        16.35 o                         
   2   9  10        333.46        325.20        12.58 o                         
   3   9  10        251.84        230.56        10.97 o                         
   4   9  10          0.27         -0.47         7.37 o                         
   5   9  10          0.12          0.44        10.04 o                         
   6   9  10          3.72          7.33        11.53 o                         
   0  10  10        125.73        127.85        18.51 o                         
   1  10  10       2611.32       2542.23        54.55 o                         
   2  10  10        224.17        208.15        13.17 o                         
   3  10  10       1562.17       1467.95        32.53 o                         
   4  10  10        744.64        688.35        30.92 o                         
   1  11  10         60.23         65.35        11.12 o                         
   2  11  10        129.63        120.51        12.02 o                         
   3  11  10         67.94         76.75        16.36 o                         
   1   1  11      11304.19      11385.40       123.38 o                         
   2   1  11       3684.64       3537.93        43.50 o                         
   3   1  11       4774.68       4678.15        56.50 o                         
   4   1  11        125.29        136.35         5.81 o                         
   5   1  11       6983.73       7190.77       103.20 o                         
   6   1  11       1228.07       1314.47        22.52 o                         
   7   1  11        605.22        584.51        17.78 o                         
   8   1  11        196.09        181.29        19.39 o                         
   9   1  11       1399.65       1514.77        39.40 o                         
   0   2  11       3361.20       3270.58        58.73 o                         
   1   2  11       5449.51       5564.01        62.40 o                         
   2   2  11        221.19        255.45        11.60 o                         
   3   2  11       5400.23       5317.07        60.26 o                         
   4   2  11       5740.50       5797.82        69.60 o                         
   5   2  11        353.83        355.62         9.81 o                         
   6   2  11          2.69          2.62         5.54 o                         
   7   2  11         94.04        117.91         8.20 o                         
   8   2  11        808.04        823.69        22.18 o                         
   9   2  11          1.29         -0.86        10.56 o                         
   1   3  11         12.14         11.93         3.21 o                         
   2   3  11       7479.58       7698.53       106.91 o                         
   3   3  11        235.37        269.58        11.22 o                         
   4   3  11        409.67        405.41        15.54 o                         
   5   3  11         59.87         63.67         6.37 o                         
   6   3  11       1166.68       1197.97        21.34 o                         
   7   3  11         85.83        104.64         8.05 o                         
   8   3  11         18.15          9.01         8.40 o                         
   9   3  11        146.51        157.58        12.61 o                         
   0   4  11      13134.20      13522.91       260.59 o                         
   1   4  11       7029.21       7152.56        83.93 o                         
   2   4  11        160.35        178.67         5.36 o                         
   3   4  11       2520.61       2415.60        29.17 o                         
   4   4  11       2105.92       2098.31        26.17 o                         
   5   4  11       1598.27       1581.98        22.65 o                         
   6   4  11        400.84        353.23        13.70 o                         
   7   4  11       1461.19       1555.49        28.77 o                         
   8   4  11        537.07        542.00        16.75 o                         
   1   5  11         38.14         36.50         6.38 o                         
   2   5  11        165.17        193.19         7.74 o                         
   3   5  11         27.68         31.49         4.39 o                         
   4   5  11         39.99         40.95         5.13 o                         
   5   5  11        249.27        256.17         8.98 o                         
   6   5  11        118.44        118.93         7.51 o                         
   7   5  11         44.61         49.55         9.13 o                         
   8   5  11         71.99         49.29         9.81 o                         
   0   6  11       1390.35       1380.19        31.88 o                         
   1   6  11       2803.54       2661.24        69.80 o                         
   2   6  11        126.32        128.93         6.88 o                         
   3   6  11       3980.01       3952.32        56.24 o                         
   4   6  11       2299.88       2310.88        35.94 o                         
   5   6  11        694.01        685.07        15.88 o                         
   6   6  11          3.77          0.78         6.82 o                         
   7   6  11        803.11        785.55        20.46 o                         
   8   6  11        167.56        161.07        14.59 o                         
   1   7  11        156.76        169.57         8.84 o                         
   2   7  11       2387.49       2439.66        37.79 o                         
   3   7  11        236.70        276.20        10.49 o                         
   4   7  11        103.07        107.68         7.93 o                         
   5   7  11       1110.92       1135.76        22.16 o                         
   6   7  11        280.01        303.62        19.65 o                         
   7   7  11        424.96        445.75        21.82 o                         
   0   8  11       1276.19       1206.79       124.57 o                         
   1   8  11        608.51        571.69        23.37 o                         
   2   8  11         23.11         22.39         7.98 o                         
   3   8  11        432.53        444.50        16.21 o                         
   4   8  11        312.20        295.41        14.29 o                         
   5   8  11        329.51        292.31        16.50 o                         
   6   8  11         72.80         73.10        15.14 o                         
   1   9  11       1596.71       1557.67        57.64 o                         
   2   9  11       3355.18       3275.09        57.05 o                         
   3   9  11        711.84        664.78        20.26 o                         
   4   9  11        115.18        113.99        13.01 o                         
   5   9  11       1241.10       1204.45        35.96 o                         
   0  10  11         24.84         30.07        16.80 o                         
   1  10  11         46.57         22.02        10.78 o                         
   2  10  11        113.44        100.62        11.03 o                         
   3  10  11        294.00        272.73        14.91 o                         
   4  10  11        103.44         98.09        13.51 o                         
   1  11  11       1575.76       1581.58        35.26 o                         
   2  11  11        695.24        633.44        26.95 o                         
   0   0  12      12022.58      12102.38       217.72 o                         
   1   0  12        103.61        112.48        13.30 o                         
   2   0  12       1332.40       1456.24        34.11 o                         
   3   0  12       1993.87       2157.03        38.80 o                         
   4   0  12       6923.00       6392.67       567.64 o                         
   5   0  12        526.04        516.33        17.89 o                         
   6   0  12       3326.64       3359.10        63.72 o                         
   7   0  12         52.73         59.19        15.25 o                         
   8   0  12       1925.26       2030.17       113.38 o                         
   9   0  12        253.78        319.29        27.59 o                         
   1   1  12         15.71         18.61         4.33 o                         
   2   1  12         17.64         11.20         3.22 o                         
   3   1  12         68.21         74.55         4.67 o                         
   4   1  12        162.28        178.51         8.20 o                         
   5   1  12         28.96         23.54         5.99 o                         
   6   1  12        153.36        146.37         8.36 o                         
   7   1  12          5.01          2.04         7.77 o                         
   8   1  12         26.11         24.86        10.99 o                         
   9   1  12         91.37        115.64        14.56 o                         
   0   2  12      11136.19      10863.73       198.70 o                         
   1   2  12        696.89        670.45        16.47 o                         
   2   2  12         94.99        109.07         5.10 o                         
   3   2  12        647.05        688.81        12.09 o                         
   4   2  12       7168.09       7192.74        93.58 o                         
   5   2  12         81.04         75.69         6.07 o                         
   6   2  12        138.67        154.96         8.43 o                         
   7   2  12        225.83        215.49        14.29 o                         
   8   2  12       1480.66       1493.32        31.83 o                         
   9   2  12         41.65         43.34        12.69 o                         
   1   3  12       2404.65       2596.00        36.51 o                         
   2   3  12       9133.87       8308.32       443.36 o                         
   3   3  12        977.27        941.03        20.17 o                         
   4   3  12        286.64        311.78        10.81 o                         
   5   3  12        215.71        237.32        10.81 o                         
   6   3  12       3219.03       3263.05        48.89 o                         
   7   3  12         29.73         25.18         6.94 o                         
   8   3  12         11.85         15.46         8.87 o                         
   0   4  12       1469.45       1558.45        38.62 o                         
   1   4  12        176.51        164.52        12.56 o                         
   2   4  12        114.65        113.45         5.45 o                         
   3   4  12        179.86        195.47         6.72 o                         
   4   4  12        496.14        504.80        11.27 o                         
   5   4  12         22.03         30.83         5.91 o                         
   6   4  12        110.88        100.80         7.68 o                         
   7   4  12         38.60         36.53         7.91 o                         
   8   4  12         41.74         40.03         8.80 o                         
   1   5  12        172.77        177.38        11.26 o                         
   2   5  12      14162.91      13786.08       166.19 o                         
   3   5  12         36.94         34.03         4.74 o                         
   4   5  12        159.43        146.51         7.69 o                         
   5   5  12        120.29        131.58         7.82 o                         
   6   5  12       3409.47       3412.05        64.98 o                         
   7   5  12          0.70         -2.35         9.43 o                         
   8   5  12        525.40        559.51        21.98 o                         
   0   6  12        730.02        701.61        29.91 o                         
   1   6  12        166.30        177.31        12.00 o                         
   2   6  12        183.64        178.65        10.56 o                         
   3   6  12        675.41        673.39        18.86 o                         
   4   6  12       1060.59       1058.44        26.27 o                         
   5   6  12         37.46         38.03         8.16 o                         
   6   6  12        195.59        206.40        14.31 o                         
   7   6  12        328.76        310.42        17.39 o                         
   1   7  12          0.43          0.62         7.49 o                         
   2   7  12       5188.96       5231.17        82.81 o                         
   3   7  12          4.73         11.81         7.69 o                         
   4   7  12        457.83        434.55        26.31 o                         
   5   7  12          1.99          6.20         8.06 o                         
   6   7  12       1101.83       1101.05        45.32 o                         
   7   7  12          8.31         10.76        10.99 o                         
   0   8  12       7034.92       7072.77       177.41 o                         
   1   8  12        141.60        143.20        12.55 o                         
   2   8  12         53.38         56.33         9.29 o                         
   3   8  12       1769.93       1697.56        34.50 o                         
   4   8  12       3722.34       3625.85        73.14 o                         
   5   8  12        134.73        111.03        13.12 o                         
   6   8  12        313.79        286.87        19.92 o                         
   1   9  12        113.16        120.20        12.74 o                         
   2   9  12         19.30         26.60         9.25 o                         
   3   9  12        282.72        271.26        14.73 o                         
   4   9  12         96.98         91.16        12.93 o                         
   5   9  12         18.12         22.32        11.44 o                         
   0  10  12       2338.80       2457.66        75.18 o                         
   1  10  12        356.20        324.49        15.92 o                         
   2  10  12         91.96         78.08        11.30 o                         
   3  10  12         35.39         23.56         9.85 o                         
   1   1  13       7937.14       7881.83        87.12 o                         
   2   1  13        104.35        110.44         5.42 o                         
   3   1  13       1618.93       1566.38        35.26 o                         
   4   1  13        146.86        147.61         7.98 o                         
   5   1  13       5811.03       6070.96        77.30 o                         
   6   1  13        936.21        905.94        30.63 o                         
   7   1  13         78.26         84.63        10.70 o                         
   8   1  13          1.13          1.46        10.58 o                         
   0   2  13        142.41        126.93         8.73 o                         
   1   2  13       3129.32       3175.55        38.02 o                         
   2   2  13         67.89         71.04         4.77 o                         
   3   2  13       1329.56       1294.67        19.88 o                         
   4   2  13        153.98        161.86        11.20 o                         
   5   2  13       6140.63       5966.59       112.80 o                         
   6   2  13         29.51         27.21         6.53 o                         
   7   2  13        359.10        404.01        14.64 o                         
   8   2  13         36.21         38.92         9.87 o                         
   1   3  13       1299.66       1291.59        19.57 o                         
   2   3  13        198.66        199.32         6.99 o                         
   3   3  13       1102.58       1015.49        29.00 o                         
   4   3  13        869.08        758.80        54.18 o                         
   5   3  13       1000.56        997.96        28.24 o                         
   6   3  13         17.54         34.93         6.67 o                         
   7   3  13        238.70        258.18        11.14 o                         
   8   3  13        229.99        249.12        22.39 o                         
   0   4  13       1370.49       1427.85        36.96 o                         
   1   4  13       7439.93       6445.75       590.29 o                         
   2   4  13        131.24        140.70         8.09 o                         
   3   4  13       2743.34       2644.81        37.72 o                         
   4   4  13        808.02        824.85        17.75 o                         
   5   4  13         52.78         65.10         6.74 o                         
   6   4  13        450.17        442.88        14.27 o                         
   7   4  13       1880.76       1942.32        37.51 o                         
   8   4  13        488.78        507.95        18.44 o                         
   1   5  13        217.73        230.41        11.56 o                         
   2   5  13         42.34         60.02         7.41 o                         
   3   5  13          0.38          0.58         5.64 o                         
   4   5  13        402.77        379.47        13.96 o                         
   5   5  13        639.90        673.52        18.83 o                         
   6   5  13         21.75         22.16         8.73 o                         
   7   5  13          5.16        -12.11         8.97 o                         
   0   6  13         56.21         47.29        27.99 o                         
   1   6  13       1101.56       1051.44        23.24 o                         
   2   6  13        205.28        235.89        15.47 o                         
   3   6  13       4435.70       4361.66        70.49 o                         
   4   6  13        137.83        162.46        10.77 o                         
   5   6  13        696.03        736.50        25.80 o                         
   6   6  13        187.40        173.39        14.55 o                         
   7   6  13       1108.84       1084.85        30.34 o                         
   1   7  13       1415.56       1447.92        34.52 o                         
   2   7  13        118.55        130.66        10.29 o                         
   3   7  13         37.37         40.69         8.55 o                         
   4   7  13          1.39          5.67         7.73 o                         
   5   7  13       1619.78       1671.30        37.00 o                         
   6   7  13        180.86        199.92        15.13 o                         
   0   8  13         44.33         53.47        14.59 o                         
   1   8  13        763.92        795.32        28.45 o                         
   2   8  13          6.83         13.61         8.25 o                         
   3   8  13        661.49        674.07        20.37 o                         
   4   8  13        113.98        128.50        11.61 o                         
   5   8  13         40.81         22.08        10.84 o                         
   1   9  13       1562.99       1574.98        33.53 o                         
   2   9  13        920.89        923.20        25.33 o                         
   3   9  13       1200.47       1170.19        28.34 o                         
   4   9  13         22.24         16.41         9.84 o                         
   0  10  13         75.01         72.86        17.79 o                         
   1  10  13         23.77         10.48         9.78 o                         
   2  10  13          0.19          1.40         9.74 o                         
   3  10  13        242.50        230.92        15.33 o                         
   0   0  14       1804.85       1776.15        50.96 o                         
   1   0  14       1389.16       1403.49        30.69 o                         
   2   0  14       1743.45       1831.44        38.08 o                         
   3   0  14       1567.72       1636.69        49.12 o                         
   4   0  14       4920.77       5141.57       122.73 o                         
   5   0  14         89.49         78.07        11.43 o                         
   6   0  14        612.81        598.43        20.79 o                         
   7   0  14       1719.07       1856.38        76.63 o                         
   8   0  14        725.49        710.79        57.74 o                         
   1   1  14        237.36        233.99         6.96 o                         
   2   1  14         70.97         86.45        11.73 o                         
   3   1  14         39.18         37.66         4.69 o                         
   4   1  14         35.20         30.23         4.11 o                         
   5   1  14        237.18        248.04         9.63 o                         
   6   1  14        198.46        198.53        11.34 o                         
   7   1  14          8.99          7.38         8.71 o                         
   8   1  14         15.20         17.60        11.76 o                         
   0   2  14       1720.88       1633.68        66.67 o                         
   1   2  14        352.45        338.14         8.75 o                         
   2   2  14         53.42         52.35         4.70 o                         
   3   2  14       1425.05       1402.92        29.96 o                         
   4   2  14        349.28        361.96        10.37 o                         
   5   2  14        517.61        486.96        13.69 o                         
   6   2  14        431.84        501.61        14.74 o                         
   7   2  14        916.84        940.10        21.96 o                         
   8   2  14        384.85        425.84        30.41 o                         
   1   3  14       3384.64       3366.92        47.85 o                         
   2   3  14       5132.12       5147.60       111.74 o                         
   3   3  14        393.75        397.63        10.55 o                         
   4   3  14        361.83        348.18        11.94 o                         
   5   3  14       3226.82       3339.98        80.43 o                         
   6   3  14        213.01        222.97        18.41 o                         
   7   3  14         41.81         37.06         7.83 o                         
   8   3  14        120.80        132.29        12.15 o                         
   0   4  14       1647.02       1712.28        43.09 o                         
   1   4  14        280.35        317.32        10.53 o                         
   2   4  14         81.64         88.18         6.13 o                         
   3   4  14        666.21        635.38        21.35 o                         
   4   4  14        585.11        569.43        14.74 o                         
   5   4  14          1.62         -0.96         6.17 o                         
   6   4  14        246.33        228.30        15.88 o                         
   7   4  14        121.67        143.34        11.56 o                         
   8   4  14         19.99         35.86        11.92 o                         
   1   5  14       1711.28       1813.98        30.96 o                         
   2   5  14       7515.34       7443.22       137.42 o                         
   3   5  14        682.00        654.16        16.45 o                         
   4   5  14        123.09        131.70         9.97 o                         
   5   5  14       2005.31       2089.00        45.64 o                         
   6   5  14        942.22        951.80        23.63 o                         
   7   5  14        238.31        246.94        15.62 o                         
   0   6  14        763.56        731.72        31.49 o                         
   1   6  14        328.15        339.70        13.97 o                         
   2   6  14          3.12          4.46         7.11 o                         
   3   6  14        173.84        167.19        11.16 o                         
   4   6  14        270.20        270.13        13.10 o                         
   5   6  14        644.40        579.84        23.69 o                         
   6   6  14        191.71        188.26        14.34 o                         
   7   6  14         21.61         27.16        11.51 o                         
   1   7  14         98.93        127.05        11.53 o                         
   2   7  14          7.84         12.87         7.97 o                         
   3   7  14         56.30         62.37         9.27 o                         
   4   7  14          6.36         -0.40         7.98 o                         
   5   7  14        372.36        381.30        18.95 o                         
   6   7  14        353.80        367.72        24.16 o                         
   0   8  14       1227.24       1259.97        46.82 o                         
   1   8  14       3003.88       2953.05        57.20 o                         
   2   8  14        128.15        109.71        11.24 o                         
   3   8  14       2089.06       2070.62        40.41 o                         
   4   8  14       2145.74       2061.32        53.58 o                         
   5   8  14        229.22        192.00        15.30 o                         
   1   9  14          0.97          0.36         9.47 o                         
   2   9  14          0.37         25.28         9.69 o                         
   3   9  14         29.31         27.27        10.36 o                         
   4   9  14          6.34          9.20         9.80 o                         
   0  10  14        667.83        663.50        36.17 o                         
   1  10  14        299.79        320.84        16.81 o                         
   2  10  14          7.25         15.85        10.55 o                         
   1   1  15        212.35        212.13         8.64 o                         
   2   1  15       6631.52       5648.27       529.62 o                         
   3   1  15         40.72         25.92         4.65 o                         
   4   1  15       1563.41       1498.37        68.49 o                         
   5   1  15        148.09        167.11         7.84 o                         
   6   1  15       1377.73       1506.30        29.69 o                         
   7   1  15          0.04          2.08         9.18 o                         
   8   1  15        393.11        452.84        27.88 o                         
   0   2  15       6934.29       7014.01       103.90 o                         
   1   2  15        728.54        744.41        13.06 o                         
   2   2  15        710.21        741.51        14.34 o                         
   3   2  15        104.24         92.87         5.72 o                         
   4   2  15       7446.92       7465.84       132.05 o                         
   5   2  15        204.83        182.89         9.06 o                         
   6   2  15        189.60        204.48        12.98 o                         
   7   2  15          6.77          6.41         7.88 o                         
   8   2  15        802.11        843.74        29.02 o                         
   1   3  15          2.10          4.65         4.15 o                         
   2   3  15       1022.85       1007.80        26.22 o                         
   3   3  15          7.07          5.74         3.87 o                         
   4   3  15          5.11          5.27         4.94 o                         
   5   3  15        104.41        106.17         9.22 o                         
   6   3  15       1276.91       1268.83        36.39 o                         
   7   3  15          2.56         -1.36         7.37 o                         
   0   4  15       4636.96       4601.69        97.75 o                         
   1   4  15        173.93        180.14         8.54 o                         
   2   4  15          0.96          2.48         5.43 o                         
   3   4  15         70.50         80.15         7.41 o                         
   4   4  15       1067.33        828.28       138.90 o                         
   5   4  15          3.08         10.39         7.86 o                         
   6   4  15       1571.29       1567.99        34.64 o                         
   7   4  15         72.91         70.21        10.46 o                         
   1   5  15          0.89          2.72         3.60 o                         
   2   5  15        135.64        127.99         9.40 o                         
   3   5  15          4.72          4.91         6.47 o                         
   4   5  15        110.80         87.45         9.22 o                         
   5   5  15         43.30         54.45         9.42 o                         
   6   5  15         11.21         10.40         8.92 o                         
   7   5  15         12.83         15.47        10.97 o                         
   0   6  15        244.65        225.03        24.84 o                         
   1   6  15          0.43         12.11         8.00 o                         
   2   6  15        308.35        277.51        13.41 o                         
   3   6  15         55.19         64.82         9.09 o                         
   4   6  15       2335.65       2407.68        68.22 o                         
   5   6  15          8.00         11.26         8.45 o                         
   6   6  15         62.82         64.36        11.86 o                         
   1   7  15          0.85          3.98         8.84 o                         
   2   7  15       3422.04       3295.13        84.45 o                         
   3   7  15         76.48         53.15         9.81 o                         
   4   7  15        166.76        163.29        12.09 o                         
   5   7  15        164.06        142.51        12.10 o                         
   0   8  15        751.37        732.40        35.75 o                         
   1   8  15         70.53         72.59        12.52 o                         
   2   8  15         84.41         88.20        10.85 o                         
   3   8  15          4.34         14.92         9.63 o                         
   4   8  15        156.73        137.31        12.12 o                         
   5   8  15         12.63         -5.85        10.42 o                         
   1   9  15        169.45        165.00        13.08 o                         
   2   9  15       3380.59       3258.03        58.20 o                         
   3   9  15         46.23         34.95        10.76 o                         
   0   0  16       5070.72       5458.93       219.40 o                         
   1   0  16        599.38        704.15        22.15 o                         
   2   0  16        172.67        193.88        12.21 o                         
   3   0  16       2955.49       2976.80        80.41 o                         
   4   0  16       1097.74       1195.02        66.88 o                         
   5   0  16        250.35        220.93        14.38 o                         
   6   0  16         28.99         27.60        12.14 o                         
   7   0  16       1288.78       1333.49        41.77 o                         
   1   1  16        229.16        236.79         9.15 o                         
   2   1  16        132.17        137.67         8.88 o                         
   3   1  16         21.72         23.72         5.52 o                         
   4   1  16        306.51        279.05        17.33 o                         
   5   1  16        432.62        471.82        13.77 o                         
   6   1  16         39.90         44.73         8.03 o                         
   7   1  16          8.34          0.32         9.59 o                         
   0   2  16         38.90         52.86        11.32 o                         
   1   2  16       1179.58       1183.40        20.02 o                         
   2   2  16         26.50         28.52         5.74 o                         
   3   2  16        805.94        774.36        18.08 o                         
   4   2  16        122.28        142.81         8.49 o                         
   5   2  16        266.70        260.31        24.82 o                         
   6   2  16          0.35         -7.23         7.75 o                         
   7   2  16       1136.40       1202.97        55.63 o                         
   1   3  16       3586.19       3550.19        54.67 o                         
   2   3  16        751.83        779.23        15.16 o                         
   3   3  16        668.57        626.64        35.39 o                         
   4   3  16        226.69        208.41         8.88 o                         
   5   3  16       3042.12       3041.58        50.84 o                         
   6   3  16         64.52         68.97         7.95 o                         
   7   3  16         97.48         86.75         9.89 o                         
   0   4  16          6.57         15.84         9.84 o                         
   1   4  16        300.73        312.04        10.95 o                         
   2   4  16         14.45         14.57         5.83 o                         
   3   4  16        881.28        863.44        31.85 o                         
   4   4  16         19.74         11.59         7.35 o                         
   5   4  16         17.55         18.97         8.46 o                         
   6   4  16          0.29         -3.52         8.77 o                         
   7   4  16        275.50        282.21        14.93 o                         
   1   5  16       1944.57       1955.61        31.30 o                         
   2   5  16        515.75        423.43        60.46 o                         
   3   5  16        446.61        374.81        54.61 o                         
   4   5  16        326.64        319.33        14.21 o                         
   5   5  16       2702.72       2907.85        55.48 o                         
   6   5  16        377.67        366.57        19.71 o                         
   0   6  16          4.51         13.17        12.94 o                         
   1   6  16        625.25        642.25        20.51 o                         
   2   6  16         28.07         30.70         8.68 o                         
   3   6  16         53.03         66.09         9.66 o                         
   4   6  16         64.48         72.30        10.01 o                         
   5   6  16        272.58        269.59        14.27 o                         
   6   6  16          0.87          0.52         9.95 o                         
   1   7  16        153.15        145.04        11.70 o                         
   2   7  16         11.40         17.16         8.75 o                         
   3   7  16         22.99         23.65         8.94 o                         
   4   7  16        126.25        103.71        11.03 o                         
   5   7  16        597.81        632.13        23.39 o                         
   0   8  16        433.05        434.45        29.99 o                         
   1   8  16       2452.95       2393.74        49.17 o                         
   2   8  16         76.50         60.88        10.73 o                         
   3   8  16       3325.39       3096.81        55.63 o                         
   4   8  16         49.74         45.72        10.67 o                         
   1   9  16         23.14         12.90        10.35 o                         
   2   9  16        279.54        279.57        15.96 o                         
   1   1  17       1783.21       1879.63        28.44 o                         
   2   1  17        931.67        916.77        53.19 o                         
   3   1  17        184.19        194.71        12.41 o                         
   4   1  17         13.03          9.02         6.21 o                         
   5   1  17       1603.19       1649.32        57.14 o                         
   6   1  17        973.48        960.60        23.04 o                         
   7   1  17          8.30          8.68        10.33 o                         
   0   2  17        891.95        842.80        38.81 o                         
   1   2  17          6.18          0.83         5.53 o                         
   2   2  17        246.51        250.43        11.72 o                         
   3   2  17        326.52        348.26        14.60 o                         
   4   2  17       1403.09       1429.27        29.47 o                         
   5   2  17       1709.83       1695.16        39.38 o                         
   6   2  17        121.44        140.88        11.16 o                         
   7   2  17        236.69        249.95        15.93 o                         
   1   3  17       1059.16       1051.53        22.85 o                         
   2   3  17        649.44        658.22        22.10 o                         
   3   3  17       1655.42       1646.05        28.63 o                         
   4   3  17        449.88        393.03        18.35 o                         
   5   3  17        241.20        281.96        14.76 o                         
   6   3  17         24.95         28.87        11.81 o                         
   7   3  17        222.98        218.58        17.39 o                         
   0   4  17       1933.49       1880.21        67.23 o                         
   1   4  17       2650.25       2595.40        55.55 o                         
   2   4  17        129.00        117.64         9.78 o                         
   3   4  17        580.20        568.21        20.36 o                         
   4   4  17        816.92        809.08        25.93 o                         
   5   4  17         42.25         48.42        11.76 o                         
   6   4  17        850.16        786.45        29.91 o                         
   1   5  17        103.75        101.85         8.86 o                         
   2   5  17        104.05        105.01         8.99 o                         
   3   5  17         59.68         41.44         7.61 o                         
   4   5  17        104.59         88.76        14.87 o                         
   5   5  17         59.55         60.46         9.64 o                         
   6   5  17         15.92         12.11         9.41 o                         
   0   6  17         74.21         66.75        16.08 o                         
   1   6  17        366.73        295.91        70.80 o                         
   2   6  17        305.62        308.21        18.71 o                         
   3   6  17       1811.18       1850.86        36.77 o                         
   4   6  17        240.35        254.24        15.42 o                         
   5   6  17        633.30        685.42        22.29 o                         
   1   7  17        922.00        904.36        23.86 o                         
   2   7  17        939.99        902.29        24.27 o                         
   3   7  17        327.82        323.99        15.63 o                         
   4   7  17          1.60         -6.20         8.96 o                         
   0   8  17         69.98         77.68        18.81 o                         
   1   8  17        135.00        139.14        12.70 o                         
   2   8  17          0.15        -12.74         9.15 o                         
   3   8  17        369.62        361.01        21.33 o                         
   0   0  18       5882.34       6071.33       151.41 o                         
   1   0  18         47.39         44.98         9.10 o                         
   2   0  18        225.76        240.94        14.18 o                         
   3   0  18          9.86          1.35         8.30 o                         
   4   0  18       3182.09       3304.78       166.09 o                         
   5   0  18          3.83         -6.95        10.07 o                         
   6   0  18        347.67        366.82        29.39 o                         
   7   0  18         19.91         27.49        14.69 o                         
   1   1  18         42.60         52.93         6.59 o                         
   2   1  18        223.88        210.06        11.30 o                         
   3   1  18          2.23          3.60         5.28 o                         
   4   1  18        203.02        179.29        12.96 o                         
   5   1  18        107.55         80.24         7.68 o                         
   6   1  18         75.54         79.71         9.92 o                         
   7   1  18         12.98          5.56        10.88 o                         
   0   2  18       2788.05       2860.91        65.70 o                         
   1   2  18        230.05        230.03        10.39 o                         
   2   2  18          9.19          2.80         6.10 o                         
   3   2  18        445.88        426.77        15.91 o                         
   4   2  18       1681.88       1706.96        51.75 o                         
   5   2  18        292.82        293.21        14.56 o                         
   6   2  18        227.58        221.00        20.38 o                         
   1   3  18        106.72        109.75        10.67 o                         
   2   3  18       3496.41       3529.66        56.81 o                         
   3   3  18        132.77        147.94        10.88 o                         
   4   3  18         14.75         11.86         8.22 o                         
   5   3  18        144.11        149.78        18.99 o                         
   6   3  18       1730.30       1677.48        57.23 o                         
   0   4  18         59.76         78.16        22.55 o                         
   1   4  18         18.78         18.86         8.63 o                         
   2   4  18          0.26         -7.29         7.47 o                         
   3   4  18          8.67          2.25         6.62 o                         
   4   4  18        107.43        114.72        13.39 o                         
   5   4  18         22.93         10.71        11.65 o                         
   6   4  18          4.67          4.87        12.13 o                         
   1   5  18         44.26         62.43        10.21 o                         
   2   5  18       2796.21       2683.68       109.69 o                         
   3   5  18         10.08         -3.42         9.99 o                         
   4   5  18        495.39        469.24        32.73 o                         
   5   5  18        299.48        286.92        28.09 o                         
   0   6  18        148.57        139.53        19.72 o                         
   1   6  18       1028.52        931.42        29.10 o                         
   2   6  18         18.09         13.92        11.17 o                         
   3   6  18        578.17        537.27        23.12 o                         
   4   6  18        154.26        148.70        15.20 o                         
   5   6  18          2.59          0.92        14.45 o                         
   1   7  18         36.51         45.14         9.97 o                         
   2   7  18       1321.21       1363.60        31.20 o                         
   3   7  18         16.64         17.01         9.48 o                         
   4   7  18        248.05        215.96        13.71 o                         
   0   8  18       2408.37       2296.28       142.77 o                         
   1   8  18          0.70         -1.44         9.56 o                         
   2   8  18         42.55         40.45        11.05 o                         
   1   1  19       2128.35       2242.55        33.36 o                         
   2   1  19         68.16         68.87         7.37 o                         
   3   1  19        622.49        651.33        20.36 o                         
   4   1  19          0.68         -5.58         6.78 o                         
   5   1  19       2429.50       2431.60        66.14 o                         
   6   1  19         62.94         57.93        11.16 o                         
   0   2  19        222.41        243.80        17.01 o                         
   1   2  19        637.83        667.29        16.72 o                         
   2   2  19         39.65         39.76         7.61 o                         
   3   2  19       2439.11       2475.61        49.61 o                         
   4   2  19        520.06        515.63        20.50 o                         
   5   2  19         96.24         78.35        10.49 o                         
   6   2  19        263.93        226.43        19.77 o                         
   1   3  19        229.46        245.21        12.89 o                         
   2   3  19        868.18        824.05        21.63 o                         
   3   3  19        373.25        360.52        15.37 o                         
   4   3  19         55.77         38.76        10.62 o                         
   5   3  19         29.63         31.04        12.29 o                         
   6   3  19        338.45        309.59        28.82 o                         
   0   4  19       1714.95       1515.84        46.36 o                         
   1   4  19       2634.72       2559.05        77.42 o                         
   2   4  19        156.77        155.63        11.77 o                         
   3   4  19        970.21        942.03        29.73 o                         
   4   4  19         22.12         22.01        11.16 o                         
   5   4  19        311.82        271.01        18.27 o                         
   1   5  19          5.45          1.79         9.23 o                         
   2   5  19        160.47        168.98        13.58 o                         
   3   5  19         11.40          4.27        10.90 o                         
   4   5  19          2.23         -4.76        11.03 o                         
   5   5  19         46.36         49.02        13.28 o                         
   0   6  19        131.23        136.37        20.43 o                         
   1   6  19        639.85        646.33        32.73 o                         
   2   6  19          2.57         -3.18        11.09 o                         
   3   6  19       1700.88       1631.51        53.13 o                         
   4   6  19        567.90        559.50        46.48 o                         
   1   7  19        340.48        346.86        20.37 o                         
   2   7  19         85.04         63.29        13.74 o                         
   3   7  19        555.97        583.19        25.74 o                         
   0   0  20       1193.62       1233.17        42.80 o                         
   1   0  20        726.03        747.46        24.95 o                         
   2   0  20        116.23        113.75        12.33 o                         
   3   0  20       1396.03       1496.64        36.84 o                         
   4   0  20       1050.28       1056.34        48.60 o                         
   5   0  20        416.05        413.65        43.64 o                         
   1   1  20        338.53        339.24        11.99 o                         
   2   1  20        872.34        860.65        24.93 o                         
   3   1  20        481.39        459.56        15.09 o                         
   4   1  20         40.80         41.53         8.16 o                         
   5   1  20        138.48        153.66        12.23 o                         
   0   2  20       1875.78       1966.17        68.20 o                         
   1   2  20        535.81        574.17        17.70 o                         
   2   2  20         49.07         42.42         9.20 o                         
   3   2  20        552.63        582.02        18.84 o                         
   4   2  20        539.71        555.06        27.33 o                         
   5   2  20         35.29         31.03        11.17 o                         
   1   3  20       1139.54       1143.07        25.86 o                         
   2   3  20        599.45        645.42        19.65 o                         
   3   3  20        907.08        861.10        22.77 o                         
   4   3  20         31.56         18.50        10.31 o                         
   5   3  20        433.39        400.63        41.82 o                         
   0   4  20          0.44          6.73        12.14 o                         
   1   4  20        361.48        340.42        17.26 o                         
   2   4  20          5.72         -9.03         8.43 o                         
   3   4  20         45.14         28.23         9.44 o                         
   4   4  20         57.18         52.11        12.80 o                         
   1   5  20        740.69        692.58        37.45 o                         
   2   5  20        914.49        911.24        65.55 o                         
   3   5  20        655.88        662.50        25.34 o                         
   4   5  20         38.50         19.76        12.53 o                         
   0   6  20        477.80        500.30        33.15 o                         
   1   6  20         29.52         23.09        11.89 o                         
   2   6  20         53.89         36.03        12.85 o                         
   3   6  20        258.02        238.01        18.21 o                         
   1   7  20         54.34         67.53        13.88 o                         
   1   1  21         94.94         98.62         8.77 o                         
   2   1  21       1199.11       1265.77        24.92 o                         
   3   1  21         57.82         62.40         8.80 o                         
   4   1  21          6.68          2.50         7.83 o                         
   5   1  21        164.49        191.76        17.79 o                         
   0   2  21       1718.96       1814.78        62.17 o                         
   1   2  21         12.84         24.92         8.66 o                         
   2   2  21        122.18        110.83        10.89 o                         
   3   2  21         25.71         16.87         9.26 o                         
   4   2  21        915.24        907.33        30.06 o                         
   5   2  21          5.52         -5.15        10.86 o                         
   1   3  21         65.75         82.63        10.38 o                         
   2   3  21       1394.44       1377.49        35.00 o                         
   3   3  21          8.84          5.22         9.35 o                         
   4   3  21         97.26         94.90        13.14 o                         
   0   4  21       5162.87       4801.23       105.92 o                         
   1   4  21        113.67        134.75        17.01 o                         
   2   4  21         66.82         46.74        10.22 o                         
   3   4  21        251.21        232.31        14.14 o                         
   4   4  21       1264.48       1273.51        68.51 o                         
   1   5  21         19.90         -3.98         9.98 o                         
   2   5  21         64.51         48.73        11.57 o                         
   3   5  21         13.38         33.07        12.71 o                         
   0   6  21        693.85        685.96        38.49 o                         
   1   6  21        243.01        247.79        18.53 o                         
   0   0  22        346.53        338.73        34.99 o                         
   1   0  22        137.56        135.74        13.31 o                         
   2   0  22         87.51         77.01        12.17 o                         
   3   0  22        311.41        347.01        38.99 o                         
   4   0  22         54.25         57.47        12.89 o                         
   1   1  22        475.01        477.82        15.66 o                         
   2   1  22         62.77         70.61         9.96 o                         
   3   1  22         46.55         40.16         9.70 o                         
   4   1  22         25.05         12.46         9.44 o                         
   0   2  22        130.95        123.47        15.19 o                         
   1   2  22       1297.77       1303.41        28.29 o                         
   2   2  22          0.59         -1.49         8.79 o                         
   3   2  22       1043.23       1048.57        25.67 o                         
   4   2  22         36.86         40.29        11.94 o                         
   1   3  22        769.10        787.41        22.16 o                         
   2   3  22          0.87         -4.98         9.30 o                         
   3   3  22        678.45        647.73        39.64 o                         
   0   4  22         13.80         22.48        14.83 o                         
   1   4  22        153.02        163.18        12.82 o                         
   2   4  22         26.60         15.41        10.05 o                         
   1   5  22        560.37        561.60        35.53 o                         
   1   1  23        202.91        202.67        12.82 o                         
   2   1  23       1475.39       1492.35        31.14 o                         
   3   1  23        234.91        223.07        13.48 o                         
   0   2  23        661.34        714.57        38.49 o                         
   1   2  23         11.13         10.18         9.32 o                         
   2   2  23          0.10          0.63         9.14 o                         
   1   3  23        179.54        162.40        12.62 o                         
   2   3  23         88.34         72.49        11.07 o                         
   0   0  24        642.99        709.65        50.39 o                         
   1   0  24        315.61        316.11        20.83 o                         
   1   1  24          6.38          1.01         9.43 o                         
                                                                                
