# Supplementary material for: Assembly of ZnII and CdII coordination polymers with different dimensionalities based on the semi-flexible 3-(1H-benzimidazol-2-yl)propanoic acid ligand
Source: Acta Crystallogr E Crystallogr Commun. 2018 Jan 1;74(Pt 1):28–33. doi: 10.1107/S2056989017017534 (PMC5778479; doi:10.1107/S2056989017017534)
Supplement: Supplementary file 3 [file e-74-00028-2sup3.hkl]

data_2                                                                          
_shelx_title ' a in P-1 P21/c'                                                  
_shelx_refln_list_code          4                                               
_shelx_F_calc_maximum      250.15                                               
_exptl_crystal_F_000       983.91                                               
_reflns_d_resolution_high  0.8410                                               
                                                                                
loop_                                                                           
 _space_group_symop_operation_xyz                                               
 'x, y, z'                                                                      
 '-x, y+1/2, -z+1/2'                                                            
 '-x, -y, -z'                                                                   
 'x, -y-1/2, z-1/2'                                                             
                                                                                
_cell_length_a    13.6708                                                       
_cell_length_b     8.0253                                                       
_cell_length_c    17.3834                                                       
_cell_angle_alpha  90.000                                                       
_cell_angle_beta  100.972                                                       
_cell_angle_gamma  90.000                                                       
                                                                                
_shelx_F_squared_multiplier     1.000                                           
                                                                                
loop_                                                                           
 _refln_index_h                                                                 
 _refln_index_k                                                                 
 _refln_index_l                                                                 
 _refln_F_squared_calc                                                          
 _refln_F_squared_meas                                                          
 _refln_F_squared_sigma                                                         
 _refln_observed_status                                                         
   2   0   0       9170.35       9620.80       119.39 o                         
   3   0   0      10413.79      10753.87       275.07 o                         
   4   0   0       9399.19       9211.24       162.02 o                         
   5   0   0      15140.33      15245.76       249.79 o                         
   6   0   0       1479.39       1280.38        80.37 o                         
   7   0   0      14995.45      15016.13       364.27 o                         
   8   0   0       2068.94       2394.63       155.74 o                         
   9   0   0      15493.63      13927.96      1768.90 o                         
  10   0   0        851.25       1626.49       383.50 o                         
  11   0   0       7894.25       7616.69       193.97 o                         
  12   0   0       8527.02       8362.10       213.33 o                         
  13   0   0       1805.60       1939.20       233.70 o                         
  14   0   0       2374.73       2346.68       210.07 o                         
  15   0   0        421.27        624.18       125.91 o                         
   1   1   0       6292.18       6607.33        76.28 o                         
   2   1   0       3701.03       3527.01       118.92 o                         
   3   1   0       8710.62       9139.22       107.69 o                         
   4   1   0       1398.49       1413.55        49.56 o                         
   5   1   0       4234.52       4460.99       111.48 o                         
   6   1   0        243.42        263.49        24.20 o                         
   7   1   0          0.53         27.20        43.38 o                         
   8   1   0       4509.78       4570.44       114.82 o                         
   9   1   0          5.71         31.55        43.62 o                         
  10   1   0       3475.16       3486.72       114.09 o                         
  11   1   0        311.26        337.66        57.26 o                         
  12   1   0        391.83        464.38        38.06 o                         
  13   1   0        237.75        229.33        42.61 o                         
  14   1   0        268.54        341.78        73.12 o                         
  15   1   0        471.38        421.16        74.08 o                         
   0   2   0      62575.46      54855.87       438.50 o                         
   1   2   0      18012.04      17360.90       101.35 o                         
   2   2   0      17413.10      17177.00       134.40 o                         
   3   2   0       5323.06       5366.05       129.23 o                         
   4   2   0        633.86        580.19        41.97 o                         
   5   2   0       5735.34       5646.40       125.44 o                         
   6   2   0       3208.81       3489.05        85.91 o                         
   7   2   0       3369.31       3359.97       168.51 o                         
   8   2   0       1124.60       1230.43       110.38 o                         
   9   2   0       4153.37       4177.97        91.52 o                         
  10   2   0         14.26         84.63        58.99 o                         
  11   2   0       2270.98       2401.38        70.59 o                         
  12   2   0       3666.68       3495.40       155.61 o                         
  13   2   0       1264.57       1382.70       177.13 o                         
  14   2   0       1090.08       1153.07        98.87 o                         
  15   2   0        129.52        276.48        97.97 o                         
   1   3   0      11027.16      10345.34        87.64 o                         
   2   3   0         97.56        117.98        10.76 o                         
   3   3   0      18216.56      17929.29       151.66 o                         
   4   3   0       9942.12      10055.11       111.08 o                         
   5   3   0       9384.04       9575.69       163.28 o                         
   6   3   0       4126.62       3954.55        72.02 o                         
   7   3   0        793.69        733.86        60.75 o                         
   8   3   0      10299.94      10457.22       434.38 o                         
   9   3   0         35.12         66.92        49.67 o                         
  10   3   0       5180.65       4743.73       241.12 o                         
  11   3   0        697.20        667.32       105.99 o                         
  12   3   0       1952.59       2087.09       161.87 o                         
  13   3   0        794.47        839.47        84.69 o                         
  14   3   0        868.12        926.50       102.45 o                         
  15   3   0       2502.35       2446.03       195.41 o                         
   0   4   0        227.32        243.82        31.32 o                         
   1   4   0       1316.96       1405.32        33.53 o                         
   2   4   0         23.04         34.56        10.66 o                         
   3   4   0       3700.65       3783.11        71.76 o                         
   4   4   0       1967.51       2124.81        56.35 o                         
   5   4   0        697.22        769.89        45.53 o                         
   6   4   0        172.49        152.10        35.35 o                         
   7   4   0         27.69         95.52        36.13 o                         
   8   4   0        358.24        374.46        48.99 o                         
   9   4   0         30.55         68.41        35.86 o                         
  10   4   0        139.18        125.22        61.75 o                         
  11   4   0          1.74        -12.59        43.81 o                         
  12   4   0         49.21         40.49        57.00 o                         
  13   4   0        182.30        140.89        47.85 o                         
  14   4   0         41.22         77.78        45.96 o                         
   1   5   0       3425.82       3521.35        59.21 o                         
   2   5   0        132.81        129.24        15.28 o                         
   3   5   0       8975.64       9214.45       125.46 o                         
   4   5   0       8492.27       8853.85       274.64 o                         
   5   5   0       3925.12       4285.76       109.34 o                         
   6   5   0       4831.96       4919.93       123.60 o                         
   7   5   0        950.18       1040.55        62.76 o                         
   8   5   0       4076.82       4213.29       145.48 o                         
   9   5   0        130.75        203.77        38.06 o                         
  10   5   0       1399.60       1646.27       163.51 o                         
  11   5   0         51.01         26.39        61.92 o                         
  12   5   0       1557.23       1634.71       174.54 o                         
  13   5   0        820.79        806.12        91.52 o                         
   0   6   0       1789.79       1776.41        65.68 o                         
   1   6   0        852.66        796.64        33.99 o                         
   2   6   0       2025.24       2043.17        83.52 o                         
   3   6   0        194.49        244.43        30.15 o                         
   4   6   0       8036.00       8122.79       154.66 o                         
   5   6   0       2013.40       2064.34        80.64 o                         
   6   6   0        494.94        520.71        44.13 o                         
   7   6   0       1568.84       1602.77        77.29 o                         
   8   6   0        187.82        202.71        40.15 o                         
   9   6   0        551.69        585.19        53.14 o                         
  10   6   0          5.81         26.30        28.56 o                         
  11   6   0        447.28        474.87        66.82 o                         
  12   6   0        614.28        629.76        99.09 o                         
   1   7   0        652.86        664.59        40.15 o                         
   2   7   0         13.84         59.18        27.81 o                         
   3   7   0       1212.17       1283.86        62.46 o                         
   4   7   0       1037.51        992.33        56.44 o                         
   5   7   0        943.96        917.03        56.74 o                         
   6   7   0         74.61        101.71        26.82 o                         
   7   7   0        528.77        501.44        54.34 o                         
   8   7   0       1342.97       1316.36        75.44 o                         
   9   7   0         81.80        113.98        45.74 o                         
  10   7   0        226.88        231.13        52.30 o                         
   0   8   0       6361.59       6329.42       178.56 o                         
   1   8   0         76.23         45.79        19.86 o                         
   2   8   0       2667.03       2684.38       121.50 o                         
   3   8   0        908.10        863.34        70.16 o                         
   4   8   0       2231.68       2211.81       132.72 o                         
   5   8   0       1679.75       1780.69       108.41 o                         
   6   8   0        638.79        733.09        75.75 o                         
   7   8   0       3119.70       3129.94       152.30 o                         
   8   8   0         47.31         27.85        36.05 o                         
   1   9   0        573.11        517.25        98.66 o                         
   2   9   0         61.88         64.85        50.19 o                         
   3   9   0        508.94        540.19       104.00 o                         
   4   9   0        583.37        444.98       100.21 o                         
   5   9   0         49.67         45.36        61.23 o                         
 -16   1   1        190.20        109.87        87.27 o                         
 -15   1   1       1116.50       1045.09       106.87 o                         
 -14   1   1        215.26        323.79        55.96 o                         
 -13   1   1       5608.60       5360.55       158.86 o                         
 -12   1   1         45.44        117.14        27.10 o                         
 -11   1   1       1734.34       1821.43        90.56 o                         
 -10   1   1       1709.08       1704.00       103.79 o                         
  -9   1   1       4907.70       5089.04       165.42 o                         
  -8   1   1       7904.77       8333.29       317.09 o                         
  -7   1   1       4697.64       4893.96       141.22 o                         
  -6   1   1       8994.49       8975.81       147.63 o                         
  -5   1   1       2969.75       3056.22        63.78 o                         
  -4   1   1       9808.18       9464.54       192.81 o                         
  -3   1   1       6874.74       7444.00        94.57 o                         
  -2   1   1      17654.75      17613.91       182.32 o                         
  -1   1   1      12047.32      11755.81       126.10 o                         
   0   1   1      39850.17      32739.73       584.20 o                         
   1   1   1      10784.44      10703.13        84.78 o                         
   2   1   1       2214.94       2371.50        44.07 o                         
   3   1   1      28322.11      27505.96       233.60 o                         
   4   1   1       1597.28       1635.33        43.77 o                         
   5   1   1      22327.80      22300.01       152.69 o                         
   6   1   1          0.08         -9.58        10.52 o                         
   7   1   1      13031.44      12704.73       248.40 o                         
   8   1   1        555.05        619.09        33.81 o                         
   9   1   1       7142.19       7384.00       217.61 o                         
  10   1   1       7372.55       7973.31       143.14 o                         
  11   1   1        968.72       1064.30        57.71 o                         
  12   1   1       4171.38       4119.98       132.40 o                         
  13   1   1         17.03         56.32        28.48 o                         
  14   1   1       1076.34       1121.69       103.59 o                         
  15   1   1         10.96         57.53        56.57 o                         
 -15   2   1        236.41        336.33       100.90 o                         
 -14   2   1       1481.51       1505.98       202.48 o                         
 -13   2   1         45.04         31.64        35.01 o                         
 -12   2   1       2036.84       2150.76       122.50 o                         
 -11   2   1         85.44        184.76        55.48 o                         
 -10   2   1       3321.40       3033.87       269.23 o                         
  -9   2   1       3497.49       3499.50       200.07 o                         
  -8   2   1       6250.00       6630.60       234.05 o                         
  -7   2   1       4183.10       4199.23       172.99 o                         
  -6   2   1         97.91        204.88        28.63 o                         
  -5   2   1       8602.46       9147.68       134.70 o                         
  -4   2   1       1292.31       1428.15        54.02 o                         
  -3   2   1       6335.87       6092.33       107.99 o                         
  -2   2   1       2955.95       2880.62        59.57 o                         
  -1   2   1        117.23        154.93        14.95 o                         
   0   2   1        756.98        849.83        24.81 o                         
   1   2   1      23030.86      21976.11       174.19 o                         
   2   2   1      31024.08      29978.43       168.17 o                         
   3   2   1        795.47        912.74        68.42 o                         
   4   2   1       1720.66       1740.63        50.67 o                         
   5   2   1       1505.67       1715.56        48.70 o                         
   6   2   1       5623.58       5797.99       181.18 o                         
   7   2   1        350.82        488.62        69.33 o                         
   8   2   1       2981.24       2999.39       119.94 o                         
   9   2   1         95.85         70.51        38.63 o                         
  10   2   1       2037.62       2176.56       115.40 o                         
  11   2   1        997.97       1069.82        86.12 o                         
  12   2   1        737.46        804.83        80.63 o                         
  13   2   1       3879.17       3733.31       163.64 o                         
  14   2   1          4.86         30.54        34.28 o                         
  15   2   1        986.39        998.28       153.33 o                         
 -15   3   1        184.05        231.61        58.26 o                         
 -14   3   1         43.60         77.86        57.43 o                         
 -13   3   1       1654.45       1702.77       118.48 o                         
 -12   3   1         34.07         93.33        42.26 o                         
 -11   3   1        497.63        526.16        67.69 o                         
 -10   3   1       1212.66       1827.36       162.82 o                         
  -9   3   1        545.06        654.66        62.96 o                         
  -8   3   1        524.10        651.70        60.96 o                         
  -7   3   1       1619.75       1733.70        62.44 o                         
  -6   3   1       1934.39       1963.36        59.74 o                         
  -5   3   1        148.23        173.02        17.49 o                         
  -4   3   1        415.93        440.59        25.21 o                         
  -3   3   1       3456.73       3715.52        70.47 o                         
  -2   3   1      13715.63      14323.63       281.85 o                         
  -1   3   1      12150.97      12583.86       162.29 o                         
   0   3   1       3442.99       3451.35        54.02 o                         
   1   3   1       5000.78       5257.56        71.63 o                         
   2   3   1       1375.29       1373.69        31.10 o                         
   3   3   1        112.24        106.19        14.41 o                         
   4   3   1        134.32        153.30        16.80 o                         
   5   3   1       1367.44       1404.76        51.70 o                         
   6   3   1       1282.83       1292.22        52.99 o                         
   7   3   1       2795.56       3018.99       174.37 o                         
   8   3   1        733.72        958.78       112.63 o                         
   9   3   1       2457.53       2575.39       177.13 o                         
  10   3   1        913.92        943.84       122.11 o                         
  11   3   1        291.85        367.39        64.38 o                         
  12   3   1       1022.51       1022.04        90.54 o                         
  13   3   1          5.02        -23.12        36.46 o                         
  14   3   1        264.62        288.16        58.32 o                         
 -14   4   1       2263.90       2288.81       150.26 o                         
 -13   4   1         68.67         47.87        39.78 o                         
 -12   4   1       3959.35       4226.48       257.85 o                         
 -11   4   1        345.21        362.71        90.89 o                         
 -10   4   1      11247.39      11387.96       314.85 o                         
  -9   4   1        906.98       1033.80        80.09 o                         
  -8   4   1       5358.85       5367.59        98.05 o                         
  -7   4   1       4244.35       4418.95        94.72 o                         
  -6   4   1       1373.10       1454.22        58.56 o                         
  -5   4   1      15066.38      15512.12       189.27 o                         
  -4   4   1         46.97         80.39        14.69 o                         
  -3   4   1      16929.92      16673.39       150.75 o                         
  -2   4   1       5603.98       5639.30        85.38 o                         
  -1   4   1       9664.29       9361.43       114.41 o                         
   0   4   1       1064.93        952.72        29.92 o                         
   1   4   1      15360.08      15494.64       147.35 o                         
   2   4   1      15679.33      15506.70       135.66 o                         
   3   4   1       1000.38        991.22        31.32 o                         
   4   4   1      15828.37      15922.99       167.07 o                         
   5   4   1        521.08        567.12        32.35 o                         
   6   4   1       8204.56       8560.25       190.34 o                         
   7   4   1       2900.11       3018.48       118.85 o                         
   8   4   1       3131.05       3430.86       211.45 o                         
   9   4   1       3720.41       3737.00       227.32 o                         
  10   4   1       2432.74       2497.43       191.10 o                         
  11   4   1       2614.13       2554.52       194.90 o                         
  12   4   1       3293.75       3282.37       174.72 o                         
  13   4   1       2702.97       2493.44       175.92 o                         
  14   4   1        128.15        210.40        55.62 o                         
 -13   5   1        325.88        279.58        79.86 o                         
 -12   5   1          5.37         59.33        68.30 o                         
 -11   5   1        672.05        737.16       122.11 o                         
 -10   5   1         30.82         71.07        35.68 o                         
  -9   5   1       2549.74       2463.79       123.01 o                         
  -8   5   1        285.60        311.03        48.90 o                         
  -7   5   1       1902.00       1985.01        82.93 o                         
  -6   5   1       1009.97        997.23        57.69 o                         
  -5   5   1       1833.96       1845.60       102.60 o                         
  -4   5   1       1133.59       1142.90        55.76 o                         
  -3   5   1         85.74         84.48        16.67 o                         
  -2   5   1       6425.83       6513.88       125.86 o                         
  -1   5   1        252.58        327.29        22.08 o                         
   0   5   1        876.79        836.24        28.81 o                         
   1   5   1       1111.71       1176.43        33.59 o                         
   2   5   1       3232.00       3188.65        60.69 o                         
   3   5   1       1432.60       1364.00        40.89 o                         
   4   5   1        512.09        466.03        31.54 o                         
   5   5   1       4051.23       4109.46        87.34 o                         
   6   5   1       1009.98       1117.69        60.12 o                         
   7   5   1       2690.27       2719.16        95.82 o                         
   8   5   1        781.79        749.16        55.87 o                         
   9   5   1       1778.37       1774.21       238.70 o                         
  10   5   1         53.95        121.85        44.04 o                         
  11   5   1        316.42        350.44        59.94 o                         
  12   5   1        724.78        793.55       122.28 o                         
  13   5   1        223.65        225.56        56.86 o                         
 -12   6   1        628.18        569.86        91.67 o                         
 -11   6   1          0.84         -0.17        27.18 o                         
 -10   6   1        557.37        583.69        56.43 o                         
  -9   6   1       1450.56       1511.47        82.04 o                         
  -8   6   1       2274.50       2432.53        98.67 o                         
  -7   6   1         91.91        125.52        28.43 o                         
  -6   6   1         94.98        117.55        36.81 o                         
  -5   6   1       3991.36       3988.41       112.18 o                         
  -4   6   1        187.87        186.56        34.17 o                         
  -3   6   1       1446.00       1375.16        60.75 o                         
  -2   6   1         38.88         25.29        18.36 o                         
  -1   6   1       3093.83       3100.84        75.99 o                         
   0   6   1        547.66        536.45        42.70 o                         
   1   6   1       1689.43       1698.53        48.10 o                         
   2   6   1       1303.33       1304.92        42.60 o                         
   3   6   1        942.45        925.79        58.03 o                         
   4   6   1       7419.44       7103.76       118.88 o                         
   5   6   1         47.84         49.95        24.13 o                         
   6   6   1       1197.89       1369.69        75.47 o                         
   7   6   1        325.92        385.88        40.82 o                         
   8   6   1        304.47        361.37        41.74 o                         
   9   6   1        623.63        463.95        64.80 o                         
  10   6   1        423.96        520.15        70.41 o                         
  11   6   1        174.91        214.93        56.34 o                         
  12   6   1        295.37        356.17        66.17 o                         
 -10   7   1        205.51        225.54        40.44 o                         
  -9   7   1       2655.60       2615.48       140.07 o                         
  -8   7   1        358.92        445.18        61.83 o                         
  -7   7   1       2492.26       2301.05        95.81 o                         
  -6   7   1       3393.89       3595.55       114.99 o                         
  -5   7   1        696.64        686.38        50.40 o                         
  -4   7   1       4822.11       4875.08       125.06 o                         
  -3   7   1       1146.68       1099.29        57.97 o                         
  -2   7   1       5953.12       6015.12       131.75 o                         
  -1   7   1       1998.02       2048.45        66.43 o                         
   0   7   1       3258.80       3220.01        82.87 o                         
   1   7   1        956.95       1001.52        48.20 o                         
   2   7   1       2236.15       2131.37        67.42 o                         
   3   7   1       3137.71       3182.26        96.74 o                         
   4   7   1       1796.93       1761.93        73.66 o                         
   5   7   1       6040.43       6155.71       169.91 o                         
   6   7   1        722.49        672.13        62.93 o                         
   7   7   1       3840.75       3613.38       162.80 o                         
   8   7   1        340.62        271.33        54.10 o                         
   9   7   1       2912.69       2629.86       147.66 o                         
  10   7   1       1249.72       1110.29       132.03 o                         
  -8   8   1         41.66         87.18        35.98 o                         
  -7   8   1          5.02         41.40        39.41 o                         
  -6   8   1        399.78        362.87        54.14 o                         
  -5   8   1          0.55         52.45        33.10 o                         
  -4   8   1        147.99        149.31        37.51 o                         
  -3   8   1        680.75        616.73        46.81 o                         
  -2   8   1        529.34        427.89        50.07 o                         
  -1   8   1         44.36         11.91        26.65 o                         
   0   8   1         69.70         53.54        23.22 o                         
   1   8   1        231.79        234.53        34.06 o                         
   2   8   1          1.14        -27.74        38.18 o                         
   3   8   1          3.85          2.56        25.78 o                         
   4   8   1        333.95        239.49        42.19 o                         
   5   8   1        122.36        176.56        42.15 o                         
   6   8   1        361.19        326.40        79.42 o                         
   7   8   1          3.21          3.39        43.72 o                         
   8   8   1        334.01        338.35        57.87 o                         
  -5   9   1        123.26         94.34        58.12 o                         
  -4   9   1       1293.84       1413.43       164.71 o                         
  -3   9   1        426.47        454.81        99.86 o                         
  -2   9   1       1426.56       1499.84       162.13 o                         
  -1   9   1        597.94        728.01       113.32 o                         
   0   9   1       1250.71       1246.30       140.05 o                         
   1   9   1        520.07        544.41        65.75 o                         
   2   9   1        553.47        469.30        86.06 o                         
   3   9   1        976.91        987.59       136.08 o                         
   4   9   1        448.49        370.47        90.55 o                         
   5   9   1       1757.67       1458.79       172.99 o                         
 -16   0   2         52.84        139.19        70.54 o                         
 -15   0   2       2374.94       2448.79       217.49 o                         
 -14   0   2         88.19         92.96        75.72 o                         
 -13   0   2       3407.55       3409.13       231.63 o                         
 -12   0   2        128.95          2.41        53.12 o                         
 -11   0   2       3277.41       3247.00       207.66 o                         
 -10   0   2       4646.74       2486.22       177.30 o                         
  -9   0   2       4945.59       5091.44       226.11 o                         
  -8   0   2       7624.78       7073.51       251.81 o                         
  -7   0   2        400.92        350.47        63.13 o                         
  -6   0   2       7083.84       7153.77       150.47 o                         
  -5   0   2       3104.51       3105.19        72.33 o                         
  -4   0   2       7745.14       7659.52       156.57 o                         
  -3   0   2      15922.61      15867.32       149.34 o                         
  -2   0   2      11562.67      11499.46       132.02 o                         
  -1   0   2      38809.89      33515.71       392.90 o                         
   0   0   2      18059.58      16477.85       212.83 o                         
   1   0   2      15156.09      12434.73       483.45 o                         
   2   0   2      38202.88      36638.50       357.29 o                         
   3   0   2      53882.15      49303.09       961.43 o                         
   4   0   2      10805.46      11615.47       324.25 o                         
   5   0   2       5914.42       5919.92        99.99 o                         
   6   0   2       5499.75       5318.22       120.23 o                         
   7   0   2       9864.06      10144.21       380.05 o                         
   8   0   2       8012.05       8268.77       216.02 o                         
   9   0   2         16.47          5.34        26.77 o                         
  10   0   2      10616.80      10388.11       214.86 o                         
  11   0   2        164.49        163.05        33.21 o                         
  12   0   2        531.19        543.65        54.96 o                         
  13   0   2       1484.07       1438.78       161.26 o                         
  14   0   2       3662.30       3552.45       264.58 o                         
  15   0   2       1155.92       1342.02       171.61 o                         
 -16   1   2        196.61        126.97       118.58 o                         
 -15   1   2         17.04        -21.72        51.24 o                         
 -14   1   2        206.27        199.52        56.68 o                         
 -13   1   2        423.83        439.77        55.39 o                         
 -12   1   2       2434.97       2413.61       133.88 o                         
 -11   1   2         16.37         26.65       104.86 o                         
 -10   1   2        403.90        454.32        64.46 o                         
  -9   1   2       3221.81       3245.14       130.12 o                         
  -8   1   2       3098.02       3347.95        98.45 o                         
  -7   1   2       2465.47       2458.10        79.19 o                         
  -6   1   2       4091.11       4554.63       105.96 o                         
  -5   1   2       4227.83       4269.13        66.74 o                         
  -4   1   2       2953.85       3155.97        57.93 o                         
  -3   1   2       4034.94       4018.51        58.24 o                         
  -2   1   2       2821.59       2954.82        49.47 o                         
  -1   1   2       2871.35       2803.91        40.84 o                         
   0   1   2       6819.23       7127.44       143.93 o                         
   1   1   2        658.20        699.20        26.16 o                         
   2   1   2      11044.68      11257.25       125.17 o                         
   3   1   2        785.02        902.65        56.73 o                         
   4   1   2       1141.32       1104.33        35.78 o                         
   5   1   2       2039.77       2073.22        48.73 o                         
   6   1   2        240.65        247.13        23.40 o                         
   7   1   2       1372.07       1537.41        61.08 o                         
   8   1   2        244.30        247.20        22.98 o                         
   9   1   2       1459.04       1529.20        54.74 o                         
  10   1   2        472.28        527.13        61.12 o                         
  11   1   2        907.62        949.91        45.22 o                         
  12   1   2          3.51         -1.32        35.46 o                         
  13   1   2        585.28        575.98        56.08 o                         
  14   1   2        240.71        286.83        97.45 o                         
  15   1   2          1.10         35.18        77.79 o                         
 -15   2   2        491.02        509.02        74.92 o                         
 -14   2   2         41.05         63.10        42.47 o                         
 -13   2   2       1586.11       1518.14       281.31 o                         
 -12   2   2         11.22         61.57        46.40 o                         
 -11   2   2        667.12        788.72       118.14 o                         
 -10   2   2        991.60       1124.01       129.18 o                         
  -9   2   2        353.27        321.84        61.75 o                         
  -8   2   2       1930.84       1914.64       126.60 o                         
  -7   2   2        273.58        269.58        52.09 o                         
  -6   2   2       3288.99       3192.39        70.82 o                         
  -5   2   2          9.02         13.36        12.19 o                         
  -4   2   2       5841.84       5817.23       117.68 o                         
  -3   2   2       1078.07       1059.42        46.10 o                         
  -2   2   2        979.10        940.35        41.46 o                         
  -1   2   2       1434.25       1572.25        66.87 o                         
   0   2   2        329.01        298.57        19.37 o                         
   1   2   2        699.44        580.85        27.34 o                         
   2   2   2       3261.83       3474.20        48.22 o                         
   3   2   2      16520.25      16417.74       152.72 o                         
   4   2   2          9.92         22.87        12.06 o                         
   5   2   2       6378.54       6015.11       131.16 o                         
   6   2   2        166.91        143.95        26.40 o                         
   7   2   2       1500.32       1507.25       114.18 o                         
   8   2   2       3076.82       2865.84       134.44 o                         
   9   2   2        403.25        435.84        77.18 o                         
  10   2   2        975.60       1153.40        96.24 o                         
  11   2   2        171.03        161.86        64.33 o                         
  12   2   2        946.70        984.77        83.48 o                         
  13   2   2          2.08         -3.62        36.17 o                         
  14   2   2       1095.86       1030.96        92.61 o                         
  15   2   2        361.20        397.38       110.56 o                         
 -15   3   2         31.94         -2.23        36.50 o                         
 -14   3   2       2509.74       2649.75       152.29 o                         
 -13   3   2         16.84         33.91        48.29 o                         
 -12   3   2       2014.38       1936.66       123.06 o                         
 -11   3   2       2170.69       1991.37       120.29 o                         
 -10   3   2       2927.52       3092.81       179.03 o                         
  -9   3   2       3514.56       3657.83       190.24 o                         
  -8   3   2       1670.65       1760.44       123.15 o                         
  -7   3   2      14603.79      15063.21       358.75 o                         
  -6   3   2        647.85        875.48        77.96 o                         
  -5   3   2      10987.70      11071.38       189.99 o                         
  -4   3   2       4148.79       4346.27        82.55 o                         
  -3   3   2       8256.53       8260.66       212.00 o                         
  -2   3   2       4572.20       4522.23        92.00 o                         
  -1   3   2      12896.72      13179.00       276.03 o                         
   0   3   2      11464.29      11192.34       162.39 o                         
   1   3   2        193.40        192.51        11.05 o                         
   2   3   2      14320.42      13974.19       178.37 o                         
   3   3   2        774.86        790.62        24.75 o                         
   4   3   2       8757.34       8422.36       115.01 o                         
   5   3   2       2652.82       2665.01        76.12 o                         
   6   3   2       6457.44       6761.14       161.09 o                         
   7   3   2       2178.87       2222.85       150.40 o                         
   8   3   2       1144.71       1243.37       116.42 o                         
   9   3   2       2051.70       1830.30       145.91 o                         
  10   3   2       1021.92        982.57        87.97 o                         
  11   3   2       3964.34       3976.30       166.18 o                         
  12   3   2         13.53        -33.78        36.67 o                         
  13   3   2       1890.19       1816.80       121.75 o                         
  14   3   2        973.86        991.31        93.11 o                         
 -14   4   2          1.99         28.04        51.91 o                         
 -13   4   2          5.27         22.75        74.60 o                         
 -12   4   2         88.78         74.16        58.81 o                         
 -11   4   2        160.16        191.94        41.40 o                         
 -10   4   2         11.81         53.18        38.70 o                         
  -9   4   2        221.07        255.78        51.68 o                         
  -8   4   2         41.96         26.52        16.66 o                         
  -7   4   2          2.10         -0.88        35.53 o                         
  -6   4   2          6.69          2.68        15.28 o                         
  -5   4   2        660.01        774.61        46.99 o                         
  -4   4   2         11.84         10.29        19.24 o                         
  -3   4   2         18.24         14.51        11.50 o                         
  -2   4   2       2940.74       3044.66       112.87 o                         
  -1   4   2       3183.42       3174.47        69.00 o                         
   0   4   2       1051.65       1024.68        25.92 o                         
   1   4   2       1396.00       1461.84        31.87 o                         
   2   4   2        256.75        269.33        16.32 o                         
   3   4   2       2868.34       3023.80        53.07 o                         
   4   4   2        365.96        407.88        21.00 o                         
   5   4   2         20.46         32.12        15.32 o                         
   6   4   2        227.07        187.40        20.81 o                         
   7   4   2        241.57        295.88        48.97 o                         
   8   4   2        408.39        448.52       121.51 o                         
   9   4   2         62.59         50.71        52.78 o                         
  10   4   2        129.78        100.38        52.78 o                         
  11   4   2         38.79        -41.65        86.67 o                         
  12   4   2        199.74        113.50        40.48 o                         
  13   4   2         23.47         49.39        41.54 o                         
  14   4   2          0.15        -49.50        51.91 o                         
 -13   5   2          5.67         29.84        55.88 o                         
 -12   5   2        972.26       1165.75       149.19 o                         
 -11   5   2       1219.12       1251.83        97.10 o                         
 -10   5   2        613.72        750.56        74.54 o                         
  -9   5   2       2971.96       2918.91       134.83 o                         
  -8   5   2        961.72       1139.83        90.89 o                         
  -7   5   2       2805.19       2882.68        88.42 o                         
  -6   5   2         19.11         51.39        19.65 o                         
  -5   5   2       7609.16       7774.36       124.98 o                         
  -4   5   2        777.72        919.82        64.23 o                         
  -3   5   2       4268.17       4368.82        86.94 o                         
  -2   5   2        299.18        309.88        27.91 o                         
  -1   5   2       3851.59       3821.65        77.18 o                         
   0   5   2       4742.89       4750.25        90.78 o                         
   1   5   2          5.09          6.16         9.73 o                         
   2   5   2       4557.82       4463.51        69.86 o                         
   3   5   2        218.93        219.93        18.15 o                         
   4   5   2       9987.65       9914.58       213.94 o                         
   5   5   2        256.20        206.57        22.58 o                         
   6   5   2       3649.01       3757.25       110.43 o                         
   7   5   2       1274.56       1381.49        95.73 o                         
   8   5   2        213.41        284.65        55.57 o                         
   9   5   2       1136.71       1160.27       105.12 o                         
  10   5   2        686.99        715.41       127.63 o                         
  11   5   2       2705.84       2672.37       233.70 o                         
  12   5   2          0.28         -0.62        32.57 o                         
  13   5   2        958.75       1072.59        84.64 o                         
 -12   6   2         76.52         87.03        30.19 o                         
 -11   6   2       1177.66       1134.60        78.23 o                         
 -10   6   2        627.42        662.35        65.58 o                         
  -9   6   2        316.70        319.46        43.38 o                         
  -8   6   2        710.38        771.73        84.01 o                         
  -7   6   2          1.55         16.69        24.87 o                         
  -6   6   2       3497.19       3635.12       111.38 o                         
  -5   6   2        173.75        189.21        29.63 o                         
  -4   6   2       3802.18       3651.30       100.88 o                         
  -3   6   2        564.82        605.16        42.65 o                         
  -2   6   2       6019.94       6060.34       123.19 o                         
  -1   6   2       3563.15       3716.13        93.76 o                         
   0   6   2        162.43        179.75        21.10 o                         
   1   6   2       4673.78       4609.13        77.11 o                         
   2   6   2        827.36        776.40        32.19 o                         
   3   6   2       8073.01       7878.98       131.56 o                         
   4   6   2         48.57         73.15        37.97 o                         
   5   6   2       3027.85       3055.24       134.69 o                         
   6   6   2         33.34         49.70        23.07 o                         
   7   6   2       3117.54       3122.42       105.78 o                         
   8   6   2       1168.87       1285.32       219.21 o                         
   9   6   2        349.55        304.28        58.74 o                         
  10   6   2       1774.49       1788.86       121.57 o                         
  11   6   2        171.68        106.01        39.23 o                         
  12   6   2       1345.08       1372.39       114.84 o                         
 -11   7   2         59.58          9.72        31.58 o                         
 -10   7   2        163.27         96.75        32.11 o                         
  -9   7   2        494.30        604.96        55.64 o                         
  -8   7   2        504.73        452.23        48.26 o                         
  -7   7   2          0.77        -22.59        22.59 o                         
  -6   7   2        215.75        197.01        31.62 o                         
  -5   7   2         45.69         65.41        23.41 o                         
  -4   7   2        418.50        425.08        38.91 o                         
  -3   7   2        263.24        247.12        31.28 o                         
  -2   7   2         17.26         25.37        17.51 o                         
  -1   7   2        858.39        918.40        49.99 o                         
   0   7   2         71.47         51.48        22.96 o                         
   1   7   2         21.85         25.03        21.93 o                         
   2   7   2       1612.96       1580.69        56.96 o                         
   3   7   2         13.11         11.76        22.88 o                         
   4   7   2        286.27        320.23        33.36 o                         
   5   7   2        446.69        460.18        59.86 o                         
   6   7   2          0.98          1.54        40.70 o                         
   7   7   2         73.53        117.20        86.06 o                         
   8   7   2        248.63        202.81        73.30 o                         
   9   7   2        622.31        577.96        74.33 o                         
  10   7   2        270.05        196.11        54.59 o                         
  -8   8   2       2707.19       2815.64       240.26 o                         
  -7   8   2        121.35        140.57        66.23 o                         
  -6   8   2       2347.59       2435.30       243.36 o                         
  -5   8   2          0.46         34.60        31.39 o                         
  -4   8   2       4597.13       4401.70       163.39 o                         
  -3   8   2        924.39        986.18       119.27 o                         
  -2   8   2       1366.06       1285.04       121.51 o                         
  -1   8   2       5856.35       5714.70       178.89 o                         
   0   8   2       1828.81       1675.07        95.79 o                         
   1   8   2       4040.10       4030.35       126.02 o                         
   2   8   2        215.65        212.96        39.75 o                         
   3   8   2       2123.30       2015.80        89.10 o                         
   4   8   2        361.32        334.05        51.31 o                         
   5   8   2       2543.91       2383.12       289.41 o                         
   6   8   2       1401.32       1304.56       101.59 o                         
   7   8   2       2424.93       2372.40       138.68 o                         
   8   8   2       1307.67       1363.41       144.53 o                         
  -5   9   2       1736.10       1840.13       192.31 o                         
  -4   9   2        210.87        125.22        67.95 o                         
  -3   9   2        801.06        820.80       124.87 o                         
  -2   9   2        605.59        674.55       106.76 o                         
  -1   9   2        361.00        495.86        98.83 o                         
   0   9   2        832.07        859.96       117.80 o                         
   1   9   2         52.76         30.18        36.22 o                         
   2   9   2        764.41        674.37       115.21 o                         
   3   9   2        181.43         72.96        46.74 o                         
   4   9   2        429.12        488.62       104.52 o                         
 -16   1   3         63.05        -16.71        54.76 o                         
 -15   1   3        819.74        821.38        72.12 o                         
 -14   1   3        462.48        387.26        66.27 o                         
 -13   1   3       1271.15       1270.18        99.79 o                         
 -12   1   3       2304.89       2510.38       136.09 o                         
 -11   1   3       1375.75       1427.67       100.74 o                         
 -10   1   3       5712.06       6139.72       185.80 o                         
  -9   1   3          0.06         32.37        27.52 o                         
  -8   1   3       5429.10       5203.09       121.42 o                         
  -7   1   3        296.18        264.88        26.73 o                         
  -6   1   3      21805.35      22910.85       213.44 o                         
  -5   1   3       3786.63       3797.38        84.46 o                         
  -4   1   3      24058.62      23976.81       156.27 o                         
  -3   1   3       1697.84       1585.69        32.25 o                         
  -2   1   3       7876.47       7986.23       108.60 o                         
  -1   1   3        144.43        133.97        10.73 o                         
   0   1   3        216.51        233.22        47.78 o                         
   1   1   3      25507.19      24831.25       197.91 o                         
   2   1   3       2373.91       2556.53        72.50 o                         
   3   1   3      21392.98      20774.16       205.27 o                         
   4   1   3       3772.00       3609.45        52.42 o                         
   5   1   3       8002.22       8374.92       104.64 o                         
   6   1   3      17401.45      17692.75       204.96 o                         
   7   1   3       1798.89       1815.89        70.17 o                         
   8   1   3       9027.28       8657.48       165.29 o                         
   9   1   3         54.52        110.38        53.62 o                         
  10   1   3       5708.20       5709.69       144.26 o                         
  11   1   3         56.74         52.75        57.21 o                         
  12   1   3       1754.14       1787.08        90.51 o                         
  13   1   3       1840.38       1811.53        92.67 o                         
  14   1   3       2347.30       2632.65       230.77 o                         
  15   1   3       1319.70       1304.08       174.54 o                         
 -15   2   3         94.64        111.04        51.05 o                         
 -14   2   3       1362.89       1410.92       111.21 o                         
 -13   2   3       1022.76        935.85       129.18 o                         
 -12   2   3        607.62        588.65       103.48 o                         
 -11   2   3        343.61        371.51        92.27 o                         
 -10   2   3        401.79        356.16        75.46 o                         
  -9   2   3      10045.80      11087.51       333.57 o                         
  -8   2   3         43.88        115.21        54.67 o                         
  -7   2   3      15163.30      15657.21       364.61 o                         
  -6   2   3        768.59        806.72        43.00 o                         
  -5   2   3       3347.37       3215.75        66.41 o                         
  -4   2   3       5353.76       5388.71        80.70 o                         
  -3   2   3       1016.74       1042.47        66.01 o                         
  -2   2   3       6001.11       6047.14        83.17 o                         
  -1   2   3       5450.64       5553.09        69.33 o                         
   0   2   3       5818.13       5629.86       138.82 o                         
   1   2   3       2526.14       2670.98       106.80 o                         
   2   2   3      16617.73      16481.71       135.97 o                         
   3   2   3       3036.97       2920.30        57.85 o                         
   4   2   3       5179.69       5593.52        81.07 o                         
   5   2   3       9894.40      10754.79       349.81 o                         
   6   2   3       1810.09       1928.89        78.31 o                         
   7   2   3        102.23         36.30        28.63 o                         
   8   2   3        113.45         89.33        34.43 o                         
   9   2   3       3455.43       3328.05       131.99 o                         
  10   2   3         54.12         65.98        36.44 o                         
  11   2   3       2842.18       2871.00       132.48 o                         
  12   2   3        816.95        851.69        80.29 o                         
  13   2   3       1259.42       1225.10       201.88 o                         
  14   2   3        591.94        592.97       126.60 o                         
 -15   3   3        138.87        166.16        49.96 o                         
 -14   3   3         84.51        190.24        52.34 o                         
 -13   3   3        718.33        517.36       112.80 o                         
 -12   3   3        172.70        110.38        64.68 o                         
 -11   3   3        410.72        355.64        72.78 o                         
 -10   3   3       1501.75       1725.95       137.81 o                         
  -9   3   3         32.72        -38.12        42.60 o                         
  -8   3   3        754.11        622.46        77.79 o                         
  -7   3   3        145.81        249.05        56.05 o                         
  -6   3   3        920.68        942.99        58.56 o                         
  -5   3   3        149.30        171.61        43.64 o                         
  -4   3   3       1492.19       1489.33        64.48 o                         
  -3   3   3      13512.18      14146.38       167.93 o                         
  -2   3   3          5.70          0.17        12.67 o                         
  -1   3   3       6832.44       7039.30       131.17 o                         
   0   3   3          0.78          2.33        13.46 o                         
   1   3   3       1108.45       1083.37        24.89 o                         
   2   3   3        319.25        381.87        15.53 o                         
   3   3   3        305.38        270.21        21.71 o                         
   4   3   3         54.64         55.07        24.30 o                         
   5   3   3        830.02        794.15        89.62 o                         
   6   3   3       4455.02       4570.52       107.68 o                         
   7   3   3        113.70         97.10        47.26 o                         
   8   3   3       2963.74       2814.78       172.82 o                         
   9   3   3         21.75         -8.01        38.33 o                         
  10   3   3          5.73         65.25        34.63 o                         
  11   3   3          3.30        -37.79        37.79 o                         
  12   3   3         88.30        126.28        42.91 o                         
  13   3   3        232.81        128.68        40.79 o                         
  14   3   3        172.38        236.08        54.56 o                         
 -14   4   3       2090.29       2093.73       143.09 o                         
 -13   4   3       1913.97       1948.99       133.16 o                         
 -12   4   3        361.61        449.65        66.63 o                         
 -11   4   3       6596.23       6352.45       208.70 o                         
 -10   4   3       2990.14       3047.62       186.79 o                         
  -9   4   3       8193.59       8406.33       332.88 o                         
  -8   4   3         44.29         77.58        22.38 o                         
  -7   4   3       7615.34       7615.93       338.48 o                         
  -6   4   3       3928.26       4136.89       113.70 o                         
  -5   4   3       5656.03       5865.48       135.68 o                         
  -4   4   3      13423.83      14025.64       220.51 o                         
  -3   4   3       5299.07       5441.71        97.79 o                         
  -2   4   3      12734.74      12413.62       139.17 o                         
  -1   4   3         46.77         34.12        10.71 o                         
   0   4   3      22503.82      22848.24       486.55 o                         
   1   4   3       1281.14       1232.43        29.55 o                         
   2   4   3       9024.66       8998.37        90.15 o                         
   3   4   3       5790.52       5820.68        94.67 o                         
   4   4   3       7276.90       7221.89        86.47 o                         
   5   4   3       7463.65       7496.35       135.78 o                         
   6   4   3        317.78        370.28        34.75 o                         
   7   4   3       4868.93       4640.39       206.02 o                         
   8   4   3         96.89        121.54        40.67 o                         
   9   4   3       6731.27       6947.13       363.23 o                         
  10   4   3        422.46        458.79        63.37 o                         
  11   4   3       4427.50       4220.53       181.27 o                         
  12   4   3        548.94        445.99        63.30 o                         
  13   4   3        285.87        312.20        61.48 o                         
 -13   5   3        154.54         50.19        50.53 o                         
 -12   5   3        811.83        778.14        84.26 o                         
 -11   5   3         32.69         45.32        41.65 o                         
 -10   5   3       1689.88       1667.84       108.56 o                         
  -9   5   3        127.91        316.16        73.04 o                         
  -8   5   3       1445.74       1479.31        98.77 o                         
  -7   5   3        219.97        261.04        35.46 o                         
  -6   5   3       1688.65       1684.20        65.22 o                         
  -5   5   3        783.63        878.38        47.58 o                         
  -4   5   3         87.40         74.34        21.83 o                         
  -3   5   3       1369.42       1343.16       132.63 o                         
  -2   5   3        804.30        850.18        78.47 o                         
  -1   5   3       3330.49       3417.64        77.63 o                         
   0   5   3        378.62        368.81        51.21 o                         
   1   5   3       1071.36       1070.76        93.40 o                         
   2   5   3       1754.82       1742.77        50.85 o                         
   3   5   3        295.55        301.48        19.53 o                         
   4   5   3       1892.84       1818.09        44.97 o                         
   5   5   3         29.65         46.99        16.43 o                         
   6   5   3       2012.22       1943.94        74.53 o                         
   7   5   3        162.54        227.54        52.31 o                         
   8   5   3       3939.52       3802.37       159.79 o                         
   9   5   3         18.57        -30.12        30.12 o                         
  10   5   3        962.97        898.94        87.01 o                         
  11   5   3        779.10        665.03        76.35 o                         
  12   5   3        644.88        577.46        85.00 o                         
 -12   6   3        339.43        378.05        68.17 o                         
 -11   6   3        572.81        640.77        76.51 o                         
 -10   6   3         55.46        102.35        42.91 o                         
  -9   6   3       2147.86       2235.97       100.20 o                         
  -8   6   3         87.37         97.42        27.77 o                         
  -7   6   3       1524.95       1601.23        78.68 o                         
  -6   6   3        718.42        786.00        54.03 o                         
  -5   6   3        400.63        439.88        40.48 o                         
  -4   6   3       1426.86       1486.20        87.40 o                         
  -3   6   3       1654.31       1766.23        67.40 o                         
  -2   6   3       2496.49       2521.01        81.17 o                         
  -1   6   3        699.35        672.71        39.49 o                         
   0   6   3       1361.82       1330.52        50.94 o                         
   1   6   3        226.95        230.08        18.11 o                         
   2   6   3       5242.65       5056.10        98.15 o                         
   3   6   3        173.21        135.83        25.34 o                         
   4   6   3        763.22        820.75        39.43 o                         
   5   6   3       2131.08       2168.11        80.14 o                         
   6   6   3       1191.56       1201.31        89.07 o                         
   7   6   3        600.33        739.82        91.58 o                         
   8   6   3         13.52         17.74        38.98 o                         
   9   6   3       1611.64       1566.40       193.00 o                         
  10   6   3          0.27         32.80        71.92 o                         
  11   6   3        623.54        643.87        87.10 o                         
 -11   7   3        310.62        297.06       106.42 o                         
 -10   7   3       2467.55       2481.26       111.41 o                         
  -9   7   3        285.06        270.62        39.99 o                         
  -8   7   3       2566.45       2499.86       104.08 o                         
  -7   7   3        151.70        114.67        26.53 o                         
  -6   7   3       3473.21       3422.45       111.78 o                         
  -5   7   3       1255.36       1247.93        66.10 o                         
  -4   7   3       1881.92       1891.07        77.21 o                         
  -3   7   3       4786.23       4808.14       119.10 o                         
  -2   7   3        911.24        979.88        51.84 o                         
  -1   7   3       4971.47       4963.22       111.42 o                         
   0   7   3          7.12         12.05        16.18 o                         
   1   7   3       5067.02       4978.78       225.86 o                         
   2   7   3       1090.99       1105.27       101.01 o                         
   3   7   3        779.52        811.20        55.06 o                         
   4   7   3       1967.25       1846.73        80.00 o                         
   5   7   3       1485.46       1473.63       101.64 o                         
   6   7   3       3666.87       3710.58       163.47 o                         
   7   7   3        775.59        672.87        73.85 o                         
   8   7   3       3423.67       3397.28       167.11 o                         
   9   7   3        297.98        342.71        61.22 o                         
  10   7   3       2607.01       2504.23       152.33 o                         
  -8   8   3         85.13         56.83        50.10 o                         
  -7   8   3         12.81         23.76        28.16 o                         
  -6   8   3          0.25         52.73        53.64 o                         
  -5   8   3        595.78        534.71        62.71 o                         
  -4   8   3        103.59        128.75        35.04 o                         
  -3   8   3         26.18        302.77        51.84 o                         
  -2   8   3        758.31        665.27       111.94 o                         
  -1   8   3        111.25        110.60        29.61 o                         
   0   8   3        423.84        478.05        55.66 o                         
   1   8   3        206.64        218.03        41.16 o                         
   2   8   3         30.94         24.00        22.31 o                         
   3   8   3         21.10         11.78        75.46 o                         
   4   8   3          0.32          8.53        28.17 o                         
   5   8   3        181.41        204.63        53.21 o                         
   6   8   3         35.42         95.02        39.62 o                         
   7   8   3        469.43        485.36       101.33 o                         
  -5   9   3        483.38        401.52        92.96 o                         
  -4   9   3        854.47        743.19       116.94 o                         
  -3   9   3        961.57       1113.32       147.29 o                         
  -2   9   3         71.66        215.94        72.61 o                         
  -1   9   3       1316.33       1347.20       147.29 o                         
   0   9   3          4.60         43.46        46.91 o                         
   1   9   3       2733.50       2619.37       193.34 o                         
   2   9   3        320.44        336.32        67.44 o                         
   3   9   3        893.30        627.81        91.07 o                         
   4   9   3        443.36        481.35        66.08 o                         
 -16   0   4       2075.11       1686.80       189.72 o                         
 -15   0   4        313.92        287.51        98.48 o                         
 -14   0   4       3153.55       3208.02       234.74 o                         
 -13   0   4         89.98        -42.60        63.64 o                         
 -12   0   4      12059.35      11849.84       409.45 o                         
 -11   0   4         19.04        -10.35        57.61 o                         
 -10   0   4       3087.73       2992.08       185.93 o                         
  -9   0   4        229.33        203.00        65.71 o                         
  -8   0   4       8635.40       8866.68       195.30 o                         
  -7   0   4      19609.43      20302.79       294.89 o                         
  -6   0   4       3261.16       3414.38       150.48 o                         
  -5   0   4      23030.34      22141.12       302.64 o                         
  -4   0   4       3421.21       3504.28       117.30 o                         
  -3   0   4      30230.82      28240.74       289.34 o                         
  -2   0   4      17715.16      17545.43       194.32 o                         
  -1   0   4      18007.04      17456.23       185.31 o                         
   0   0   4      27209.08      25614.88       193.82 o                         
   1   0   4      51213.96      47369.91       725.38 o                         
   2   0   4       1357.51       1506.99        65.55 o                         
   3   0   4      11168.91      10770.54       130.21 o                         
   4   0   4      25712.26      25279.27       471.19 o                         
   5   0   4         74.88        103.79        20.45 o                         
   6   0   4      38565.77      38019.61       422.27 o                         
   7   0   4       1888.45       1985.01       142.29 o                         
   8   0   4       5246.73       4780.30       231.29 o                         
   9   0   4       2148.32       2080.73       166.78 o                         
  10   0   4       1232.04       1340.81       145.57 o                         
  11   0   4       1587.13       1427.05       153.33 o                         
  12   0   4        241.44        282.86        78.82 o                         
  13   0   4       5129.51       4808.58       289.41 o                         
  14   0   4          3.10        -44.50        68.82 o                         
 -16   1   4        230.83        252.55        63.69 o                         
 -15   1   4        380.30        364.46        70.93 o                         
 -14   1   4         10.62         22.34        98.83 o                         
 -13   1   4        824.47        782.79        83.15 o                         
 -12   1   4         18.02         -5.05        44.11 o                         
 -11   1   4       1120.13       1108.50        89.76 o                         
 -10   1   4          1.09          7.24        27.01 o                         
  -9   1   4       1716.65       1655.35        76.90 o                         
  -8   1   4        574.62        682.71        48.46 o                         
  -7   1   4       1123.95       1167.41        53.21 o                         
  -6   1   4       4007.65       3978.28        77.00 o                         
  -5   1   4        364.48        415.17        19.45 o                         
  -4   1   4      13075.03      13299.26       105.25 o                         
  -3   1   4       2128.70       2278.73        38.94 o                         
  -2   1   4      14582.21      14589.71       117.40 o                         
  -1   1   4       3298.55       3441.28        53.97 o                         
   0   1   4        723.09        732.71        19.89 o                         
   1   1   4      20117.63      19409.66       174.49 o                         
   2   1   4      10526.58      10388.11       131.48 o                         
   3   1   4       1754.88       1764.66        46.78 o                         
   4   1   4       1488.95       1545.52        40.06 o                         
   5   1   4       3888.44       3990.48        73.46 o                         
   6   1   4        605.46        668.58        69.45 o                         
   7   1   4        380.26        343.23        36.37 o                         
   8   1   4       1407.09       1328.37        84.28 o                         
   9   1   4       1538.84       1545.70        74.63 o                         
  10   1   4        163.19        120.29        36.56 o                         
  11   1   4        163.85        178.87        33.75 o                         
  12   1   4        216.61        148.81        34.89 o                         
  13   1   4         30.18         17.07        55.54 o                         
  14   1   4        199.52        307.87       104.35 o                         
 -15   2   4        152.51        176.79        78.82 o                         
 -14   2   4       1126.71       1043.30       141.95 o                         
 -13   2   4        149.73        144.36        74.16 o                         
 -12   2   4       3177.51       2941.03       204.90 o                         
 -11   2   4         47.60         -2.74        33.90 o                         
 -10   2   4       1410.85       1426.38        93.90 o                         
  -9   2   4        440.36        338.91        64.68 o                         
  -8   2   4       3497.57       3583.15       175.06 o                         
  -7   2   4       5291.43       5894.65       212.49 o                         
  -6   2   4       4218.34       4484.61        97.96 o                         
  -5   2   4       7315.71       7657.56       106.01 o                         
  -4   2   4       2153.19       2200.88        50.18 o                         
  -3   2   4       9387.74       9430.08       120.31 o                         
  -2   2   4       1220.41       1207.16       129.52 o                         
  -1   2   4       1579.64       1470.36        50.57 o                         
   0   2   4      12886.54      13111.67       190.56 o                         
   1   2   4      10512.05      10785.35       211.63 o                         
   2   2   4        952.36        880.72        29.39 o                         
   3   2   4      14333.89      15021.58       252.44 o                         
   4   2   4       4527.25       4519.36       100.81 o                         
   5   2   4       2097.40       2187.32        67.87 o                         
   6   2   4      11549.99      11865.70       177.25 o                         
   7   2   4        781.26        738.44        61.90 o                         
   8   2   4       3024.27       2977.80       121.01 o                         
   9   2   4       1156.22       1066.36        80.01 o                         
  10   2   4        726.86        691.74        68.15 o                         
  11   2   4        324.24        336.58        51.82 o                         
  12   2   4        154.23        205.93        81.06 o                         
  13   2   4       2849.62       2827.34       141.38 o                         
  14   2   4        363.74        240.08        82.10 o                         
 -15   3   4       1014.29       1046.12       105.41 o                         
 -14   3   4        610.18        577.79       118.14 o                         
 -13   3   4       1569.47       1536.40       167.30 o                         
 -12   3   4         61.23         15.58        84.34 o                         
 -11   3   4       4037.13       4397.40       233.36 o                         
 -10   3   4        115.55        117.97        55.36 o                         
  -9   3   4       7199.94       7222.36       271.30 o                         
  -8   3   4       3901.66       4136.97       193.00 o                         
  -7   3   4       5228.10       5491.41       211.11 o                         
  -6   3   4       5930.57       5735.82       140.59 o                         
  -5   3   4        721.17        627.66        60.88 o                         
  -4   3   4      31491.98      31849.95       418.56 o                         
  -3   3   4        295.62        356.66        24.26 o                         
  -2   3   4      13678.34      13776.55       134.18 o                         
  -1   3   4       2208.67       2210.29        64.26 o                         
   0   3   4      23536.29      24084.13       457.30 o                         
   1   3   4       6067.95       6178.79       155.35 o                         
   2   3   4       3944.84       3788.23       194.52 o                         
   3   3   4      20205.81      20117.96       458.00 o                         
   4   3   4        113.62         71.72        26.07 o                         
   5   3   4      10247.97      10130.75       254.88 o                         
   6   3   4          7.42         28.46        17.51 o                         
   7   3   4       5183.59       5043.52       163.35 o                         
   8   3   4       1061.20        921.70       103.66 o                         
   9   3   4       4251.68       4197.62       249.83 o                         
  10   3   4       2312.82       2517.35       128.62 o                         
  11   3   4       1057.89       1117.04        92.09 o                         
  12   3   4       1785.55       1795.87       117.55 o                         
  13   3   4         22.89         71.68        69.33 o                         
  14   3   4       1412.19       1354.26       108.05 o                         
 -14   4   4         12.37         72.41        49.15 o                         
 -13   4   4        126.06         68.43        34.91 o                         
 -12   4   4        103.13         88.82        54.33 o                         
 -11   4   4        377.72        314.94        72.96 o                         
 -10   4   4         24.49        -12.07        43.46 o                         
  -9   4   4        149.09        185.58        57.26 o                         
  -8   4   4          2.13         -1.38        36.22 o                         
  -7   4   4        123.97         85.72        43.46 o                         
  -6   4   4        484.40        568.13        71.92 o                         
  -5   4   4        166.81        215.52        24.57 o                         
  -4   4   4       1044.96       1056.56        59.55 o                         
  -3   4   4          4.17        -13.07        18.71 o                         
  -2   4   4        196.27        191.31        19.08 o                         
  -1   4   4        794.56        889.14        33.77 o                         
   0   4   4        755.38        794.42        74.16 o                         
   1   4   4        229.23        247.67        47.60 o                         
   2   4   4        372.63        399.94        22.20 o                         
   3   4   4          2.11         -5.52        18.66 o                         
   4   4   4        202.44        188.71        17.81 o                         
   5   4   4         90.01         76.62        12.88 o                         
   6   4   4        212.54        165.46        26.11 o                         
   7   4   4        536.37        588.24        65.19 o                         
   8   4   4         26.59          7.42        41.47 o                         
   9   4   4          0.03         38.02        35.39 o                         
  10   4   4        105.08        106.77        31.58 o                         
  11   4   4        147.04        114.79        34.80 o                         
  12   4   4          7.77        -13.27        34.29 o                         
  13   4   4          7.70         52.00        31.22 o                         
 -13   5   4        936.28       1072.40        96.40 o                         
 -12   5   4          0.45         -2.74        60.28 o                         
 -11   5   4       2774.29       2675.08       143.83 o                         
 -10   5   4        100.36         50.19        43.29 o                         
  -9   5   4       3810.10       3611.09       201.97 o                         
  -8   5   4       3764.17       3660.59       192.14 o                         
  -7   5   4       2267.01       2438.85        97.15 o                         
  -6   5   4       2002.89       2022.78       133.50 o                         
  -5   5   4       1849.05       1923.04        83.98 o                         
  -4   5   4       6678.31       6949.57       150.90 o                         
  -3   5   4        409.42        413.48        69.33 o                         
  -2   5   4       8006.79       8151.31       142.61 o                         
  -1   5   4        649.70        668.23        35.05 o                         
   0   5   4       8054.59       7777.47       344.69 o                         
   1   5   4       5870.08       5852.55       203.10 o                         
   2   5   4       3350.86       3315.16        51.89 o                         
   3   5   4       5003.62       5251.86       119.20 o                         
   4   5   4         70.14         55.08        13.67 o                         
   5   5   4       6736.45       6443.44       119.32 o                         
   6   5   4       1301.04       1267.62       144.79 o                         
   7   5   4       3442.54       3689.63       154.05 o                         
   8   5   4        622.50        715.22        74.85 o                         
   9   5   4       2653.95       2662.00       141.83 o                         
  10   5   4       2677.67       2544.27       143.22 o                         
  11   5   4        794.91        723.07       116.08 o                         
  12   5   4       1415.80       1392.45       117.18 o                         
 -12   6   4       1692.48       1701.58       124.94 o                         
 -11   6   4        149.68        205.05        49.20 o                         
 -10   6   4        306.42        421.66        68.82 o                         
  -9   6   4        468.40        468.94        61.86 o                         
  -8   6   4       1976.42       1853.49        87.19 o                         
  -7   6   4        651.83        777.53        56.55 o                         
  -6   6   4        102.71        161.09        36.30 o                         
  -5   6   4       1084.36       1150.36        61.28 o                         
  -4   6   4        572.90        561.32        65.92 o                         
  -3   6   4       3203.62       3282.72       109.52 o                         
  -2   6   4          4.43         17.03        15.18 o                         
  -1   6   4       3099.53       3098.52       100.50 o                         
   0   6   4       1423.12       1424.39        47.42 o                         
   1   6   4       2451.58       2521.97        65.99 o                         
   2   6   4       4327.75       4353.98       104.11 o                         
   3   6   4       2451.95       2488.01        62.45 o                         
   4   6   4       2052.92       1990.39        76.91 o                         
   5   6   4       2118.70       2033.14       136.25 o                         
   6   6   4        582.66        597.67        66.41 o                         
   7   6   4          2.12         -3.85        32.51 o                         
   8   6   4       1912.52       1805.45       118.61 o                         
   9   6   4        379.49        358.11        56.57 o                         
  10   6   4        838.88        765.74        86.34 o                         
  11   6   4       1163.08       1115.14       102.52 o                         
 -10   7   4         24.83         33.46        24.99 o                         
  -9   7   4        315.66        283.84        41.48 o                         
  -8   7   4        222.31        182.10        39.51 o                         
  -7   7   4        170.95        201.08        34.05 o                         
  -6   7   4        128.01        164.30        39.77 o                         
  -5   7   4        369.92        407.26        39.95 o                         
  -4   7   4        945.65        944.50        53.89 o                         
  -3   7   4          7.42          5.17        17.85 o                         
  -2   7   4        560.16        455.61        54.89 o                         
  -1   7   4         16.31         63.74        37.51 o                         
   0   7   4          2.92         47.22        61.31 o                         
   1   7   4        754.55        802.45        65.17 o                         
   2   7   4        343.93        301.04        44.58 o                         
   3   7   4        305.34        308.22        35.92 o                         
   4   7   4        132.69         75.51        42.51 o                         
   5   7   4        275.24        235.55        47.32 o                         
   6   7   4          0.28         69.89        66.83 o                         
   7   7   4        106.27        118.83        37.25 o                         
   8   7   4        331.63        359.19        79.34 o                         
   9   7   4        648.36        633.29        92.10 o                         
  -8   8   4        958.42       1075.21       115.64 o                         
  -7   8   4       1208.55       1247.33        99.72 o                         
  -6   8   4       1172.80       1103.13        91.96 o                         
  -5   8   4       1740.39       1870.25       114.66 o                         
  -4   8   4         58.79         97.47        75.97 o                         
  -3   8   4       4363.06       4468.73       170.04 o                         
  -2   8   4         60.36         38.68        27.82 o                         
  -1   8   4       3011.21       2951.29       134.55 o                         
   0   8   4       1642.16       1517.46       130.74 o                         
   1   8   4       2224.38       2285.40       114.88 o                         
   2   8   4       1302.50       1487.53        91.77 o                         
   3   8   4        153.81         80.03        45.02 o                         
   4   8   4       2457.64       2528.21       137.39 o                         
   5   8   4          2.62        -30.63        39.07 o                         
   6   8   4       3149.34       3116.20       161.36 o                         
   7   8   4         32.84         24.40        29.31 o                         
  -4   9   4        821.32        712.32       125.04 o                         
  -3   9   4         25.63         15.01        49.67 o                         
  -2   9   4        754.56        798.20        75.86 o                         
  -1   9   4         66.60        122.95        35.77 o                         
   0   9   4        315.27        257.97        45.42 o                         
   1   9   4        610.63        751.47       102.10 o                         
   2   9   4        441.72        407.73        81.24 o                         
   3   9   4        265.83        234.22        66.40 o                         
 -16   1   5       1490.21       1489.33       126.99 o                         
 -15   1   5          1.09        -31.89        50.92 o                         
 -14   1   5       2763.24       2708.47       151.70 o                         
 -13   1   5       1252.78       1294.72       100.38 o                         
 -12   1   5       3888.98       3915.15       163.97 o                         
 -11   1   5       1035.81       1042.72        69.65 o                         
 -10   1   5       1026.07       1020.90        72.88 o                         
  -9   1   5       6197.29       6283.74       140.77 o                         
  -8   1   5       1003.86       1051.92        55.56 o                         
  -7   1   5      26902.10      27885.56       421.86 o                         
  -6   1   5        186.78        160.12        17.20 o                         
  -5   1   5      13414.82      12751.45       111.43 o                         
  -4   1   5       1806.09       1795.68        38.96 o                         
  -3   1   5       4852.95       4477.06        79.94 o                         
  -2   1   5       1635.55       1613.90        36.05 o                         
  -1   1   5        765.76        693.45        22.20 o                         
   0   1   5      14469.26      14027.29       118.70 o                         
   1   1   5      10431.95      10654.87       104.26 o                         
   2   1   5       5312.60       5265.97       103.91 o                         
   3   1   5         12.18          6.49        14.15 o                         
   4   1   5      15032.25      15309.64       166.46 o                         
   5   1   5       5572.05       5866.19       199.64 o                         
   6   1   5       8101.74       8225.02       157.43 o                         
   7   1   5       4868.60       4881.47       218.45 o                         
   8   1   5       1924.86       1995.64       108.36 o                         
   9   1   5       4690.72       4405.28       168.76 o                         
  10   1   5        516.62        307.66       126.51 o                         
  11   1   5       4017.73       3815.48       242.84 o                         
  12   1   5         98.70         35.01        66.92 o                         
  13   1   5       3183.19       3375.15       250.26 o                         
  14   1   5        258.74        228.18        82.44 o                         
 -15   2   5       1350.34       1214.56       162.47 o                         
 -14   2   5        195.20        128.15        77.79 o                         
 -13   2   5        425.54        575.89       107.45 o                         
 -12   2   5        123.21        110.13        40.17 o                         
 -11   2   5       2853.08       2905.10       135.85 o                         
 -10   2   5       3109.84       3132.65       134.08 o                         
  -9   2   5        854.12        861.16        96.93 o                         
  -8   2   5       2528.81       2398.43       144.53 o                         
  -7   2   5       9652.54      10266.95       202.34 o                         
  -6   2   5      10228.64       9968.83       201.31 o                         
  -5   2   5         10.23         34.64        13.75 o                         
  -4   2   5       8140.84       8162.09       103.23 o                         
  -3   2   5       1775.80       1839.99        41.95 o                         
  -2   2   5       9917.52       9993.85        97.24 o                         
  -1   2   5       3736.64       3701.92        46.07 o                         
   0   2   5        564.48        556.98        39.88 o                         
   1   2   5      21408.56      20976.66       211.65 o                         
   2   2   5       1677.37       1688.80        58.09 o                         
   3   2   5      10540.81      10596.26       253.45 o                         
   4   2   5          0.73          6.22        40.36 o                         
   5   2   5      10602.08      10417.39       115.48 o                         
   6   2   5       2132.09       2142.61        73.98 o                         
   7   2   5       1460.98       1416.07        82.56 o                         
   8   2   5       2672.24       2762.64       118.24 o                         
   9   2   5        803.87        871.38        80.82 o                         
  10   2   5       3163.63       3065.20       135.62 o                         
  11   2   5        164.85         60.88        56.23 o                         
  12   2   5       2684.79       2379.46       210.76 o                         
  13   2   5          2.62        -64.33        77.44 o                         
  14   2   5       1269.71       1026.22       163.33 o                         
 -15   3   5         31.05         33.12        58.99 o                         
 -14   3   5        340.79        266.13        77.44 o                         
 -13   3   5        439.92        510.75        71.06 o                         
 -12   3   5       1130.18       1038.74        90.00 o                         
 -11   3   5          0.97        -36.05        45.88 o                         
 -10   3   5          0.66         10.52        45.36 o                         
  -9   3   5       1634.69       1627.29       133.15 o                         
  -8   3   5        116.56        171.44        49.50 o                         
  -7   3   5       1121.65        977.07        96.59 o                         
  -6   3   5       2611.66       2531.63       128.69 o                         
  -5   3   5        390.34        350.49        41.31 o                         
  -4   3   5        670.60        671.80        41.72 o                         
  -3   3   5       1701.77       1697.47        75.89 o                         
  -2   3   5       3098.38       3136.22        61.60 o                         
  -1   3   5        645.57        683.63        38.69 o                         
   0   3   5       3770.83       4022.62       113.67 o                         
   1   3   5        468.79        388.76        56.40 o                         
   2   3   5        834.65        737.20        55.54 o                         
   3   3   5       1421.03       1484.24        82.44 o                         
   4   3   5          4.08         11.31        12.50 o                         
   5   3   5       2914.69       2992.58        82.10 o                         
   6   3   5        905.39        945.40        94.79 o                         
   7   3   5       1326.08       1406.47        86.82 o                         
   8   3   5        383.32        399.98        45.26 o                         
   9   3   5        137.85        123.94        34.25 o                         
  10   3   5         22.39         14.73        28.86 o                         
  11   3   5          0.90         -8.80        31.95 o                         
  12   3   5        386.87        368.79        61.64 o                         
  13   3   5        472.38        434.64       112.28 o                         
 -14   4   5        340.68        347.74        62.49 o                         
 -13   4   5       2387.84       2579.52       197.48 o                         
 -12   4   5        722.93        832.02       112.45 o                         
 -11   4   5       4914.74       4996.23       255.61 o                         
 -10   4   5       3436.54       3530.89       208.35 o                         
  -9   4   5        882.29        781.14        94.52 o                         
  -8   4   5       4683.33       4531.93       214.21 o                         
  -7   4   5        754.14        851.51        94.86 o                         
  -6   4   5       7267.46       7293.79       300.36 o                         
  -5   4   5       1772.31       1963.31        77.58 o                         
  -4   4   5      16168.87      16735.78       237.12 o                         
  -3   4   5       1741.03       1726.71        60.92 o                         
  -2   4   5       7598.54       7262.88       103.42 o                         
  -1   4   5      17754.34      18677.58       397.55 o                         
   0   4   5       3671.66       3777.01       163.85 o                         
   1   4   5      10276.59      10572.67       295.79 o                         
   2   4   5        930.86       1037.78        94.00 o                         
   3   4   5       7627.12       7587.91       126.60 o                         
   4   4   5       1388.53       1280.42       138.19 o                         
   5   4   5       8156.01       8033.85       173.32 o                         
   6   4   5       1755.95       1770.94       106.01 o                         
   7   4   5       2564.40       2617.52       126.64 o                         
   8   4   5       5673.68       5800.46       291.05 o                         
   9   4   5        393.77        460.81        60.85 o                         
  10   4   5       6417.67       6322.61       178.58 o                         
  11   4   5          2.29         16.13        63.80 o                         
  12   4   5        905.27        960.11        77.25 o                         
  13   4   5        359.26        349.60        51.50 o                         
 -13   5   5         56.72         44.43        41.39 o                         
 -12   5   5        586.76        695.59       102.28 o                         
 -11   5   5        855.85        932.91       116.08 o                         
 -10   5   5         83.60        107.97        48.47 o                         
  -9   5   5       2350.75       2296.49       162.82 o                         
  -8   5   5        996.72        986.90       106.93 o                         
  -7   5   5        403.86        445.67        73.65 o                         
  -6   5   5        252.84        226.98        56.23 o                         
  -5   5   5       1919.12       1880.18        79.66 o                         
  -4   5   5        328.16        345.31        26.88 o                         
  -3   5   5       2518.36       2491.37        60.81 o                         
  -2   5   5        855.07        777.72        33.59 o                         
  -1   5   5        863.03        798.53        72.90 o                         
   0   5   5         25.68        -10.00        40.19 o                         
   1   5   5         15.77         37.08        38.12 o                         
   2   5   5        388.28        728.70        88.48 o                         
   3   5   5        169.96        181.95        21.83 o                         
   4   5   5       1139.41       1153.30        46.28 o                         
   5   5   5        594.11        567.85        35.55 o                         
   6   5   5        604.34        620.77       134.36 o                         
   7   5   5        705.65        615.32        65.84 o                         
   8   5   5        791.03        797.38        77.85 o                         
   9   5   5       1032.20       1061.67        91.87 o                         
  10   5   5        341.66        253.07        69.51 o                         
  11   5   5        427.54        468.95        56.80 o                         
  12   5   5         11.00        -35.37        35.37 o                         
 -12   6   5        283.07        382.72       122.89 o                         
 -11   6   5        346.86        461.25        67.25 o                         
 -10   6   5        527.49        648.79        82.79 o                         
  -9   6   5        352.36        379.96        77.44 o                         
  -8   6   5       2842.22       2665.21       119.09 o                         
  -7   6   5        292.62        375.15        46.33 o                         
  -6   6   5        300.31        340.14        42.02 o                         
  -5   6   5        113.69        117.40        28.56 o                         
  -4   6   5       3199.88       3194.24       123.58 o                         
  -3   6   5       2006.51       2013.99        74.64 o                         
  -2   6   5       3391.08       3423.53        88.82 o                         
  -1   6   5       1269.81       1259.57        41.67 o                         
   0   6   5        113.42        125.43        37.94 o                         
   1   6   5       2628.07       2738.24       113.97 o                         
   2   6   5          3.50          3.50        30.87 o                         
   3   6   5        968.20       1119.62        72.35 o                         
   4   6   5        263.44        305.23        38.45 o                         
   5   6   5       2734.98       2557.24       129.91 o                         
   6   6   5         14.82         -7.03        30.48 o                         
   7   6   5       1619.09       1611.59       110.25 o                         
   8   6   5       1524.25       1409.51       105.59 o                         
   9   6   5         55.33         39.12        31.92 o                         
  10   6   5       1290.71       1286.15       169.54 o                         
  11   6   5         84.59        111.26        45.90 o                         
 -10   7   5        981.80        996.27        96.34 o                         
  -9   7   5       1345.85       1355.66       120.73 o                         
  -8   7   5        303.72        343.41        87.19 o                         
  -7   7   5       3960.04       3893.73       166.30 o                         
  -6   7   5         66.25         94.76        38.22 o                         
  -5   7   5       2931.60       2915.33       137.67 o                         
  -4   7   5        221.22        259.27        86.15 o                         
  -3   7   5       6440.71       6080.97       193.53 o                         
  -2   7   5       1652.95       1615.12       122.72 o                         
  -1   7   5        807.06        888.62       104.61 o                         
   0   7   5       2677.49       2688.92       123.50 o                         
   1   7   5        392.47        374.01        49.78 o                         
   2   7   5       3555.52       3541.16       227.06 o                         
   3   7   5         57.92         77.07        30.74 o                         
   4   7   5       2527.94       2791.50       188.69 o                         
   5   7   5        723.93        792.00       105.73 o                         
   6   7   5       1564.62       1556.81       109.54 o                         
   7   7   5       1725.13       1966.34       345.38 o                         
   8   7   5       1447.86       1345.42       111.30 o                         
   9   7   5       1521.17       1472.57       117.84 o                         
  -8   8   5          1.12         -0.35        31.91 o                         
  -7   8   5          6.40          6.99        35.79 o                         
  -6   8   5        310.17        250.74        49.17 o                         
  -5   8   5          4.32          2.36        33.26 o                         
  -4   8   5         20.51         18.25        53.12 o                         
  -3   8   5         49.55         61.34        38.63 o                         
  -2   8   5        176.45        152.81        37.74 o                         
  -1   8   5         89.43         55.83        30.77 o                         
   0   8   5        167.02        176.21        41.83 o                         
   1   8   5        196.38        201.00        42.48 o                         
   2   8   5          4.29         29.32        37.43 o                         
   3   8   5         79.91         86.06        46.05 o                         
   4   8   5        138.53        196.10        62.95 o                         
   5   8   5          7.36          8.11        36.74 o                         
   6   8   5        235.62        208.69        64.16 o                         
   7   8   5          9.26          2.07        36.74 o                         
  -4   9   5         80.17        106.37        38.29 o                         
  -3   9   5       1338.13       1244.20       122.54 o                         
  -2   9   5        500.36        571.75       113.49 o                         
  -1   9   5        145.37        152.90        39.95 o                         
   0   9   5       1946.63       1968.25       133.84 o                         
   1   9   5        650.60        669.20        96.76 o                         
   2   9   5       1850.84       1986.56       168.16 o                         
 -16   0   6       2648.05       2693.36       230.60 o                         
 -15   0   6        281.50        254.40        80.72 o                         
 -14   0   6       5727.08       5411.21       297.00 o                         
 -13   0   6       5879.94       5649.22       284.24 o                         
 -12   0   6        146.19        202.66        72.27 o                         
 -11   0   6       4213.87       4091.78       223.53 o                         
 -10   0   6        931.77       1010.05        79.06 o                         
  -9   0   6       4724.06       4842.08       150.44 o                         
  -8   0   6       3090.39       3272.43       114.83 o                         
  -7   0   6       6946.37       6852.92       157.73 o                         
  -6   0   6        805.41        708.24        51.31 o                         
  -5   0   6       7262.07       6871.62       140.23 o                         
  -4   0   6      55205.96      53996.60       406.76 o                         
  -3   0   6         11.01         16.15        15.44 o                         
  -2   0   6      22642.38      21646.20       247.45 o                         
  -1   0   6          1.59         13.52        23.18 o                         
   0   0   6      17891.31      17129.40       159.19 o                         
   1   0   6       1176.73       1245.53        38.53 o                         
   2   0   6       8989.40       9047.61       186.18 o                         
   3   0   6      11788.43      11798.25       233.76 o                         
   4   0   6       2573.30       2453.86        60.10 o                         
   5   0   6       4504.62       4425.99       117.21 o                         
   6   0   6       3788.27       3874.82       245.26 o                         
   7   0   6       6410.47       6118.83       231.72 o                         
   8   0   6        249.70        301.83        78.99 o                         
   9   0   6       1945.70       1781.31       155.05 o                         
  10   0   6        294.63        188.69        67.61 o                         
  11   0   6       4297.03       4044.87       253.36 o                         
  12   0   6       1788.04       1684.04       171.44 o                         
  13   0   6         10.02         55.54        74.34 o                         
  14   0   6       2496.78       2395.67       220.08 o                         
 -16   1   6         32.57         34.51        44.59 o                         
 -15   1   6        334.27        318.39        67.36 o                         
 -14   1   6        629.49        564.30        74.43 o                         
 -13   1   6        307.59        299.48        62.44 o                         
 -12   1   6        482.69        453.48        51.19 o                         
 -11   1   6        278.13        352.68        46.76 o                         
 -10   1   6         92.04         62.10        30.23 o                         
  -9   1   6        212.91        301.55        39.05 o                         
  -8   1   6        539.05        586.16        37.36 o                         
  -7   1   6        159.34        219.49        28.87 o                         
  -6   1   6       1159.85       1125.95        58.56 o                         
  -5   1   6       2992.01       3156.00        56.99 o                         
  -4   1   6       2519.39       2552.05        46.09 o                         
  -3   1   6       8691.42       9125.47       137.94 o                         
  -2   1   6          3.12          9.51         9.15 o                         
  -1   1   6       1467.64       1418.45        40.01 o                         
   0   1   6        181.58        190.03        12.78 o                         
   1   1   6       1722.77       1684.32        34.85 o                         
   2   1   6        666.85        761.46        35.88 o                         
   3   1   6       1259.69       1211.05        36.43 o                         
   4   1   6        746.51        768.24        84.95 o                         
   5   1   6        215.68        213.94        20.40 o                         
   6   1   6       4253.06       4502.60       124.05 o                         
   7   1   6         63.77         95.84        42.17 o                         
   8   1   6       1540.61       1326.33       132.63 o                         
   9   1   6         52.80        109.87        74.51 o                         
  10   1   6         34.45         44.33        58.47 o                         
  11   1   6        437.12        457.57       103.14 o                         
  12   1   6        231.32        273.20        92.45 o                         
  13   1   6          6.94        119.01        71.92 o                         
  14   1   6         23.77         72.78        73.99 o                         
 -15   2   6         70.41        117.11        72.27 o                         
 -14   2   6       1216.26       1102.97       141.43 o                         
 -13   2   6       3159.84       3091.77       153.21 o                         
 -12   2   6       1482.73       1522.43       192.74 o                         
 -11   2   6        308.44        255.12        49.76 o                         
 -10   2   6        192.06        159.19        54.33 o                         
  -9   2   6       4851.64       4853.08       223.70 o                         
  -8   2   6         27.95         68.64        45.88 o                         
  -7   2   6       3485.53       3177.36       217.32 o                         
  -6   2   6       1016.61        991.66        45.39 o                         
  -5   2   6       6265.82       6189.10        92.02 o                         
  -4   2   6       2138.32       2132.51        47.89 o                         
  -3   2   6        870.34        820.79        28.94 o                         
  -2   2   6       7049.04       6984.55        81.30 o                         
  -1   2   6          3.68         22.55         6.38 o                         
   0   2   6      19883.31      19875.03       150.87 o                         
   1   2   6        757.44        792.66        30.52 o                         
   2   2   6      10971.73      11556.96       187.55 o                         
   3   2   6       1713.81       1790.71        66.32 o                         
   4   2   6       1521.61       1372.56        72.18 o                         
   5   2   6        458.64        321.43        43.41 o                         
   6   2   6        977.25        990.93        49.12 o                         
   7   2   6       2106.38       1980.30       104.33 o                         
   8   2   6        366.58        373.07        59.35 o                         
   9   2   6       3346.50       3588.33       215.77 o                         
  10   2   6        104.11        175.92        67.26 o                         
  11   2   6       2040.34       1760.62       172.30 o                         
  12   2   6       1261.73       1392.38       170.92 o                         
  13   2   6        322.69        357.88       103.48 o                         
  14   2   6        705.17        563.99       118.14 o                         
 -15   3   6       1584.92       1647.47       183.86 o                         
 -14   3   6        581.11        516.33        73.88 o                         
 -13   3   6       1022.01       1027.78        93.11 o                         
 -12   3   6       1113.67       1141.20       104.17 o                         
 -11   3   6        678.39        737.16       102.79 o                         
 -10   3   6       3945.53       4099.37       217.32 o                         
  -9   3   6          4.03         47.43        38.29 o                         
  -8   3   6       5374.53       5181.64       225.08 o                         
  -7   3   6        158.22        133.50        46.05 o                         
  -6   3   6       7102.93       6735.52       306.47 o                         
  -5   3   6       4745.30       4984.27       100.45 o                         
  -4   3   6       7280.27       6328.72       919.03 o                         
  -3   3   6      14005.81      14028.46       190.91 o                         
  -2   3   6       3187.53       3111.33       116.25 o                         
  -1   3   6      15956.66      16114.96       355.81 o                         
   0   3   6        375.03        483.96        63.82 o                         
   1   3   6      13036.87      13360.03       330.63 o                         
   2   3   6       1118.87       1054.38        27.59 o                         
   3   3   6       6986.71       6789.64       122.81 o                         
   4   3   6       5330.07       5113.96       152.73 o                         
   5   3   6       6559.06       6645.47       147.89 o                         
   6   3   6       9354.37       8895.59       313.82 o                         
   7   3   6        540.37        438.74       140.31 o                         
   8   3   6       3903.06       3648.48       150.96 o                         
   9   3   6        377.22        384.33        61.37 o                         
  10   3   6       3902.38       3833.20       171.49 o                         
  11   3   6        649.33        621.64        76.58 o                         
  12   3   6        984.27       1021.47       130.91 o                         
  13   3   6        679.59        773.61        88.60 o                         
 -14   4   6         52.47         22.84        87.44 o                         
 -13   4   6         14.11         25.01        44.33 o                         
 -12   4   6          1.74         35.53        39.67 o                         
 -11   4   6          1.67        -55.54        55.54 o                         
 -10   4   6        489.85        446.36        78.99 o                         
  -9   4   6        811.02        850.99       102.62 o                         
  -8   4   6         61.24          8.11        42.95 o                         
  -7   4   6        707.14        724.91        91.07 o                         
  -6   4   6        307.35        317.46        39.16 o                         
  -5   4   6        223.51        259.86        48.29 o                         
  -4   4   6       2346.99       2389.94        87.70 o                         
  -3   4   6        592.45        649.14        39.84 o                         
  -2   4   6         10.24         12.19         6.48 o                         
  -1   4   6        102.43        136.94        45.71 o                         
   0   4   6        145.99        138.50        45.36 o                         
   1   4   6         85.22         83.65        42.08 o                         
   2   4   6         14.96         44.15        36.74 o                         
   3   4   6          3.95          2.92        12.33 o                         
   4   4   6        806.89        804.07        43.42 o                         
   5   4   6         10.89         -8.78        26.13 o                         
   6   4   6         76.15         49.58        20.71 o                         
   7   4   6        315.81        378.41        83.65 o                         
   8   4   6        266.73        124.18        56.05 o                         
   9   4   6        358.20        264.36        51.69 o                         
  10   4   6        196.43        255.85        57.09 o                         
  11   4   6          9.14        -17.34        36.27 o                         
  12   4   6          3.92         12.53        40.86 o                         
 -13   5   6        625.38        697.66       110.90 o                         
 -12   5   6        760.19        741.29       111.76 o                         
 -11   5   6        385.44        385.31        77.27 o                         
 -10   5   6       4071.88       4024.17       227.84 o                         
  -9   5   6          0.09        -55.54        55.54 o                         
  -8   5   6       6063.10       6302.21       265.09 o                         
  -7   5   6         20.58         45.71        42.60 o                         
  -6   5   6       2279.20       2256.05        92.61 o                         
  -5   5   6       3033.93       3043.90       101.68 o                         
  -4   5   6       2795.25       2746.12        68.52 o                         
  -3   5   6       3117.82       3114.11        62.98 o                         
  -2   5   6       2368.00       2152.65        84.07 o                         
  -1   5   6      11420.36      11492.13       328.39 o                         
   0   5   6          0.61          1.55        38.12 o                         
   1   5   6       4542.25       4713.55       208.18 o                         
   2   5   6        915.42        917.39       100.38 o                         
   3   5   6       5927.95       5836.36       246.12 o                         
   4   5   6       2352.56       2477.34        93.73 o                         
   5   5   6       3627.16       3768.08       105.28 o                         
   6   5   6       2161.85       2364.79       169.37 o                         
   7   5   6        492.81        540.53        91.58 o                         
   8   5   6       3636.88       3765.46       232.32 o                         
   9   5   6        477.00        414.46        88.13 o                         
  10   5   6       3237.18       3178.76       164.88 o                         
  11   5   6        510.38        568.91       109.26 o                         
 -12   6   6        922.49       1015.63       102.75 o                         
 -11   6   6        705.30        579.00       100.55 o                         
 -10   6   6        530.37        483.96        91.07 o                         
  -9   6   6       4187.54       3778.05       220.42 o                         
  -8   6   6        156.00        150.40        54.33 o                         
  -7   6   6       1947.22       2205.52       101.89 o                         
  -6   6   6        771.42        798.14        64.76 o                         
  -5   6   6       2017.39       2138.84        87.64 o                         
  -4   6   6       1496.46       1508.46        67.62 o                         
  -3   6   6        444.82        372.13        59.68 o                         
  -2   6   6       2700.71       2509.82        56.31 o                         
  -1   6   6          0.97        -32.77        39.32 o                         
   0   6   6       5275.18       5022.11       228.70 o                         
   1   6   6        262.84        181.27        53.29 o                         
   2   6   6       8405.00       6622.49      1742.08 o                         
   3   6   6         91.69        146.02        34.37 o                         
   4   6   6       2685.46       2871.37       108.57 o                         
   5   6   6        654.82        704.38        97.79 o                         
   6   6   6        862.45        894.45       112.63 o                         
   7   6   6       1786.76       1620.74       153.85 o                         
   8   6   6          5.05        -73.13        73.13 o                         
   9   6   6       1054.36        973.10       126.08 o                         
  10   6   6          0.88         34.15        48.12 o                         
 -10   7   6        106.62        176.20        52.42 o                         
  -9   7   6          1.74         82.04        69.59 o                         
  -8   7   6        369.02        457.22        68.69 o                         
  -7   7   6         60.81        227.63        55.44 o                         
  -6   7   6         44.06         86.54       124.44 o                         
  -5   7   6        358.91        388.64        59.47 o                         
  -4   7   6          0.30         14.40        42.51 o                         
  -3   7   6       1207.01       1382.17        98.03 o                         
  -2   7   6        111.11        124.59        39.95 o                         
  -1   7   6          5.18         20.60        73.39 o                         
   0   7   6        470.24        446.81        72.70 o                         
   1   7   6         31.03         52.55        27.35 o                         
   2   7   6         60.51          2.60        33.03 o                         
   3   7   6         99.95         79.68        51.05 o                         
   4   7   6         56.29         83.13        52.60 o                         
   5   7   6         16.14         95.72        57.43 o                         
   6   7   6        320.76        368.23        74.16 o                         
   7   7   6          0.29         23.80        45.71 o                         
   8   7   6        316.50        416.70        84.17 o                         
  -8   8   6        102.14         87.21        63.73 o                         
  -7   8   6       2584.29       2481.88       149.71 o                         
  -6   8   6       1083.95       1118.70        95.50 o                         
  -5   8   6        903.33        881.84        91.07 o                         
  -4   8   6       1553.99       1622.66       109.26 o                         
  -3   8   6        690.42        637.60        69.85 o                         
  -2   8   6       2979.90       2991.24       144.25 o                         
  -1   8   6          2.36          3.77        32.01 o                         
   0   8   6       3476.48       3460.84       204.30 o                         
   1   8   6          2.91         43.60        30.01 o                         
   2   8   6       1463.70       1265.62       135.05 o                         
   3   8   6       1161.87       1119.19       122.28 o                         
   4   8   6       1484.36       1431.02       145.22 o                         
   5   8   6       2132.78       2279.94       187.48 o                         
   6   8   6         89.99        139.36        55.36 o                         
  -3   9   6        151.68        257.15        61.92 o                         
  -2   9   6        638.39        565.60        65.76 o                         
  -1   9   6        910.24        839.18        93.14 o                         
   0   9   6         45.26         58.99        35.53 o                         
   1   9   6       1135.23        852.37       114.52 o                         
 -15   1   7       1143.61       1017.59        96.60 o                         
 -14   1   7        542.80        538.01        74.26 o                         
 -13   1   7       5094.87       4974.91       189.43 o                         
 -12   1   7        414.35        315.41        43.53 o                         
 -11   1   7       4218.27       4308.46       130.25 o                         
 -10   1   7        179.90        191.21        34.44 o                         
  -9   1   7       4801.90       4749.94       106.02 o                         
  -8   1   7       2782.83       2694.58        79.49 o                         
  -7   1   7       7627.88       7197.36       193.67 o                         
  -6   1   7      11662.87      11644.33       232.68 o                         
  -5   1   7       9201.06       9462.59       114.72 o                         
  -4   1   7      23522.35      24053.08       257.06 o                         
  -3   1   7        354.33        493.79        24.40 o                         
  -2   1   7      12623.81      12305.77       125.60 o                         
  -1   1   7       9839.20      10399.32       111.90 o                         
   0   1   7       2401.53       2318.94        39.63 o                         
   1   1   7       5737.88       5615.66        87.82 o                         
   2   1   7       9098.21       9099.84       101.84 o                         
   3   1   7       8443.27       8284.83       114.40 o                         
   4   1   7         87.75        165.18        21.53 o                         
   5   1   7       3308.78       3309.11        91.95 o                         
   6   1   7        512.25        563.33        58.41 o                         
   7   1   7      10568.66      10765.88       310.88 o                         
   8   1   7       1025.66        999.84        81.24 o                         
   9   1   7       4231.52       4205.61       237.84 o                         
  10   1   7       2764.11       2621.78       197.14 o                         
  11   1   7       2299.34       2062.96       190.93 o                         
  12   1   7       1614.85       1441.71       161.61 o                         
  13   1   7         58.68         45.53        62.95 o                         
 -15   2   7        277.65        192.48        68.99 o                         
 -14   2   7        657.48        649.71       119.87 o                         
 -13   2   7        344.93        352.97        72.70 o                         
 -12   2   7       3363.54       3513.03       153.66 o                         
 -11   2   7       1318.98       1244.70        91.38 o                         
 -10   2   7       2125.55       2170.76       156.61 o                         
  -9   2   7        448.15        401.00        73.65 o                         
  -8   2   7       8252.81       8286.01       283.55 o                         
  -7   2   7        852.92        864.84        57.52 o                         
  -6   2   7       2121.90       2019.02        55.54 o                         
  -5   2   7        290.05        236.41        19.84 o                         
  -4   2   7       1538.36       1628.32        41.72 o                         
  -3   2   7      17280.51      16976.41       176.23 o                         
  -2   2   7        441.57        433.27        22.05 o                         
  -1   2   7      10470.56      10394.23       104.62 o                         
   0   2   7        624.15        646.96        24.40 o                         
   1   2   7       2421.94       2339.11        66.28 o                         
   2   2   7       7592.22       7548.67       149.71 o                         
   3   2   7       8058.74       8110.86       113.27 o                         
   4   2   7       8610.28       8676.49       142.11 o                         
   5   2   7        382.61        310.37        43.77 o                         
   6   2   7       5926.71       5855.35       110.96 o                         
   7   2   7         79.61         81.42        16.74 o                         
   8   2   7       3726.14       3790.14       152.63 o                         
   9   2   7       2666.02       2450.41       198.95 o                         
  10   2   7        396.56        446.78        64.45 o                         
  11   2   7       1842.21       1777.31       123.69 o                         
  12   2   7       1621.78       1713.50       125.74 o                         
  13   2   7       1355.21       1193.55       109.14 o                         
 -15   3   7        611.16        545.54       114.18 o                         
 -14   3   7          9.85         29.17        37.42 o                         
 -13   3   7        772.47        735.29        80.00 o                         
 -12   3   7         22.60        -19.14        42.60 o                         
 -11   3   7          2.29        -13.80        44.67 o                         
 -10   3   7        553.45        448.43        80.20 o                         
  -9   3   7        181.90        235.77        66.06 o                         
  -8   3   7         20.07         45.02        44.67 o                         
  -7   3   7         84.60         20.87        37.60 o                         
  -6   3   7       1008.48        950.14        47.12 o                         
  -5   3   7        282.67        254.06        25.16 o                         
  -4   3   7       3925.64       4018.51       103.02 o                         
  -3   3   7        684.26        783.05        39.38 o                         
  -2   3   7       1868.34       1860.89        65.80 o                         
  -1   3   7        600.04        778.72        78.99 o                         
   0   3   7          3.44         19.32        34.49 o                         
   1   3   7       3567.07       3747.00       176.10 o                         
   2   3   7         20.18         26.20         7.29 o                         
   3   3   7        540.02        496.46        27.87 o                         
   4   3   7        557.93        552.03        41.19 o                         
   5   3   7       1347.23       1252.79        65.14 o                         
   6   3   7          0.83          3.96         9.30 o                         
   7   3   7        114.92        144.87        45.65 o                         
   8   3   7         37.65        -10.59        36.50 o                         
   9   3   7        669.02        748.97        80.34 o                         
  10   3   7        306.71        357.90        59.88 o                         
  11   3   7         46.10         21.11        61.92 o                         
  12   3   7        264.86        440.56        89.26 o                         
  13   3   7        253.73        191.27        90.55 o                         
 -14   4   7       1592.99       1642.41       122.62 o                         
 -13   4   7        225.49        102.45        59.16 o                         
 -12   4   7       4154.12       4331.35       253.36 o                         
 -11   4   7        185.39        176.10        62.78 o                         
 -10   4   7       4090.08       4378.26       233.88 o                         
  -9   4   7       1296.77       1304.94       125.73 o                         
  -8   4   7       2368.42       2359.79       162.99 o                         
  -7   4   7       4324.33       4432.93       213.52 o                         
  -6   4   7        459.47        479.57        43.58 o                         
  -5   4   7       5624.50       5208.38       198.17 o                         
  -4   4   7        413.88        388.14        32.96 o                         
  -3   4   7       7433.47       7482.79       128.14 o                         
  -2   4   7         23.48         39.84        34.84 o                         
  -1   4   7       9180.32       9407.09       288.55 o                         
   0   4   7       4068.04       4568.50       196.28 o                         
   1   4   7       3857.44       4121.79       192.14 o                         
   2   4   7       6433.76       6816.01       252.85 o                         
   3   4   7        627.73        587.99        56.84 o                         
   4   4   7       8243.30       8062.18       145.68 o                         
   5   4   7          0.26         26.52        17.32 o                         
   6   4   7       6366.57       6629.91       286.65 o                         
   7   4   7         23.03         59.16        54.50 o                         
   8   4   7       2277.39       2348.38       127.36 o                         
   9   4   7       2376.73       2433.99       186.53 o                         
  10   4   7       1702.16       1724.91       198.43 o                         
  11   4   7        902.45        950.78        99.02 o                         
  12   4   7        187.59        170.50        49.20 o                         
 -13   5   7        682.33        669.03       109.35 o                         
 -12   5   7         60.98        -46.40        58.47 o                         
 -11   5   7        424.37        435.50        87.79 o                         
 -10   5   7        156.27        215.08        69.33 o                         
  -9   5   7       2933.82       2902.57       189.72 o                         
  -8   5   7       1394.13       1343.75       127.98 o                         
  -7   5   7         78.42         98.48        42.08 o                         
  -6   5   7       1724.74       1756.29       120.90 o                         
  -5   5   7         42.97         51.80        21.18 o                         
  -4   5   7       1432.58       1510.00        47.79 o                         
  -3   5   7         29.62         32.74         7.87 o                         
  -2   5   7       2073.72       2165.59       144.71 o                         
  -1   5   7         10.83         66.92        45.71 o                         
   0   5   7         99.92         36.74        41.22 o                         
   1   5   7        234.49        218.52        58.64 o                         
   2   5   7        250.41        222.49        61.40 o                         
   3   5   7       1099.04       1055.37       111.07 o                         
   4   5   7        600.39        651.09        96.59 o                         
   5   5   7       1767.39       1912.74       155.92 o                         
   6   5   7          0.01         28.80        55.54 o                         
   7   5   7       1008.54       1056.06       123.15 o                         
   8   5   7        388.00        336.32        70.71 o                         
   9   5   7        191.07        197.83        71.58 o                         
  10   5   7          1.00        -39.72        39.72 o                         
  11   5   7        189.16        142.27        48.68 o                         
 -12   6   7        650.21        723.36       112.28 o                         
 -11   6   7          2.52        -11.73        41.22 o                         
 -10   6   7       2494.08       2545.38       189.55 o                         
  -9   6   7        849.01        558.13        93.65 o                         
  -8   6   7        428.65        367.89        77.27 o                         
  -7   6   7        525.07        660.40        93.65 o                         
  -6   6   7        242.95        321.40        47.34 o                         
  -5   6   7       1560.21       1640.04        75.25 o                         
  -4   6   7         56.25         70.54        18.93 o                         
  -3   6   7       2412.62       2475.87       162.64 o                         
  -2   6   7         87.35         42.60        45.02 o                         
  -1   6   7       3771.81       3757.70       199.21 o                         
   0   6   7        707.82        767.68        97.10 o                         
   1   6   7        282.73        287.69        66.40 o                         
   2   6   7       3444.80       3563.66       204.38 o                         
   3   6   7        536.25        518.07        54.04 o                         
   4   6   7        813.58        904.63       111.07 o                         
   5   6   7         33.68         23.46        47.78 o                         
   6   6   7       1996.43       2117.81       173.34 o                         
   7   6   7         18.80         27.94        53.29 o                         
   8   6   7        284.69        370.47        85.89 o                         
   9   6   7        149.41        167.64        66.75 o                         
  10   6   7        390.58        335.46        90.03 o                         
 -10   7   7         61.05         82.12        49.93 o                         
  -9   7   7       2352.27       1635.06       155.92 o                         
  -8   7   7       2873.38       2548.31       187.48 o                         
  -7   7   7        943.90        938.09       112.97 o                         
  -6   7   7       3034.53       2879.29       189.72 o                         
  -5   7   7        281.35        237.32        63.99 o                         
  -4   7   7       3231.49       3012.26       191.62 o                         
  -3   7   7          0.19         49.50        41.22 o                         
  -2   7   7       3032.26       3002.26       184.55 o                         
  -1   7   7         76.52         68.85        67.09 o                         
   0   7   7       3899.88       3963.48       155.13 o                         
   1   7   7       1677.08       1395.50       420.58 o                         
   2   7   7        496.59        488.00        54.67 o                         
   3   7   7       3269.14       3172.66       206.80 o                         
   4   7   7         94.64        108.83        48.98 o                         
   5   7   7       2923.84       2764.25       203.69 o                         
   6   7   7        290.66        404.11        87.44 o                         
   7   7   7       2414.31       2614.02       205.07 o                         
   8   7   7         96.26        171.44        67.09 o                         
  -7   8   7        220.26        121.61       104.78 o                         
  -6   8   7         72.91        141.79        46.16 o                         
  -5   8   7        170.92        147.67        50.97 o                         
  -4   8   7         63.42         66.54        30.61 o                         
  -3   8   7         50.39         87.97        69.25 o                         
  -2   8   7          5.34         42.00        33.37 o                         
  -1   8   7         16.40         82.97        45.10 o                         
   0   8   7          2.24         -9.83        45.10 o                         
   1   8   7         44.48        137.81        58.30 o                         
   2   8   7          2.92        -54.33        54.33 o                         
   3   8   7         22.99        -48.29        49.33 o                         
   4   8   7        101.32         97.97        45.88 o                         
   5   8   7         40.57        105.90        61.23 o                         
 -15   0   8       1965.55       1913.26       181.27 o                         
 -14   0   8         54.78        168.16        71.40 o                         
 -13   0   8       2198.74       2222.68       179.37 o                         
 -12   0   8        447.33        504.83        64.68 o                         
 -11   0   8       7884.22       8174.98       218.87 o                         
 -10   0   8       2302.42       2103.53       133.50 o                         
  -9   0   8        230.24        217.65        40.07 o                         
  -8   0   8       3577.74       3573.60       119.07 o                         
  -7   0   8        113.87        103.73        26.03 o                         
  -6   0   8      19107.04      18868.65       260.49 o                         
  -5   0   8        711.93        647.03        40.06 o                         
  -4   0   8      11002.80      10779.71       132.63 o                         
  -3   0   8       5775.60       5884.06       126.66 o                         
  -2   0   8       3408.72       3184.48        89.72 o                         
  -1   0   8      17460.11      16638.90       324.17 o                         
   0   0   8       1272.36       1286.84        39.95 o                         
   1   0   8       9471.30       9470.78       182.11 o                         
   2   0   8        781.46        793.89        38.54 o                         
   3   0   8      13005.31      12936.54       253.19 o                         
   4   0   8        345.65        285.12        29.53 o                         
   5   0   8       5294.78       5297.56       115.33 o                         
   6   0   8       4662.24       4656.13       173.22 o                         
   7   0   8       3776.93       3791.15       107.71 o                         
   8   0   8         93.59        190.05        86.32 o                         
   9   0   8        147.02         75.89        52.60 o                         
  10   0   8       2502.09       2479.83       186.96 o                         
  11   0   8         24.04        -76.23        76.23 o                         
  12   0   8        743.67        676.27       114.52 o                         
  13   0   8        561.87        546.40       113.66 o                         
 -15   1   8          2.95        -41.80        48.02 o                         
 -14   1   8        652.52        479.16        86.84 o                         
 -13   1   8          4.57         31.56        30.81 o                         
 -12   1   8        608.28        617.80        55.61 o                         
 -11   1   8        758.11        748.30        58.04 o                         
 -10   1   8         97.58         92.67        26.18 o                         
  -9   1   8        162.28        174.58        27.31 o                         
  -8   1   8         34.46         26.00        21.65 o                         
  -7   1   8        893.77        925.64        48.41 o                         
  -6   1   8        239.03        262.72        25.86 o                         
  -5   1   8       1112.13       1057.64        46.36 o                         
  -4   1   8         76.67        110.84        18.03 o                         
  -3   1   8       3532.46       3588.04        68.27 o                         
  -2   1   8        501.87        466.70        24.35 o                         
  -1   1   8       1039.65       1068.75        36.33 o                         
   0   1   8        464.46        445.91        19.26 o                         
   1   1   8       2049.99       2151.19        41.12 o                         
   2   1   8        804.35        861.51        34.56 o                         
   3   1   8       1249.38       1254.52        44.66 o                         
   4   1   8       1191.10       1175.51        53.96 o                         
   5   1   8        665.94        796.83        49.45 o                         
   6   1   8        685.51        664.70        38.12 o                         
   7   1   8        329.97        335.89        42.30 o                         
   8   1   8        767.72        709.17        72.78 o                         
   9   1   8        545.13        540.44        66.28 o                         
  10   1   8          0.09          5.24        52.60 o                         
  11   1   8         23.24         74.18        44.12 o                         
  12   1   8         25.63        -13.66        42.43 o                         
  13   1   8        232.83        394.22        71.19 o                         
 -15   2   8        696.03       1109.87       148.50 o                         
 -14   2   8         45.73          8.23        51.40 o                         
 -13   2   8        989.38       1058.28        94.65 o                         
 -12   2   8        103.69         57.17        33.04 o                         
 -11   2   8       3155.33       3262.12       144.07 o                         
 -10   2   8       1002.98        972.58       109.35 o                         
  -9   2   8        932.89        956.71       105.55 o                         
  -8   2   8       4169.66       3962.01       126.57 o                         
  -7   2   8        124.54         92.89        21.55 o                         
  -6   2   8       6193.48       5989.48        97.59 o                         
  -5   2   8          9.73         20.02        11.60 o                         
  -4   2   8       3324.71       3319.12        66.89 o                         
  -3   2   8       3105.85       3210.41        52.61 o                         
  -2   2   8       2818.57       2621.33       144.25 o                         
  -1   2   8        836.52        801.77        30.69 o                         
   0   2   8         17.16          9.69         9.02 o                         
   1   2   8      25680.79      25494.53       294.16 o                         
   2   2   8       5002.19       4909.33       110.54 o                         
   3   2   8       3276.19       3250.04        80.07 o                         
   4   2   8        660.73        586.58        39.77 o                         
   5   2   8       1658.97       1612.36        67.39 o                         
   6   2   8       2057.72       2139.35        69.30 o                         
   7   2   8        852.96        897.67        79.13 o                         
   8   2   8       1313.60       1386.32       135.05 o                         
   9   2   8        769.83        877.96       101.07 o                         
  10   2   8       1170.36       1218.23        99.76 o                         
  11   2   8         18.68         30.59        44.05 o                         
  12   2   8        797.41        804.29        90.00 o                         
  13   2   8        454.54        499.21       133.24 o                         
 -15   3   8        175.36        225.08        81.75 o                         
 -14   3   8       1884.85       2013.06       130.51 o                         
 -13   3   8         62.30          5.75        67.78 o                         
 -12   3   8       2640.61       2605.40       193.17 o                         
 -11   3   8       3225.98       3284.25       208.18 o                         
 -10   3   8        536.85        573.13        92.96 o                         
  -9   3   8       2025.68       2220.43       160.23 o                         
  -8   3   8        548.33        653.50        89.00 o                         
  -7   3   8       5269.91       5395.67       500.78 o                         
  -6   3   8         42.09         37.88        16.37 o                         
  -5   3   8       4798.58       4696.30        95.99 o                         
  -4   3   8        921.31        911.49        60.88 o                         
  -3   3   8      12868.59      12918.53       544.85 o                         
  -2   3   8       3112.41       3025.82        54.82 o                         
  -1   3   8       6364.51       6146.74       122.55 o                         
   0   3   8       8023.44       7846.20       260.44 o                         
   1   3   8         46.09         38.42         8.45 o                         
   2   3   8       5528.32       5517.16       204.64 o                         
   3   3   8        544.55        591.96        39.10 o                         
   4   3   8      10239.69      10341.41       144.01 o                         
   5   3   8       1378.59       1424.97        50.26 o                         
   6   3   8       4236.37       4192.91       152.21 o                         
   7   3   8       1041.77       1048.85        84.64 o                         
   8   3   8       1651.27       1551.01       103.85 o                         
   9   3   8       4380.79       4319.11       177.15 o                         
  10   3   8         52.98         67.39        41.41 o                         
  11   3   8       2483.41       2146.87       139.27 o                         
  12   3   8         14.17         46.67        43.99 o                         
 -14   4   8          9.04        -20.44        63.73 o                         
 -13   4   8         78.18         22.42        47.78 o                         
 -12   4   8         30.68         -4.31        42.43 o                         
 -11   4   8         40.19         87.10        56.23 o                         
 -10   4   8         45.44         11.38        39.32 o                         
  -9   4   8         82.43         72.61        46.05 o                         
  -8   4   8         37.76         59.16        58.30 o                         
  -7   4   8        151.74        185.58        60.88 o                         
  -6   4   8        260.36        252.84        33.66 o                         
  -5   4   8         66.87         65.01        30.36 o                         
  -4   4   8         46.30         40.17        60.37 o                         
  -3   4   8        601.78        551.82        69.59 o                         
  -2   4   8        606.43        613.49        81.58 o                         
  -1   4   8        868.98        911.53        95.03 o                         
   0   4   8         49.44         28.29        43.81 o                         
   1   4   8          0.88        -10.18        44.15 o                         
   2   4   8        144.84        131.43        53.47 o                         
   3   4   8         12.40         18.01         5.93 o                         
   4   4   8          4.48          7.06         9.34 o                         
   5   4   8        842.92        916.13        84.34 o                         
   6   4   8        177.17         95.72        60.71 o                         
   7   4   8          2.33         10.54        40.45 o                         
   8   4   8         53.73         23.98        39.11 o                         
   9   4   8          8.96         35.68        33.31 o                         
  10   4   8         32.26         -9.48        41.63 o                         
  11   4   8        114.30        188.26        54.73 o                         
 -13   5   8        179.27        201.28        67.78 o                         
 -12   5   8       1137.99       1315.29       147.81 o                         
 -11   5   8       1555.86       1401.18       147.47 o                         
 -10   5   8       1934.24       2017.43       167.47 o                         
  -9   5   8       1727.18       1833.92       156.26 o                         
  -8   5   8        279.53        232.67        64.16 o                         
  -7   5   8       4502.42       4547.11       230.08 o                         
  -6   5   8        240.47        193.52        57.95 o                         
  -5   5   8       1716.92       1694.56       134.70 o                         
  -4   5   8        823.81        813.11        43.74 o                         
  -3   5   8       5852.02       5421.82       103.93 o                         
  -2   5   8       2821.23       2741.31       168.16 o                         
  -1   5   8       4008.47       4109.37       206.62 o                         
   0   5   8       4630.66       5123.18       229.74 o                         
   1   5   8        565.63        607.80        81.41 o                         
   2   5   8       5788.37       6008.83       262.51 o                         
   3   5   8         10.41         39.84        46.74 o                         
   4   5   8       2517.31       2513.12       179.55 o                         
   5   5   8        937.51        964.13       116.59 o                         
   6   5   8       3983.60       4056.08       233.36 o                         
   7   5   8        550.35        655.06        99.52 o                         
   8   5   8        184.66        255.26        69.51 o                         
   9   5   8       2866.26       2814.84       250.09 o                         
  10   5   8        356.97        287.15        60.92 o                         
 -11   6   8       1144.28       1146.26       136.77 o                         
 -10   6   8       1180.24       1203.35       140.57 o                         
  -9   6   8       1290.46       1297.87       135.22 o                         
  -8   6   8       2711.09       2712.68       191.27 o                         
  -7   6   8        761.35        901.18       112.97 o                         
  -6   6   8       2690.16       2571.76       178.68 o                         
  -5   6   8        151.78        129.36        45.88 o                         
  -4   6   8       2548.77       2569.52       170.58 o                         
  -3   6   8       1953.05       1901.87       146.60 o                         
  -2   6   8       1888.46       1816.15       144.53 o                         
  -1   6   8       2622.68       2793.39       174.72 o                         
   0   6   8       1831.97       2005.88       153.67 o                         
   1   6   8       8785.49       8675.63       325.63 o                         
   2   6   8        198.96        173.85        57.95 o                         
   3   6   8       3820.60       3784.09       223.35 o                         
   4   6   8          0.39        -30.70        45.71 o                         
   5   6   8       1794.25       1946.03       169.54 o                         
   6   6   8        554.90        611.42       102.45 o                         
   7   6   8        716.27       1005.87       132.63 o                         
   8   6   8       1045.50       1138.33       143.67 o                         
   9   6   8        336.36        146.78        65.20 o                         
 -10   7   8          0.64        -29.32        36.05 o                         
  -9   7   8        406.28        345.47        74.68 o                         
  -8   7   8         30.84        -33.46        40.70 o                         
  -7   7   8          1.63        -36.39        49.33 o                         
  -6   7   8         16.05        101.41        56.57 o                         
  -5   7   8        137.69        162.64        53.12 o                         
  -4   7   8          2.55         13.97        38.81 o                         
  -3   7   8        400.71        387.03        76.58 o                         
  -2   7   8        174.72        160.23        53.64 o                         
  -1   7   8         10.59        -15.70        32.25 o                         
   0   7   8         12.98         50.19        50.19 o                         
   1   7   8        578.18        574.75        66.03 o                         
   2   7   8        414.47        485.34        84.68 o                         
   3   7   8        112.51        194.72        62.09 o                         
   4   7   8        120.94        127.46        60.71 o                         
   5   7   8          7.25        -17.94        51.22 o                         
   6   7   8        131.27        266.65        81.24 o                         
   7   7   8        133.07        124.87        55.19 o                         
  -7   8   8          0.20        104.93        64.94 o                         
  -6   8   8       2385.14       2212.70       220.42 o                         
  -5   8   8         26.20         19.85        31.60 o                         
  -4   8   8       1912.29       2014.98       125.78 o                         
  -3   8   8       1312.88       1222.76        99.57 o                         
  -2   8   8       1313.81       1223.90        98.57 o                         
  -1   8   8        758.95        790.71       147.21 o                         
   0   8   8       1081.67       1023.83        87.64 o                         
   1   8   8       2623.29       2543.48       194.55 o                         
   2   8   8         94.14         72.44        50.88 o                         
   3   8   8       2583.66       2401.36       193.86 o                         
   4   8   8        279.04        245.09        70.37 o                         
 -15   1   9        715.28        778.64        85.45 o                         
 -14   1   9        206.54        259.29        43.35 o                         
 -13   1   9       1311.27       1219.23        98.46 o                         
 -12   1   9       2138.20       2320.99       100.74 o                         
 -11   1   9       4266.52       4061.92       108.23 o                         
 -10   1   9       6718.94       6659.59       132.21 o                         
  -9   1   9        157.31        200.18        28.44 o                         
  -8   1   9       7573.48       7715.33       285.04 o                         
  -7   1   9       1297.35       1391.25        57.30 o                         
  -6   1   9      13735.74      13898.47       238.70 o                         
  -5   1   9        777.31        733.36        39.85 o                         
  -4   1   9       4980.85       4824.05        97.95 o                         
  -3   1   9       3674.63       3340.53        77.62 o                         
  -2   1   9       6567.34       6823.86       143.60 o                         
  -1   1   9      20153.32      19201.00       204.27 o                         
   0   1   9         14.82         11.21        16.59 o                         
   1   1   9      22098.70      22253.39       172.98 o                         
   2   1   9       1903.36       1913.50        52.27 o                         
   3   1   9       1754.76       1655.36        52.34 o                         
   4   1   9       1895.93       1934.69        70.91 o                         
   5   1   9       1643.15       1623.65        70.46 o                         
   6   1   9      10552.97      10465.50       153.07 o                         
   7   1   9         15.76          6.00        19.61 o                         
   8   1   9       3567.80       3667.92       121.37 o                         
   9   1   9         48.52         21.69        29.50 o                         
  10   1   9       4710.58       4492.56       184.03 o                         
  11   1   9        212.25        241.65        58.48 o                         
  12   1   9       1256.45       1289.15       110.36 o                         
 -15   2   9         61.83          2.14        57.26 o                         
 -14   2   9        863.56       1034.63        95.43 o                         
 -13   2   9       1949.74       1917.92       120.87 o                         
 -12   2   9        325.90        368.92        56.46 o                         
 -11   2   9       4339.83       4334.69       166.65 o                         
 -10   2   9        159.75        150.91        56.57 o                         
  -9   2   9       5953.81       5883.10       253.54 o                         
  -8   2   9          0.18         41.14        28.72 o                         
  -7   2   9       1964.98       2034.11        91.99 o                         
  -6   2   9         46.92         26.57        23.34 o                         
  -5   2   9       3490.07       3492.77        70.80 o                         
  -4   2   9       3497.43       3411.60        73.29 o                         
  -3   2   9       2318.65       2312.95        61.16 o                         
  -2   2   9       8756.29       8671.83       120.14 o                         
  -1   2   9         27.69         25.14        12.25 o                         
   0   2   9       3981.62       3920.21        61.76 o                         
   1   2   9        367.90        335.81        23.23 o                         
   2   2   9       8720.05       8622.79       130.50 o                         
   3   2   9        316.65        299.92        28.58 o                         
   4   2   9       2336.55       2394.72        76.45 o                         
   5   2   9       2429.03       2504.37        84.71 o                         
   6   2   9       1468.71       1331.70        66.51 o                         
   7   2   9       4399.93       4424.90       125.54 o                         
   8   2   9          0.52         12.28        27.56 o                         
   9   2   9       3039.58       2810.91       144.38 o                         
  10   2   9        191.88        238.43        59.15 o                         
  11   2   9       1578.44       1547.21       116.46 o                         
  12   2   9        698.19        756.43        89.25 o                         
 -14   3   9          6.05         37.05        47.69 o                         
 -13   3   9         94.43         92.34        53.04 o                         
 -12   3   9        182.65        148.85        58.47 o                         
 -11   3   9        785.39        657.13        96.76 o                         
 -10   3   9         34.03         22.08        45.02 o                         
  -9   3   9         10.34        -36.22        40.19 o                         
  -8   3   9        880.15       1013.98       108.14 o                         
  -7   3   9       1631.41       1558.91        79.01 o                         
  -6   3   9         19.58         45.09        17.21 o                         
  -5   3   9        336.09        334.17        29.94 o                         
  -4   3   9        102.99         82.70        15.61 o                         
  -3   3   9          4.86         22.34        16.28 o                         
  -2   3   9       2278.44       2419.05        51.78 o                         
  -1   3   9        214.39        237.46        14.86 o                         
   0   3   9        327.44        289.33        44.67 o                         
   1   3   9       3258.02       3060.71       103.74 o                         
   2   3   9          5.95         26.75        42.26 o                         
   3   3   9        361.20        376.22        34.61 o                         
   4   3   9        808.18        770.86        44.14 o                         
   5   3   9          0.36         10.56        16.33 o                         
   6   3   9        305.71        378.43        39.70 o                         
   7   3   9        443.53        530.05        48.51 o                         
   8   3   9         40.40         -7.62        36.71 o                         
   9   3   9         94.81         35.53        36.16 o                         
  10   3   9         18.17         90.58        49.50 o                         
  11   3   9         30.55        111.03        83.22 o                         
  12   3   9        356.98        407.64        72.15 o                         
 -14   4   9       1663.73       1986.21       157.90 o                         
 -13   4   9       1753.47       1831.85       175.75 o                         
 -12   4   9        199.36        243.88        73.47 o                         
 -11   4   9       2649.54       2723.54       200.59 o                         
 -10   4   9        395.87        403.07        82.27 o                         
  -9   4   9       2469.36       2625.23       183.17 o                         
  -8   4   9       1325.29       1248.37       123.49 o                         
  -7   4   9       8354.56       8548.34       314.25 o                         
  -6   4   9        252.81        230.12        27.32 o                         
  -5   4   9       2137.02       2160.15        81.97 o                         
  -4   4   9       4673.21       4701.69       112.76 o                         
  -3   4   9       2179.99       2265.74       232.15 o                         
  -2   4   9       4428.15       4615.07       213.35 o                         
  -1   4   9         25.76          0.52        39.50 o                         
   0   4   9       2730.00       2696.64       166.44 o                         
   1   4   9          8.02        -54.50        61.40 o                         
   2   4   9       5971.10       6406.04       265.44 o                         
   3   4   9       2677.31       2559.57       142.19 o                         
   4   4   9       2133.24       2255.41       201.54 o                         
   5   4   9       3835.25       3849.76       114.99 o                         
   6   4   9       2091.21       1999.96       128.25 o                         
   7   4   9       2036.26       2126.17       149.54 o                         
   8   4   9         37.70         62.34        36.73 o                         
   9   4   9       2049.95       2105.46       129.26 o                         
  10   4   9        156.27        136.15        40.34 o                         
  11   4   9       1621.84       1543.88       124.01 o                         
 -13   5   9         48.62        -54.16        55.19 o                         
 -12   5   9        282.53        172.47        61.92 o                         
 -11   5   9          1.92         70.37        56.40 o                         
 -10   5   9        852.74        853.92       112.63 o                         
  -9   5   9         28.37        -53.64        53.64 o                         
  -8   5   9        974.97       1055.20       118.49 o                         
  -7   5   9        238.56        182.82        53.81 o                         
  -6   5   9       1641.40       1590.56       136.43 o                         
  -5   5   9       2194.21       2101.77       153.50 o                         
  -4   5   9        695.28        744.74        96.41 o                         
  -3   5   9       2484.00       2634.72       167.30 o                         
  -2   5   9        782.19        770.79       100.38 o                         
  -1   5   9         72.15        115.56        59.85 o                         
   0   5   9        105.89         80.89        55.36 o                         
   1   5   9        544.38        572.44        85.72 o                         
   2   5   9        959.52       1079.17       119.70 o                         
   3   5   9         18.60         95.55        55.88 o                         
   4   5   9        641.37        778.89       104.35 o                         
   5   5   9        850.21        894.97       112.97 o                         
   6   5   9       1187.68       1313.05       142.81 o                         
   7   5   9         85.92         15.87        46.74 o                         
   8   5   9        359.02        365.69        59.14 o                         
   9   5   9          0.00        -26.66        41.95 o                         
  10   5   9        678.42        627.57        79.33 o                         
 -11   6   9        594.03        636.77       110.73 o                         
 -10   6   9         10.44         51.40        51.57 o                         
  -9   6   9       1194.22       1188.52       134.01 o                         
  -8   6   9         31.15         43.81        53.64 o                         
  -7   6   9       1512.94       1457.75       139.01 o                         
  -6   6   9        220.06        206.62        67.26 o                         
  -5   6   9        657.19        604.35        92.62 o                         
  -4   6   9       1754.87       1663.34       141.26 o                         
  -3   6   9        501.86        391.86        77.61 o                         
  -2   6   9       2934.58       3010.54       190.58 o                         
  -1   6   9        174.77        158.50        62.44 o                         
   0   6   9        614.38        601.94        91.24 o                         
   1   6   9        113.94         51.74        43.12 o                         
   2   6   9       2296.98       2220.61       171.27 o                         
   3   6   9        715.11        652.99       100.55 o                         
   4   6   9        714.03        681.79       102.45 o                         
   5   6   9       1065.49       1089.52       134.36 o                         
   6   6   9        431.87        373.75        80.89 o                         
   7   6   9        252.41        298.90        79.86 o                         
   8   6   9          0.00         35.87        45.53 o                         
  -9   7   9          7.67        -33.63        36.91 o                         
  -8   7   9       2148.50       2207.15       181.96 o                         
  -7   7   9        405.38        352.71        77.79 o                         
  -6   7   9       3701.00       3426.55       218.70 o                         
  -5   7   9       2311.02       2062.62       167.99 o                         
  -4   7   9        934.06        795.62       112.45 o                         
  -3   7   9       2340.15       2328.40       176.10 o                         
  -2   7   9        519.02        417.22        80.37 o                         
  -1   7   9       2187.90       2213.71       170.75 o                         
   0   7   9          4.68         52.09        47.26 o                         
   1   7   9       2981.42       3099.54       206.97 o                         
   2   7   9        975.89        886.52       116.94 o                         
   3   7   9       1621.39       1727.50       163.33 o                         
   4   7   9       1228.42       1176.62       137.81 o                         
   5   7   9        494.92        557.78       100.72 o                         
   6   7   9       2180.64       2364.10       205.07 o                         
  -6   8   9        252.79        262.33        72.78 o                         
  -5   8   9         48.04         58.47        47.09 o                         
  -4   8   9        105.79        116.08        51.91 o                         
  -3   8   9          2.90         40.01        45.02 o                         
  -2   8   9          5.19         22.76        63.90 o                         
  -1   8   9         61.10        123.26        39.89 o                         
   0   8   9          2.60         46.95        28.09 o                         
   1   8   9         50.47         71.23        45.88 o                         
   2   8   9         73.55         50.19        43.98 o                         
   3   8   9        188.05        137.46        60.19 o                         
 -15   0  10        611.80        519.15        99.17 o                         
 -14   0  10        907.82        882.72       116.59 o                         
 -13   0  10        392.24        416.11        60.18 o                         
 -12   0  10       4098.11       4096.90       159.98 o                         
 -11   0  10        211.33        186.70        55.54 o                         
 -10   0  10       6214.88       6216.08       181.11 o                         
  -9   0  10        976.88       1005.64        70.16 o                         
  -8   0  10       2961.75       3186.42       110.56 o                         
  -7   0  10      10258.83      10503.73       193.74 o                         
  -6   0  10       1120.02       1134.00       110.81 o                         
  -5   0  10       5352.80       5291.77       108.96 o                         
  -4   0  10       1371.30       1371.05        44.62 o                         
  -3   0  10      10506.63      10143.04       263.20 o                         
  -2   0  10        423.18        578.52        53.04 o                         
  -1   0  10      20443.88      20513.27       198.83 o                         
   0   0  10      12415.95      12551.21       153.57 o                         
   1   0  10       5246.72       5253.56       118.18 o                         
   2   0  10       9176.52       9041.81       173.11 o                         
   3   0  10       2451.52       2543.19       160.92 o                         
   4   0  10      12771.74      13046.64       340.64 o                         
   5   0  10       1049.04       1032.78       100.38 o                         
   6   0  10       4597.23       4625.24       212.83 o                         
   7   0  10         11.31        117.28        48.64 o                         
   8   0  10       2570.70       2460.69       169.71 o                         
   9   0  10       1290.20       1422.74       138.15 o                         
  10   0  10        953.35        816.32       116.08 o                         
  11   0  10       1438.66       1293.90       144.19 o                         
  12   0  10         31.15         82.96        56.40 o                         
 -15   1  10        312.35        204.73        72.09 o                         
 -14   1  10        151.90         92.50        30.13 o                         
 -13   1  10        632.79        604.27        56.91 o                         
 -12   1  10        350.10        263.89        40.45 o                         
 -11   1  10         41.60         30.05        27.21 o                         
 -10   1  10        863.40        817.77        47.64 o                         
  -9   1  10        565.20        527.80        42.07 o                         
  -8   1  10        931.77        923.10        44.34 o                         
  -7   1  10         44.39         50.40        38.20 o                         
  -6   1  10       1305.27       1374.31        85.46 o                         
  -5   1  10       1152.97       1141.69        65.29 o                         
  -4   1  10        698.98        728.99        40.30 o                         
  -3   1  10        119.64        171.35        21.08 o                         
  -2   1  10       1200.28       1164.80        47.16 o                         
  -1   1  10         73.21        108.05        18.61 o                         
   0   1  10        580.39        621.09        43.67 o                         
   1   1  10        288.21        297.90        23.40 o                         
   2   1  10        346.40        331.60        24.43 o                         
   3   1  10        636.58        658.48        43.96 o                         
   4   1  10          1.58        -21.39        23.62 o                         
   5   1  10        297.88        311.65        35.86 o                         
   6   1  10        316.45        317.60        38.57 o                         
   7   1  10       1524.54       1447.17        75.44 o                         
   8   1  10         39.53         59.23        35.91 o                         
   9   1  10         99.08        112.95        31.18 o                         
  10   1  10          2.19         35.44        31.85 o                         
  11   1  10         11.96         26.42        38.91 o                         
  12   1  10        722.66        711.74        67.14 o                         
 -15   2  10        192.43         77.44        52.60 o                         
 -14   2  10        790.56        787.32        83.11 o                         
 -13   2  10        143.77        135.44        43.16 o                         
 -12   2  10       2743.25       2590.58       133.61 o                         
 -11   2  10        405.24        341.72        51.95 o                         
 -10   2  10       2282.05       2310.12       168.85 o                         
  -9   2  10       1092.29       1054.92        75.37 o                         
  -8   2  10       5409.44       5371.31       161.47 o                         
  -7   2  10       5025.44       5053.08       148.73 o                         
  -6   2  10        702.51        654.09        53.13 o                         
  -5   2  10       2911.39       2738.34        77.65 o                         
  -4   2  10         25.28         39.63        18.08 o                         
  -3   2  10       4807.98       4777.28        93.94 o                         
  -2   2  10         17.15         52.93        15.16 o                         
  -1   2  10      11569.07      11045.10       302.76 o                         
   0   2  10       4645.10       4844.91        72.46 o                         
   1   2  10       6645.90       6662.74       109.12 o                         
   2   2  10       3416.78       3407.29        85.26 o                         
   3   2  10       2416.00       2612.78        76.80 o                         
   4   2  10       3895.78       3890.15       100.99 o                         
   5   2  10        216.75        235.95        33.51 o                         
   6   2  10       4068.65       4152.54       118.27 o                         
   7   2  10        337.05        334.40        40.93 o                         
   8   2  10       2731.54       2713.12       106.42 o                         
   9   2  10        402.25        384.54        46.54 o                         
  10   2  10        319.64        224.47        39.93 o                         
  11   2  10       1398.07       1324.89        86.31 o                         
  12   2  10        216.66        252.09        46.39 o                         
 -14   3  10        616.23        551.47        72.70 o                         
 -13   3  10       1936.32       2067.75       130.86 o                         
 -12   3  10          3.40        -56.40        56.40 o                         
 -11   3  10       4174.18       4228.72       243.36 o                         
 -10   3  10        251.39        331.67        72.61 o                         
  -9   3  10       1932.77       1947.75       154.54 o                         
  -8   3  10       5102.63       4862.57       237.15 o                         
  -7   3  10       2819.02       2759.44       100.60 o                         
  -6   3  10       2730.08       2630.63        74.90 o                         
  -5   3  10        185.62        204.90        19.95 o                         
  -4   3  10      12996.47      13117.99       135.97 o                         
  -3   3  10        537.05        557.38        29.14 o                         
  -2   3  10       7416.52       7336.58       102.84 o                         
  -1   3  10        632.60        625.30        28.19 o                         
   0   3  10       5610.66       5548.20       225.51 o                         
   1   3  10       1965.54       1970.70        63.29 o                         
   2   3  10       3650.08       3734.69        81.64 o                         
   3   3  10       5991.78       6156.00       116.23 o                         
   4   3  10         91.26        117.69        24.02 o                         
   5   3  10       3869.00       3952.96       106.35 o                         
   6   3  10        312.36        355.67        41.55 o                         
   7   3  10       4566.55       4406.87       134.15 o                         
   8   3  10       1224.39       1214.57        71.40 o                         
   9   3  10        772.55        754.00        60.14 o                         
  10   3  10        896.61        809.41        65.96 o                         
  11   3  10       1363.09       1349.42       113.97 o                         
 -13   4  10          3.53         52.78        50.71 o                         
 -12   4  10         11.84         40.19        54.33 o                         
 -11   4  10        124.98        114.87        51.74 o                         
 -10   4  10         32.23          3.10        47.95 o                         
  -9   4  10         39.80         55.19        49.16 o                         
  -8   4  10        108.91        162.82        65.20 o                         
  -7   4  10        783.63        884.97       109.69 o                         
  -6   4  10         50.13         86.19        35.62 o                         
  -5   4  10        150.27        126.08        20.98 o                         
  -4   4  10        202.94        204.99        33.03 o                         
  -3   4  10        127.93        162.11        50.79 o                         
  -2   4  10         24.35         89.86        47.78 o                         
  -1   4  10          8.25        -31.56        45.88 o                         
   0   4  10        142.16        110.90        45.36 o                         
   1   4  10        421.89        429.46        73.82 o                         
   2   4  10         39.76         11.04        48.12 o                         
   3   4  10        137.98         76.58        50.19 o                         
   4   4  10          8.43         27.60        51.74 o                         
   5   4  10        199.11        183.30        41.82 o                         
   6   4  10         71.36        104.09        35.17 o                         
   7   4  10         26.97        -41.70        41.70 o                         
   8   4  10         17.34         16.47        38.84 o                         
   9   4  10          5.24        -24.83        35.35 o                         
  10   4  10          6.31        -68.64        68.64 o                         
 -12   5  10         56.43        -56.23        56.23 o                         
 -11   5  10       2675.93       2854.97       213.18 o                         
 -10   5  10        183.89        122.63        60.02 o                         
  -9   5  10       2546.90       2537.10       189.89 o                         
  -8   5  10        778.90        854.09       108.49 o                         
  -7   5  10       2847.11       2854.97       188.51 o                         
  -6   5  10       2881.17       3087.81       193.52 o                         
  -5   5  10         76.19        147.29        60.88 o                         
  -4   5  10       8431.59       8617.33       320.63 o                         
  -3   5  10        659.47        528.29        83.65 o                         
  -2   5  10       4809.17       4741.15       235.94 o                         
  -1   5  10        216.30        267.51        62.44 o                         
   0   5  10       4437.67       4442.76       230.43 o                         
   1   5  10        967.00        961.03       112.63 o                         
   2   5  10       1871.83       1926.71       157.47 o                         
   3   5  10       5584.14       5317.90       266.13 o                         
   4   5  10        170.90        204.55        69.16 o                         
   5   5  10       3284.19       3267.70       216.80 o                         
   6   5  10        150.44        225.42        71.92 o                         
   7   5  10       2063.20       2094.86       154.71 o                         
   8   5  10        724.24        713.33        80.47 o                         
   9   5  10        888.68        994.19        95.84 o                         
 -11   6  10         38.25         18.97        35.53 o                         
 -10   6  10        633.00        677.65       107.80 o                         
  -9   6  10         29.06         45.02        49.85 o                         
  -8   6  10       1769.90       1709.39       160.57 o                         
  -7   6  10        539.39        497.24        90.55 o                         
  -6   6  10        936.28       1043.64       121.94 o                         
  -5   6  10       1791.47       1485.87       140.39 o                         
  -4   6  10         21.70         40.53        41.57 o                         
  -3   6  10       4027.16       3716.13       215.42 o                         
  -2   6  10        172.07        238.88        61.06 o                         
  -1   6  10       2839.72       2987.25       197.83 o                         
   0   6  10       2682.77       2758.55       189.20 o                         
   1   6  10       2308.49       2224.57       174.20 o                         
   2   6  10        661.50        634.36        97.10 o                         
   3   6  10       2003.22       1938.27       167.82 o                         
   4   6  10       2398.72       2630.92       198.69 o                         
   5   6  10         85.13         68.82        48.12 o                         
   6   6  10       1272.94       1278.55       146.60 o                         
   7   6  10        136.60         96.24        48.98 o                         
   8   6  10       1319.91       1276.59       107.31 o                         
  -9   7  10         73.53         71.58        46.05 o                         
  -8   7  10         36.49         98.48        52.26 o                         
  -7   7  10        385.78        528.81        99.17 o                         
  -6   7  10         80.97         55.19        44.33 o                         
  -5   7  10         41.69        -19.66        42.60 o                         
  -4   7  10        196.68        186.62        63.82 o                         
  -3   7  10          6.96         68.64        53.47 o                         
  -2   7  10        157.32        130.74        58.81 o                         
  -1   7  10         18.80         -9.31        40.36 o                         
   0   7  10          7.85         16.90        42.77 o                         
   1   7  10        352.45        372.72        78.30 o                         
   2   7  10         36.63         -6.73        49.33 o                         
   3   7  10        104.82         84.68        52.26 o                         
   4   7  10          0.02         66.58        49.16 o                         
   5   7  10        601.88        612.46       104.69 o                         
   6   7  10         41.07         82.44        60.54 o                         
  -5   8  10       1810.70       1942.92       172.99 o                         
  -4   8  10        260.77        299.07        73.99 o                         
  -3   8  10       1527.25       1531.40       157.64 o                         
  -2   8  10         85.92         34.15        36.56 o                         
  -1   8  10       1796.46       1695.42       163.68 o                         
   0   8  10        646.67        516.91        97.62 o                         
   1   8  10        380.21        357.19        82.62 o                         
   2   8  10        850.04        828.22       121.94 o                         
 -15   1  11         20.45        -10.87        52.60 o                         
 -14   1  11       1377.11       1460.02       110.41 o                         
 -13   1  11        546.58        531.82        66.12 o                         
 -12   1  11       2552.54       2563.25        90.83 o                         
 -11   1  11       1267.71       1297.45        61.84 o                         
 -10   1  11       2913.51       3081.43        88.37 o                         
  -9   1  11       6071.89       6092.25       141.66 o                         
  -8   1  11         20.66         34.51        22.76 o                         
  -7   1  11       7436.31       7295.25       184.55 o                         
  -6   1  11        218.78        244.90        36.30 o                         
  -5   1  11       6557.02       6638.46       162.02 o                         
  -4   1  11        292.43        335.22        37.83 o                         
  -3   1  11       6237.09       6333.56       128.41 o                         
  -2   1  11       4211.70       4180.66        95.26 o                         
  -1   1  11       5610.42       5458.16       120.22 o                         
   0   1  11       9206.50       9085.54       127.44 o                         
   1   1  11        979.38        927.20        39.68 o                         
   2   1  11       9517.76       9429.42       191.57 o                         
   3   1  11        727.54        670.05        43.22 o                         
   4   1  11       4549.74       4595.66       114.98 o                         
   5   1  11       3190.24       3222.91       100.69 o                         
   6   1  11        924.54        937.79        93.65 o                         
   7   1  11       3975.21       4030.13       127.71 o                         
   8   1  11       2473.93       2376.09       100.94 o                         
   9   1  11       4607.03       4504.97       145.13 o                         
  10   1  11          5.50        -31.44        31.44 o                         
  11   1  11       1388.50       1406.43        88.82 o                         
 -14   2  11        117.17        130.50        63.04 o                         
 -13   2  11       1867.00       1614.76       112.44 o                         
 -12   2  11        583.62        532.25        66.96 o                         
 -11   2  11       1590.65       1651.35       131.77 o                         
 -10   2  11       3693.21       3732.39       146.05 o                         
  -9   2  11       2465.31       2384.43       113.04 o                         
  -8   2  11       3868.26       3994.11       141.10 o                         
  -7   2  11        163.83        234.48        60.62 o                         
  -6   2  11       3060.85       3161.18       113.08 o                         
  -5   2  11       1218.71       1250.24        54.20 o                         
  -4   2  11       3793.96       3845.99        91.39 o                         
  -3   2  11       3736.38       3620.96        85.64 o                         
  -2   2  11       3447.51       3499.98        80.77 o                         
  -1   2  11       2335.99       2203.77        63.43 o                         
   0   2  11       1013.40       1013.47        32.96 o                         
   1   2  11       5599.21       5795.08       104.15 o                         
   2   2  11        526.89        570.85        70.60 o                         
   3   2  11       2550.66       2629.57        80.07 o                         
   4   2  11        148.85        123.78        28.16 o                         
   5   2  11       3669.14       3590.73       105.50 o                         
   6   2  11       1509.07       1486.33        72.79 o                         
   7   2  11        601.41        596.23        51.23 o                         
   8   2  11       1767.58       1658.25        84.40 o                         
   9   2  11        307.07        296.51        62.56 o                         
  10   2  11       1396.75       1407.09        86.05 o                         
  11   2  11          0.30          8.43        24.40 o                         
 -14   3  11        111.37        174.03        47.28 o                         
 -13   3  11         27.88         20.89        38.55 o                         
 -12   3  11        198.67        128.15        47.60 o                         
 -11   3  11         96.44         45.53        45.71 o                         
 -10   3  11          0.37        -52.43        52.43 o                         
  -9   3  11        587.61        668.34        95.72 o                         
  -8   3  11          4.14          9.49        41.39 o                         
  -7   3  11       1034.56        893.24       103.14 o                         
  -6   3  11        352.73        342.85        42.31 o                         
  -5   3  11        395.07        392.47        23.65 o                         
  -4   3  11        626.68        606.75        25.76 o                         
  -3   3  11        219.95        230.11        16.78 o                         
  -2   3  11         16.69         18.74        15.35 o                         
  -1   3  11          0.73         12.03        16.05 o                         
   0   3  11          1.69          3.41        12.38 o                         
   1   3  11        273.83        267.40        22.28 o                         
   2   3  11       3193.20       3023.60        76.74 o                         
   3   3  11         12.05          8.90        16.64 o                         
   4   3  11        523.38        482.45        37.90 o                         
   5   3  11         69.55         56.02        34.16 o                         
   6   3  11         91.68         66.29        23.73 o                         
   7   3  11         86.45        100.44        27.95 o                         
   8   3  11         29.43         33.39        33.01 o                         
   9   3  11         26.00          8.56        64.85 o                         
  10   3  11         86.72        127.73        49.58 o                         
 -13   4  11       1145.94       1315.46       152.29 o                         
 -12   4  11       1147.18       1135.05       138.50 o                         
 -11   4  11       1347.05       1414.81       152.81 o                         
 -10   4  11       1471.65       1130.05       130.22 o                         
  -9   4  11        420.53        483.79        82.27 o                         
  -8   4  11       4873.59       5254.95       262.85 o                         
  -7   4  11       1088.78       1110.73       119.70 o                         
  -6   4  11       8041.66       8230.99       314.08 o                         
  -5   4  11        486.74        446.02        80.03 o                         
  -4   4  11       3246.79       3268.73       191.96 o                         
  -3   4  11       2525.38       2691.98       176.96 o                         
  -2   4  11        864.72        805.56        31.49 o                         
  -1   4  11       3060.63       3050.72       185.93 o                         
   0   4  11       1298.84       1278.03       122.11 o                         
   1   4  11       2819.03       2735.79       180.06 o                         
   2   4  11        212.03        266.30        71.23 o                         
   3   4  11       5413.64       5252.53       262.33 o                         
   4   4  11          0.70         20.41        33.91 o                         
   5   4  11       4642.43       4649.50       167.14 o                         
   6   4  11       2499.61       2450.43       127.72 o                         
   7   4  11       1273.12       1327.60        98.89 o                         
   8   4  11        375.97        335.87        55.08 o                         
   9   4  11         46.70         62.97        35.65 o                         
  10   4  11       1548.33       1591.42       173.85 o                         
 -12   5  11        220.70        270.96        76.23 o                         
 -11   5  11         33.21         72.61        58.47 o                         
 -10   5  11        220.11        181.10        65.20 o                         
  -9   5  11        253.28        218.01        64.85 o                         
  -8   5  11        157.91        189.20        72.96 o                         
  -7   5  11        301.25        461.54        87.10 o                         
  -6   5  11        336.05        356.85        69.68 o                         
  -5   5  11       1656.19       1565.03       140.91 o                         
  -4   5  11         97.77        146.78        54.33 o                         
  -3   5  11       2398.53       2453.10       172.99 o                         
  -2   5  11         25.30         87.79        51.91 o                         
  -1   5  11        412.32        517.77        89.17 o                         
   0   5  11        118.60         99.17        51.40 o                         
   1   5  11          0.40        -61.75        61.75 o                         
   2   5  11        658.74        546.74        91.07 o                         
   3   5  11        257.82        328.39        79.34 o                         
   4   5  11        776.70        803.39       114.87 o                         
   5   5  11        285.55        333.39        77.79 o                         
   6   5  11        457.90        441.79        61.39 o                         
   7   5  11         76.28        123.30        48.64 o                         
   8   5  11        641.16        654.67        98.05 o                         
 -10   6  11        544.70        664.72       112.63 o                         
  -9   6  11        367.10        559.68       103.66 o                         
  -8   6  11        484.51        509.49        92.96 o                         
  -7   6  11        167.57        131.60        59.33 o                         
  -6   6  11       2508.82       2328.40       181.96 o                         
  -5   6  11        688.83        694.55       100.90 o                         
  -4   6  11        988.34        977.41       117.11 o                         
  -3   6  11       1318.10       1374.79       136.60 o                         
  -2   6  11        740.18        681.79       104.86 o                         
  -1   6  11        819.74        800.11       112.28 o                         
   0   6  11         57.13         90.55        52.26 o                         
   1   6  11       1048.08       1122.46       127.46 o                         
   2   6  11         19.76         -1.21        48.47 o                         
   3   6  11       2156.73       2223.54       183.86 o                         
   4   6  11        113.85        111.76        63.13 o                         
   5   6  11       1373.67       1533.99       162.64 o                         
   6   6  11        747.61        658.85       111.59 o                         
   7   6  11         53.53         24.59        86.06 o                         
  -8   7  11        297.37        367.20        90.20 o                         
  -7   7  11       1669.43       1797.70       169.54 o                         
  -6   7  11         56.94         52.43        40.70 o                         
  -5   7  11       2998.19       3051.76       215.77 o                         
  -4   7  11         30.68         41.74        49.16 o                         
  -3   7  11       2609.79       2322.37       186.10 o                         
  -2   7  11       1325.63       1278.38       141.95 o                         
  -1   7  11        620.28        466.72        87.96 o                         
   0   7  11       1298.35       1462.24       149.54 o                         
   1   7  11        457.82        392.21        87.10 o                         
   2   7  11       1511.14       1525.88       158.50 o                         
   3   7  11          0.09        -50.02        51.22 o                         
   4   7  11       2753.03       2795.81       219.73 o                         
   5   7  11        237.80        272.68        86.58 o                         
  -3   8  11        173.51        208.87        66.58 o                         
  -2   8  11         24.90         62.78        53.12 o                         
  -1   8  11          0.27        -57.09        57.09 o                         
   0   8  11         18.60         62.78        57.43 o                         
 -14   0  12        879.77        855.47       123.15 o                         
 -13   0  12       1093.26       1155.83        89.76 o                         
 -12   0  12        617.21        606.65        64.45 o                         
 -11   0  12       3005.88       3092.72       130.89 o                         
 -10   0  12          9.76         -7.57        32.43 o                         
  -9   0  12        663.59        704.85        56.35 o                         
  -8   0  12        454.53        496.84        60.97 o                         
  -7   0  12       1362.63       1438.19        93.22 o                         
  -6   0  12        831.92        817.54        44.57 o                         
  -5   0  12       6250.30       6095.72       257.07 o                         
  -4   0  12        592.90        670.58        76.58 o                         
  -3   0  12       1564.08       1533.12       107.45 o                         
  -2   0  12       5113.95       5039.70       194.55 o                         
  -1   0  12         19.63        -12.59        32.08 o                         
   0   0  12       6701.34       6785.67       130.05 o                         
   1   0  12        526.72        536.90        40.24 o                         
   2   0  12       7825.81       7945.92       294.41 o                         
   3   0  12       2846.03       2849.96       157.81 o                         
   4   0  12       3351.30       3538.65       179.03 o                         
   5   0  12         34.76         46.22        40.70 o                         
   6   0  12       1988.53       1925.33       150.05 o                         
   7   0  12       3562.18       3588.33       209.21 o                         
   8   0  12         40.25         27.60        36.39 o                         
   9   0  12       1306.68       1394.45       142.81 o                         
  10   0  12        423.32        469.30        90.38 o                         
  11   0  12       1115.11        993.62       133.50 o                         
 -14   1  12          0.47         11.90        31.43 o                         
 -13   1  12        294.00        315.71        58.33 o                         
 -12   1  12          2.07         45.11        26.92 o                         
 -11   1  12          1.25         -8.80        24.44 o                         
 -10   1  12        432.14        523.10        46.55 o                         
  -9   1  12         36.06         27.18        24.66 o                         
  -8   1  12       2630.69       2700.78        88.09 o                         
  -7   1  12        573.03        594.27        54.33 o                         
  -6   1  12        108.09         72.34        58.64 o                         
  -5   1  12        244.08        273.59        50.28 o                         
  -4   1  12        466.10        459.16        46.26 o                         
  -3   1  12        694.97        716.70        52.79 o                         
  -2   1  12        396.72        340.00        37.17 o                         
  -1   1  12        188.22        167.55        19.32 o                         
   0   1  12        232.25        197.63        26.79 o                         
   1   1  12       2197.73       2129.11        70.64 o                         
   2   1  12          2.48         19.38        26.89 o                         
   3   1  12        420.14        420.41        47.59 o                         
   4   1  12        347.76        309.46        43.46 o                         
   5   1  12        444.35        370.24        39.39 o                         
   6   1  12        108.72        137.54        31.93 o                         
   7   1  12         24.34         19.27        25.65 o                         
   8   1  12        216.62        229.39        37.41 o                         
   9   1  12        112.59         78.43        29.29 o                         
  10   1  12        123.40        107.75        33.96 o                         
  11   1  12        182.33        225.03        42.65 o                         
 -14   2  12        529.55        549.19        71.67 o                         
 -13   2  12        718.17        781.65       123.32 o                         
 -12   2  12        156.86        145.29        39.40 o                         
 -11   2  12       2001.96       2045.66       116.52 o                         
 -10   2  12         36.95         -1.55        35.86 o                         
  -9   2  12        376.45        415.47        51.81 o                         
  -8   2  12         25.82        -25.56        25.56 o                         
  -7   2  12        596.27        642.40        58.81 o                         
  -6   2  12        129.40         98.66        29.22 o                         
  -5   2  12       2954.44       2819.46       105.76 o                         
  -4   2  12       2661.36       2658.44        78.70 o                         
  -3   2  12        143.46        113.28        18.83 o                         
  -2   2  12       4543.88       4557.80        97.41 o                         
  -1   2  12          0.68         -3.92        14.28 o                         
   0   2  12       1576.42       1662.10        58.42 o                         
   1   2  12       1168.26       1196.70        42.61 o                         
   2   2  12       3887.92       4017.49        95.26 o                         
   3   2  12         80.27         44.25        36.48 o                         
   4   2  12        161.08        177.95        28.26 o                         
   5   2  12        693.27        709.02        50.40 o                         
   6   2  12        218.75        271.82        36.44 o                         
   7   2  12       3318.77       3272.56       148.72 o                         
   8   2  12         38.72          8.70        24.45 o                         
   9   2  12        688.75        636.31        60.03 o                         
  10   2  12        158.22        165.26        35.49 o                         
 -13   3  12        746.54        639.29        74.90 o                         
 -12   3  12        927.52       1016.75        90.62 o                         
 -11   3  12        248.23        351.50        82.79 o                         
 -10   3  12       2372.15       2092.80       171.27 o                         
  -9   3  12        481.46        374.44        75.37 o                         
  -8   3  12       5966.58       6001.93       276.13 o                         
  -7   3  12       2763.80       2500.78       108.53 o                         
  -6   3  12       2412.56       2343.31       100.56 o                         
  -5   3  12       3248.97       3145.37        85.89 o                         
  -4   3  12       1355.55       1359.51        53.34 o                         
  -3   3  12       6774.19       6792.66       223.81 o                         
  -2   3  12        198.38        183.90        19.98 o                         
  -1   3  12       6321.82       6177.69        80.81 o                         
   0   3  12        127.47        112.62        20.98 o                         
   1   3  12       2438.85       2549.42        67.50 o                         
   2   3  12       1817.26       1772.13        61.36 o                         
   3   3  12       5662.01       5689.00       118.36 o                         
   4   3  12       1147.48       1213.73        66.72 o                         
   5   3  12        422.95        447.99        39.12 o                         
   6   3  12       3367.48       3264.86       143.92 o                         
   7   3  12         24.61          7.14        31.62 o                         
   8   3  12        894.39        849.85       146.43 o                         
   9   3  12         23.57          4.18        33.47 o                         
  10   3  12       1936.20       2027.66       135.48 o                         
 -12   4  12         81.85         19.66        49.33 o                         
 -11   4  12         19.42         25.18        50.36 o                         
 -10   4  12         93.05         70.54        59.50 o                         
  -9   4  12        169.42        165.06        61.57 o                         
  -8   4  12         70.95        168.16        65.89 o                         
  -7   4  12        333.72        423.60        78.48 o                         
  -6   4  12         13.49         45.19        40.70 o                         
  -5   4  12        191.07        262.51        68.47 o                         
  -4   4  12        127.42        158.16        55.02 o                         
  -3   4  12        121.65        170.58        62.09 o                         
  -2   4  12         77.44        124.01        48.81 o                         
  -1   4  12         86.24        139.36        64.68 o                         
   0   4  12        467.49        463.78        84.51 o                         
   1   4  12        224.98        335.81        75.03 o                         
   2   4  12        536.39        456.52        48.46 o                         
   3   4  12        319.22        303.63        44.00 o                         
   4   4  12         90.04         60.69        28.55 o                         
   5   4  12         23.65        -17.20        37.08 o                         
   6   4  12        609.51        577.14        67.40 o                         
   7   4  12         32.62         29.01        34.64 o                         
   8   4  12         15.62         39.33        34.47 o                         
   9   4  12          2.56         12.61        35.57 o                         
 -11   5  12        349.48        404.11        88.48 o                         
 -10   5  12       1427.72       1567.96       160.40 o                         
  -9   5  12        193.41        317.01        84.51 o                         
  -8   5  12       2480.04       2555.03       193.69 o                         
  -7   5  12        783.67        769.75       108.14 o                         
  -6   5  12       2917.97       3237.51       210.25 o                         
  -5   5  12       2485.74       2503.29       182.48 o                         
  -4   5  12        152.27        444.64        89.17 o                         
  -3   5  12       4697.03       4699.41       247.33 o                         
  -2   5  12        202.17        286.82        69.85 o                         
  -1   5  12       3344.83       3270.28       206.28 o                         
   0   5  12         47.25         21.21        42.26 o                         
   1   5  12       1111.82       1225.08       130.91 o                         
   2   5  12        364.06        359.61        77.44 o                         
   3   5  12       2818.83       2916.37       208.87 o                         
   4   5  12       2241.23       2153.00       181.62 o                         
   5   5  12        345.55        273.57        52.69 o                         
   6   5  12       3089.97       2990.91       188.51 o                         
   7   5  12         12.57         25.78        35.11 o                         
   8   5  12        636.51        651.95       110.38 o                         
 -10   6  12         20.76        117.28        58.30 o                         
  -9   6  12       2154.62       2445.17       205.59 o                         
  -8   6  12          7.02         11.73        41.22 o                         
  -7   6  12       1117.16       1153.85       136.08 o                         
  -6   6  12        474.03        597.62       101.76 o                         
  -5   6  12       1209.09       1236.64       137.12 o                         
  -4   6  12       1773.01       1872.73       165.40 o                         
  -3   6  12        140.67        130.56        56.92 o                         
  -2   6  12       3626.74       3349.97       218.70 o                         
  -1   6  12        241.72        253.88        66.06 o                         
   0   6  12       2930.75       2895.33       210.76 o                         
   1   6  12         44.11        112.97        51.57 o                         
   2   6  12       3148.86       3265.28       226.29 o                         
   3   6  12        600.06        540.36        93.83 o                         
   4   6  12        716.28        704.73       114.87 o                         
   5   6  12       1019.19       1159.03       146.43 o                         
   6   6  12        458.32        601.94       107.62 o                         
  -7   7  12          4.82         83.65        62.09 o                         
  -6   7  12        102.30         67.61        56.40 o                         
  -5   7  12         84.05         31.74        49.67 o                         
  -4   7  12        138.20        165.40        58.99 o                         
  -3   7  12         20.76        -50.71        50.71 o                         
  -2   7  12         11.63         37.77        52.60 o                         
  -1   7  12          1.68          3.79        40.70 o                         
   0   7  12          9.06        -17.42        43.98 o                         
   1   7  12          3.45          1.38        49.67 o                         
   2   7  12          0.41        -37.77        44.33 o                         
   3   7  12        422.00        444.98        94.00 o                         
 -14   1  13        260.93        185.06        65.89 o                         
 -13   1  13       2037.61       2006.47       126.24 o                         
 -12   1  13         75.99        106.42        38.50 o                         
 -11   1  13       3154.77       3365.57       116.55 o                         
 -10   1  13        137.30        162.97        29.80 o                         
  -9   1  13        508.50        581.99        45.92 o                         
  -8   1  13        145.68        126.81        32.12 o                         
  -7   1  13       4519.10       4578.37       185.51 o                         
  -6   1  13       6224.13       6054.03       170.44 o                         
  -5   1  13       1590.49       1571.10        81.44 o                         
  -4   1  13       4258.63       4136.32       131.90 o                         
  -3   1  13         40.83         41.63        24.66 o                         
  -2   1  13       8492.09       8293.36       185.95 o                         
  -1   1  13       1305.30       1261.04        52.29 o                         
   0   1  13       1081.64       1116.44        52.55 o                         
   1   1  13        571.09        587.04        40.72 o                         
   2   1  13       2006.28       2020.07        74.90 o                         
   3   1  13        828.63        899.01        67.25 o                         
   4   1  13       1233.42       1232.25        83.99 o                         
   5   1  13       4423.70       4442.35       154.58 o                         
   6   1  13        255.64        325.20        49.59 o                         
   7   1  13       5085.22       4958.50       178.19 o                         
   8   1  13        714.30        800.73        81.84 o                         
   9   1  13       1323.84       1343.27       100.58 o                         
  10   1  13        832.09        832.46        83.51 o                         
 -13   2  13         48.02        121.08        62.78 o                         
 -12   2  13       1680.67       1603.13       108.40 o                         
 -11   2  13         28.05         19.01        22.65 o                         
 -10   2  13       4410.85       4249.06       128.49 o                         
  -9   2  13        391.83        363.53        49.63 o                         
  -8   2  13       2289.38       2320.45       111.24 o                         
  -7   2  13       2453.72       2430.56       110.12 o                         
  -6   2  13        299.01        325.82        42.50 o                         
  -5   2  13       3959.55       4086.37       132.12 o                         
  -4   2  13          4.67        -14.13        52.95 o                         
  -3   2  13       3308.78       3313.13       116.82 o                         
  -2   2  13          9.29         14.67        28.54 o                         
  -1   2  13       3283.98       3363.86        87.73 o                         
   0   2  13       2008.48       1988.77        71.22 o                         
   1   2  13       1607.66       1738.69       125.91 o                         
   2   2  13       3053.26       3012.14        83.67 o                         
   3   2  13        201.14        213.01        43.13 o                         
   4   2  13       2905.16       2983.28        95.29 o                         
   5   2  13        573.62        527.68        43.68 o                         
   6   2  13       1181.49       1222.31        67.79 o                         
   7   2  13          3.96         -0.61        25.14 o                         
   8   2  13       1740.74       1738.21        88.30 o                         
   9   2  13        462.19        509.69        70.49 o                         
  10   2  13        223.25        196.81        48.86 o                         
 -13   3  13        268.68        311.41        60.97 o                         
 -12   3  13         40.20         50.29        31.53 o                         
 -11   3  13         76.32         27.25        51.40 o                         
 -10   3  13         58.83         31.05        40.53 o                         
  -9   3  13          7.35         57.43        52.09 o                         
  -8   3  13        263.02        275.01        43.38 o                         
  -7   3  13        110.92        273.05        45.29 o                         
  -6   3  13        394.11        357.45        42.64 o                         
  -5   3  13       3766.38       3760.45       123.95 o                         
  -4   3  13       1385.52       1463.96        73.99 o                         
  -3   3  13         97.65         46.48        44.24 o                         
  -2   3  13        141.64        141.53        34.41 o                         
  -1   3  13        289.27        267.58        31.12 o                         
   0   3  13        339.93        310.51        56.74 o                         
   1   3  13        478.11        506.66        40.51 o                         
   2   3  13       1349.38       1305.70        54.75 o                         
   3   3  13        300.62        292.22        44.18 o                         
   4   3  13       1753.03       1576.72       100.55 o                         
   5   3  13        220.97        257.45        63.30 o                         
   6   3  13          0.74        -23.62        31.28 o                         
   7   3  13        839.80        944.04        85.25 o                         
   8   3  13         20.74         44.31        36.26 o                         
   9   3  13         24.77         18.61        35.59 o                         
 -12   4  13        925.54        976.55       135.56 o                         
 -11   4  13         15.81        -48.29        48.29 o                         
 -10   4  13       4548.50       4586.09       270.78 o                         
  -9   4  13        740.33        865.65       118.83 o                         
  -8   4  13       1951.15       1955.17       169.89 o                         
  -7   4  13       3088.89       2987.77       200.93 o                         
  -6   4  13       3325.07       3219.23       204.04 o                         
  -5   4  13       1013.80       1056.92       117.45 o                         
  -4   4  13        137.58        117.97        53.81 o                         
  -3   4  13       3851.91       3952.76       222.32 o                         
  -2   4  13        407.81        504.14        85.37 o                         
  -1   4  13       4973.77       4984.33       256.30 o                         
   0   4  13        209.29        297.00        75.03 o                         
   1   4  13       1606.13       1565.20       145.74 o                         
   2   4  13       4761.15       4278.74       242.50 o                         
   3   4  13       1028.30       1066.41       128.49 o                         
   4   4  13       3048.45       3328.58       223.87 o                         
   5   4  13          2.86        -50.36        50.36 o                         
   6   4  13       2158.64       2438.27       201.28 o                         
   7   4  13         64.97        168.33        72.09 o                         
   8   4  13       1205.41       1234.40       151.95 o                         
 -10   5  13        650.94        615.56       106.07 o                         
  -9   5  13        613.98        716.11       109.87 o                         
  -8   5  13        194.01        237.32        71.23 o                         
  -7   5  13        213.53        225.25        72.96 o                         
  -6   5  13       1426.29       1378.93       143.84 o                         
  -5   5  13         50.24         28.29        48.64 o                         
  -4   5  13          2.98         12.07        36.05 o                         
  -3   5  13        489.09        424.46        85.20 o                         
  -2   5  13       1351.79       1215.77       130.91 o                         
  -1   5  13         82.52        191.96        65.37 o                         
   0   5  13        278.99        320.28        81.58 o                         
   1   5  13        709.22        650.75       105.04 o                         
   2   5  13        354.21        289.41        72.27 o                         
   3   5  13       1057.43       1008.11       131.43 o                         
   4   5  13          0.27        -21.56        53.98 o                         
   5   5  13        355.17        493.62        99.35 o                         
   6   5  13          6.51         16.04        53.64 o                         
  -9   6  13        264.83        278.72        82.62 o                         
  -8   6  13        485.46        627.46       109.69 o                         
  -7   6  13        531.93        586.58       101.07 o                         
  -6   6  13         34.62        184.37        69.68 o                         
  -5   6  13        409.87        383.58        82.79 o                         
  -4   6  13         12.96        -45.36        57.61 o                         
  -3   6  13       1512.80       1660.58       160.23 o                         
  -2   6  13         17.16         83.82        52.43 o                         
  -1   6  13        815.39        803.39       112.45 o                         
   0   6  13         28.03         47.78        49.50 o                         
   1   6  13       1048.96       1042.43       131.94 o                         
   2   6  13       1592.19       1916.53       179.55 o                         
   3   6  13         94.06         65.20        48.12 o                         
   4   6  13        631.95        666.79       115.21 o                         
   5   6  13          3.85         59.33        60.88 o                         
  -6   7  13       1537.59       1444.47       158.50 o                         
  -5   7  13         76.06         17.59        39.67 o                         
  -4   7  13       1473.09       1537.95       160.92 o                         
  -3   7  13          2.95        -13.11        39.67 o                         
  -2   7  13       1851.64       1866.00       175.75 o                         
  -1   7  13        195.99        273.72        73.65 o                         
   0   7  13       1504.92       1611.60       166.27 o                         
   1   7  13       1193.09       1113.49       140.91 o                         
   2   7  13        452.70        507.07       105.73 o                         
 -13   0  14       1271.43       1295.97       147.12 o                         
 -12   0  14       1237.49       1269.76       141.43 o                         
 -11   0  14       3399.59       3499.33       224.04 o                         
 -10   0  14        327.35        326.84        70.02 o                         
  -9   0  14       1028.77        923.25       106.42 o                         
  -8   0  14       6339.24       6278.75       266.65 o                         
  -7   0  14        137.47        198.17        57.09 o                         
  -6   0  14       6288.00       6464.16       253.54 o                         
  -5   0  14        134.50        167.13        56.74 o                         
  -4   0  14       4921.91       4791.85       207.49 o                         
  -3   0  14       1170.93       1002.42        95.21 o                         
  -2   0  14       1108.48       1199.21       105.55 o                         
  -1   0  14       3837.53       3800.47       180.24 o                         
   0   0  14        850.46        927.22        95.72 o                         
   1   0  14       6409.12       6807.56       252.16 o                         
   2   0  14       1704.03       1688.01       128.49 o                         
   3   0  14       7824.02       8278.07       294.41 o                         
   4   0  14        189.44        162.64        56.40 o                         
   5   0  14       5807.59       5797.38       259.06 o                         
   6   0  14       1040.08        934.81       110.21 o                         
   7   0  14        751.07        882.90       113.32 o                         
   8   0  14       1388.68       1323.05       134.53 o                         
   9   0  14        570.79        470.16        91.76 o                         
 -13   1  14         37.59         30.97        31.19 o                         
 -12   1  14        137.91        104.86        87.62 o                         
 -11   1  14          2.50        -22.63        42.60 o                         
 -10   1  14        158.19        144.95        39.50 o                         
  -9   1  14       1243.44       1071.67        82.09 o                         
  -8   1  14        357.69        407.04        50.78 o                         
  -7   1  14        365.39        368.28        33.01 o                         
  -6   1  14        260.86        403.27        49.70 o                         
  -5   1  14       1467.85       1499.85        84.51 o                         
  -4   1  14        449.85        481.22        50.32 o                         
  -3   1  14         99.30         85.23        28.14 o                         
  -2   1  14         36.32         37.80        39.84 o                         
  -1   1  14       1657.01       1622.28        83.75 o                         
   0   1  14       1822.31       1896.75        91.52 o                         
   1   1  14        161.95        112.68        32.19 o                         
   2   1  14       1098.10       1143.09        82.10 o                         
   3   1  14         42.93         27.23        24.94 o                         
   4   1  14        325.35        376.65        50.18 o                         
   5   1  14        110.29        166.51        39.66 o                         
   6   1  14        647.82        723.94        68.31 o                         
   7   1  14         23.11         32.61        26.29 o                         
   8   1  14        128.99         94.27        56.40 o                         
   9   1  14        102.51         64.95        28.88 o                         
 -13   2  14       1345.16       1534.68       165.06 o                         
 -12   2  14        462.80        430.84        93.48 o                         
 -11   2  14        762.49        724.65        72.56 o                         
 -10   2  14        746.86        709.02       180.41 o                         
  -9   2  14        995.47        963.56        81.75 o                         
  -8   2  14       1757.15       1829.87       101.94 o                         
  -7   2  14         68.12         57.75        26.33 o                         
  -6   2  14       4330.44       4195.45       198.86 o                         
  -5   2  14          6.65         14.44        43.55 o                         
  -4   2  14       1987.05       1988.70        93.27 o                         
  -3   2  14       2558.03       2562.33       103.76 o                         
  -2   2  14       1721.05       1692.29        82.31 o                         
  -1   2  14       2658.47       2693.87       107.37 o                         
   0   2  14         48.86         39.29        22.77 o                         
   1   2  14       1376.61       1419.12        77.99 o                         
   2   2  14        478.79        500.66        59.59 o                         
   3   2  14       2321.63       2371.39       105.75 o                         
   4   2  14         66.00         94.45        30.23 o                         
   5   2  14       2135.16       2224.06       104.97 o                         
   6   2  14       1620.64       1536.92        77.50 o                         
   7   2  14       1009.62        965.94        83.14 o                         
   8   2  14        800.96        949.36        90.55 o                         
   9   2  14        116.97         58.48        78.39 o                         
 -12   3  14       1486.97       1607.29       165.40 o                         
 -11   3  14        709.48        815.46       119.35 o                         
 -10   3  14       1691.41       1760.44       166.09 o                         
  -9   3  14       1870.76       1639.89       155.74 o                         
  -8   3  14          3.08         23.51        37.86 o                         
  -7   3  14       3242.69       3275.28       129.45 o                         
  -6   3  14        535.62        528.19        71.06 o                         
  -5   3  14       5262.11       5184.68       150.95 o                         
  -4   3  14       2535.80       2490.29       108.92 o                         
  -3   3  14       2723.11       2810.16       100.82 o                         
  -2   3  14       1314.23       1350.55        72.53 o                         
  -1   3  14       5231.60       5275.64       254.57 o                         
   0   3  14       6625.91       6164.92       282.51 o                         
   1   3  14        111.04        141.60        67.44 o                         
   2   3  14       3368.34       3564.35       218.70 o                         
   3   3  14        168.48        243.53        58.64 o                         
   4   3  14       2192.13       2358.76       185.06 o                         
   5   3  14        248.58        365.30        86.58 o                         
   6   3  14       1670.85       1798.73       169.20 o                         
   7   3  14        984.28        923.43       126.25 o                         
   8   3  14        437.81        552.61       108.83 o                         
 -11   4  14         25.32        101.24        60.54 o                         
 -10   4  14         50.11         24.49        47.09 o                         
  -9   4  14         26.64         40.53        54.33 o                         
  -8   4  14         42.09         18.80        41.39 o                         
  -7   4  14         36.57         58.12        55.54 o                         
  -6   4  14        102.89        104.52        47.09 o                         
  -5   4  14         34.49        -35.01        51.05 o                         
  -4   4  14        124.18        161.61        58.47 o                         
  -3   4  14         35.29         70.89        50.88 o                         
  -2   4  14          6.96        -39.84        39.84 o                         
  -1   4  14         76.44         21.39        46.22 o                         
   0   4  14        166.88        355.30        80.89 o                         
   1   4  14        194.40        192.83        62.44 o                         
   2   4  14         48.12         25.01        42.77 o                         
   3   4  14         60.99         76.23        54.50 o                         
   4   4  14         98.49        133.15        70.02 o                         
   5   4  14          7.48         44.84        53.47 o                         
   6   4  14         99.98         43.46        45.02 o                         
   7   4  14         26.80         13.63        44.15 o                         
 -10   5  14        793.65        774.58       120.04 o                         
  -9   5  14        944.38        926.36       130.22 o                         
  -8   5  14         15.70         55.88        49.50 o                         
  -7   5  14       1718.91       1722.16       165.23 o                         
  -6   5  14          1.09        118.49        61.23 o                         
  -5   5  14       2755.15       3022.61       212.32 o                         
  -4   5  14        408.50        347.02        76.06 o                         
  -3   5  14       3051.61       3255.62       220.59 o                         
  -2   5  14       2273.33       2150.41       179.89 o                         
  -1   5  14       2219.33       2140.92       182.82 o                         
   0   5  14       2024.95       1937.75       175.92 o                         
   1   5  14          1.99        -52.26        52.26 o                         
   2   5  14       2521.97       2547.10       200.59 o                         
   3   5  14        362.10        284.24        75.54 o                         
   4   5  14       1014.02       1085.38       136.94 o                         
   5   5  14        128.10        155.23        77.96 o                         
  -8   6  14        887.67        995.00       134.01 o                         
  -7   6  14         20.34         79.86        45.36 o                         
  -6   6  14        448.43        507.94        98.66 o                         
  -5   6  14        155.38        124.53        56.40 o                         
  -4   6  14       1015.71       1276.31       142.98 o                         
  -3   6  14        866.91        836.50       117.45 o                         
  -2   6  14       1148.95       1052.44       131.25 o                         
  -1   6  14        986.47       1064.51       134.18 o                         
   0   6  14         41.81         38.63        51.05 o                         
   1   6  14       1184.12       1332.71       151.95 o                         
   2   6  14         47.80         71.58        59.68 o                         
   3   6  14        922.61       1106.94       139.01 o                         
  -3   7  14        431.17        256.30        76.75 o                         
  -2   7  14         76.19        177.30        71.40 o                         
 -13   1  15        200.91        209.36        49.06 o                         
 -12   1  15       2305.18       2112.85       128.23 o                         
 -11   1  15        271.21        235.26        46.20 o                         
 -10   1  15       2336.12       2238.52       121.55 o                         
  -9   1  15        103.05         60.32        69.42 o                         
  -8   1  15       3985.51       3996.13       152.26 o                         
  -7   1  15       2500.47       2231.43       175.67 o                         
  -6   1  15       1729.56       1920.41       101.18 o                         
  -5   1  15       1884.92       1953.28       113.57 o                         
  -4   1  15       2069.59       2053.90        99.10 o                         
  -3   1  15       4888.05       5014.13       152.91 o                         
  -2   1  15         16.27        -10.77        26.97 o                         
  -1   1  15       2248.67       2282.66       102.33 o                         
   0   1  15        129.59        110.25        29.27 o                         
   1   1  15       3931.93       3943.05       139.32 o                         
   2   1  15       1957.73       2063.26       102.18 o                         
   3   1  15        789.50        784.23        65.75 o                         
   4   1  15       1947.59       2044.04       109.78 o                         
   5   1  15        228.54        211.08        42.26 o                         
   6   1  15       1956.70       2053.28       114.67 o                         
   7   1  15          6.46         16.68        27.98 o                         
   8   1  15       2425.14       2493.53       135.96 o                         
 -12   2  15        215.20        278.91        50.85 o                         
 -11   2  15        904.27        863.91        79.53 o                         
 -10   2  15         25.39         12.33        23.62 o                         
  -9   2  15       1938.52       1966.49       111.60 o                         
  -8   2  15          0.62        -15.76        25.53 o                         
  -7   2  15       2513.22       2523.50       116.98 o                         
  -6   2  15        762.86        670.14        60.24 o                         
  -5   2  15       1047.91       1111.61        73.88 o                         
  -4   2  15       2068.70       2037.62        96.60 o                         
  -3   2  15        928.04       1054.90        72.27 o                         
  -2   2  15       1894.30       1892.95        90.52 o                         
  -1   2  15         70.90         44.53        21.76 o                         
   0   2  15       1781.64       1870.25        97.62 o                         
   1   2  15        638.18        596.09        51.76 o                         
   2   2  15       1477.82       1521.45        85.69 o                         
   3   2  15       1335.84       1375.21        83.38 o                         
   4   2  15        483.28        473.96        93.83 o                         
   5   2  15       1713.04       1662.82       158.85 o                         
   6   2  15        211.09        175.92        65.54 o                         
   7   2  15       1244.05       1238.88       143.84 o                         
   8   2  15          0.93        -37.60        49.33 o                         
 -11   3  15          4.86        -12.59        44.15 o                         
 -10   3  15        557.41        322.70        79.68 o                         
  -9   3  15         31.13         84.34        33.69 o                         
  -8   3  15        123.64         89.18        29.37 o                         
  -7   3  15         92.44        122.93        36.63 o                         
  -6   3  15        312.20        342.13        46.53 o                         
  -5   3  15         80.35         27.42        39.50 o                         
  -4   3  15        149.69        144.71        50.71 o                         
  -3   3  15        167.05        198.69        60.54 o                         
  -2   3  15        117.35         93.65        53.81 o                         
  -1   3  15       1102.10       1150.23       125.04 o                         
   0   3  15        452.99        412.56        78.48 o                         
   1   3  15        833.63        862.89       112.28 o                         
   2   3  15        140.83        162.13        64.51 o                         
   3   3  15        543.02        578.82        96.59 o                         
   4   3  15         72.85         82.96        61.75 o                         
   5   3  15         39.54         89.34        55.88 o                         
   6   3  15         12.27         64.68        42.95 o                         
   7   3  15         25.00         74.51        52.09 o                         
 -10   4  15          2.51         92.45        64.33 o                         
  -9   4  15       2163.95       2199.56       189.55 o                         
  -8   4  15          1.08        -50.88        55.19 o                         
  -7   4  15       3854.56       3834.97       242.67 o                         
  -6   4  15        209.05        186.62        58.64 o                         
  -5   4  15       1580.50       1662.48       153.85 o                         
  -4   4  15        777.37        795.97       115.56 o                         
  -3   4  15        801.19        718.18       105.73 o                         
  -2   4  15       4863.95       4972.43       261.13 o                         
  -1   4  15        107.02         61.75        48.64 o                         
   0   4  15       5052.12       4993.47       274.75 o                         
   1   4  15        211.97        292.86        77.61 o                         
   2   4  15        792.12        845.30       117.97 o                         
   3   4  15       1587.61       1521.74       158.16 o                         
   4   4  15       2752.17       2750.10       214.39 o                         
   5   4  15       1086.04       1271.48       151.43 o                         
   6   4  15        399.11        276.99        78.13 o                         
  -8   5  15        611.71        575.72       106.59 o                         
  -7   5  15        134.41        213.52        65.54 o                         
  -6   5  15        434.22        413.42        89.86 o                         
  -5   5  15         15.75        -18.97        44.84 o                         
  -4   5  15       1181.92       1148.85       136.94 o                         
  -3   5  15        596.68        529.15        97.10 o                         
  -2   5  15          0.98         16.21        50.02 o                         
  -1   5  15          7.12        -29.15        50.71 o                         
   0   5  15         76.65        170.23        69.85 o                         
   1   5  15       1023.38        915.67       125.91 o                         
   2   5  15          0.41        -15.87        37.77 o                         
   3   5  15        215.67        180.24        64.33 o                         
   4   5  15         19.95         28.29        50.36 o                         
  -6   6  15        259.96        161.26        62.09 o                         
  -5   6  15        222.07        487.93        99.86 o                         
  -4   6  15        616.26        723.53       115.56 o                         
  -3   6  15        212.34        292.69        78.48 o                         
  -2   6  15       1311.56       1350.65       151.60 o                         
  -1   6  15          0.33         -1.03        41.57 o                         
   0   6  15       1056.13       1141.26       140.74 o                         
   1   6  15        344.00        344.09        82.44 o                         
 -12   0  16       1846.10       2026.40       180.75 o                         
 -11   0  16          4.66        -25.35        38.81 o                         
 -10   0  16       1584.13       1492.07       145.91 o                         
  -9   0  16        265.18        246.47        62.09 o                         
  -8   0  16       1710.79       1829.09       149.02 o                         
  -7   0  16       2874.67       2888.25       184.55 o                         
  -6   0  16       1179.00       1344.95       123.49 o                         
  -5   0  16       4406.31       4376.53       216.28 o                         
  -4   0  16         36.35         -1.55        31.39 o                         
  -3   0  16       1142.71       1358.06       117.80 o                         
  -2   0  16        918.04        791.14        91.24 o                         
  -1   0  16       3737.08       3606.26       189.55 o                         
   0   0  16        610.86        633.84        83.31 o                         
   1   0  16       2472.59       2681.80       169.54 o                         
   2   0  16       4871.74       5309.27       245.78 o                         
   3   0  16       1335.02       1508.11       130.39 o                         
   4   0  16       1608.67       1869.97       150.57 o                         
   5   0  16         34.10         12.76        35.01 o                         
   6   0  16        898.17        996.56       118.66 o                         
   7   0  16        237.59        175.23        57.26 o                         
 -12   1  16         16.01         21.74        31.60 o                         
 -11   1  16        101.62         45.42        65.80 o                         
 -10   1  16         56.58         -5.87        27.41 o                         
  -9   1  16        650.43        700.46        75.11 o                         
  -8   1  16          1.32        -31.28        31.28 o                         
  -7   1  16        516.12        478.25        54.32 o                         
  -6   1  16        206.63        189.46        36.57 o                         
  -5   1  16          2.15        -20.56        23.62 o                         
  -4   1  16        634.30        620.14        57.41 o                         
  -3   1  16         41.89         19.40        25.48 o                         
  -2   1  16       1509.65       1445.75        83.79 o                         
  -1   1  16        160.43        144.91        39.32 o                         
   0   1  16        297.15        251.53        38.82 o                         
   1   1  16        148.51        192.86        36.50 o                         
   2   1  16       1466.67       1426.45        89.50 o                         
   3   1  16        368.68        404.52        52.15 o                         
   4   1  16          6.89         36.17        25.24 o                         
   5   1  16        408.95        495.02        58.52 o                         
   6   1  16          3.59        -15.69        50.71 o                         
   7   1  16        284.91        162.30        52.78 o                         
 -11   2  16        108.77        150.84        36.24 o                         
 -10   2  16        915.80        798.00        75.27 o                         
  -9   2  16        267.62        235.79        51.22 o                         
  -8   2  16        445.66        430.60        53.49 o                         
  -7   2  16        634.97        640.68        62.53 o                         
  -6   2  16          7.12         12.91        23.30 o                         
  -5   2  16       2655.81       2725.51       117.89 o                         
  -4   2  16          9.49         18.28        49.93 o                         
  -3   2  16        687.27        730.74        59.57 o                         
  -2   2  16         35.72         64.38        27.08 o                         
  -1   2  16       1034.61       1018.94        68.87 o                         
   0   2  16        622.92        663.37        73.56 o                         
   1   2  16        714.47        883.76       111.94 o                         
   2   2  16       1681.24       1598.49       148.16 o                         
   3   2  16          3.89        -33.98        42.08 o                         
   4   2  16       1029.10       1166.44       130.91 o                         
   5   2  16          2.74         15.01        42.95 o                         
   6   2  16        223.17        274.06        75.37 o                         
   7   2  16        245.13        269.58        73.30 o                         
 -11   3  16        949.12        836.16       124.87 o                         
 -10   3  16        244.49        299.07        77.44 o                         
  -9   3  16       1110.24       1137.99       140.57 o                         
  -8   3  16        434.95        478.96        91.07 o                         
  -7   3  16        465.81        452.57        88.65 o                         
  -6   3  16       2335.86       2159.38       179.20 o                         
  -5   3  16        149.01        168.51        63.47 o                         
  -4   3  16       1957.49       1946.89       163.51 o                         
  -3   3  16         62.18         -7.93        33.80 o                         
  -2   3  16       5484.50       5426.90       271.65 o                         
  -1   3  16       1212.16       1149.71       126.77 o                         
   0   3  16       1926.41       2084.87       169.89 o                         
   1   3  16        263.77        428.43        95.55 o                         
   2   3  16        846.72        831.67       113.83 o                         
   3   3  16       3306.13       3291.33       220.77 o                         
   4   3  16        240.25        305.62        77.10 o                         
   5   3  16        908.07        976.20       130.91 o                         
   6   3  16         78.55        144.02        70.02 o                         
  -9   4  16         10.52        -21.04        47.60 o                         
  -8   4  16        116.82        180.24        67.44 o                         
  -7   4  16         16.27         76.75        50.02 o                         
  -6   4  16        105.01        100.72        41.39 o                         
  -5   4  16          0.43         54.85        45.88 o                         
  -4   4  16         23.41          1.38        48.12 o                         
  -3   4  16        115.16         83.99        56.92 o                         
  -2   4  16        113.23        101.93        57.78 o                         
  -1   4  16         11.88         63.30        51.74 o                         
   0   4  16         11.13        -15.35        40.01 o                         
   1   4  16        179.58         34.15        48.47 o                         
   2   4  16         93.90         18.80        39.32 o                         
   3   4  16         72.19        130.56        58.30 o                         
   4   4  16         97.90        156.43        61.92 o                         
   5   4  16        137.02        162.30        66.06 o                         
  -7   5  16        132.94        103.31        62.61 o                         
  -6   5  16        829.14        900.83       125.39 o                         
  -5   5  16        164.58        101.59        53.47 o                         
  -4   5  16       1417.93       1684.73       165.75 o                         
  -3   5  16          2.69        -46.91        46.91 o                         
  -2   5  16       2566.70       2723.37       210.25 o                         
  -1   5  16        691.18        802.87       120.73 o                         
   0   5  16       1164.21       1165.93       142.29 o                         
   1   5  16        399.48        383.41        90.38 o                         
   2   5  16          1.99         51.05        62.78 o                         
 -11   1  17        906.19        882.01        85.23 o                         
 -10   1  17       1305.31       1311.25        98.29 o                         
  -9   1  17       1351.27       1318.79        96.40 o                         
  -8   1  17        163.69        150.39        50.53 o                         
  -7   1  17       2770.18       2504.52       374.18 o                         
  -6   1  17        123.25         99.15        30.43 o                         
  -5   1  17       3959.55       4094.81       151.74 o                         
  -4   1  17        368.08        334.02        46.08 o                         
  -3   1  17        807.48        969.94        74.34 o                         
  -2   1  17        469.85        504.87        54.12 o                         
  -1   1  17       2021.97       2015.60       104.25 o                         
   0   1  17       1448.68       1572.57       146.95 o                         
   1   1  17         20.12         28.44        28.63 o                         
   2   1  17       2923.12       3100.15       134.49 o                         
   3   1  17         86.26         99.49        31.63 o                         
   4   1  17       1592.18       1587.16       100.66 o                         
   5   1  17        654.24        580.20        92.96 o                         
   6   1  17         74.59        187.65        75.89 o                         
 -10   2  17        628.00        573.35        66.88 o                         
  -9   2  17        280.79        343.15        53.79 o                         
  -8   2  17        623.23        695.89        67.51 o                         
  -7   2  17          7.87         34.03        32.68 o                         
  -6   2  17       2169.97       2155.55       111.28 o                         
  -5   2  17         23.27         58.33        27.43 o                         
  -4   2  17       1514.73       1504.95        89.16 o                         
  -3   2  17        300.45        292.52        65.89 o                         
  -2   2  17        461.36        627.29        98.48 o                         
  -1   2  17        612.95        563.82        89.86 o                         
   0   2  17         19.16         16.73        38.12 o                         
   1   2  17        924.75        976.55       121.77 o                         
   2   2  17         27.44        138.32        61.92 o                         
   3   2  17       1371.09       1225.08       136.60 o                         
   4   2  17        120.55         91.58        52.43 o                         
   5   2  17        803.90        826.84       119.70 o                         
 -10   3  17        331.25        262.51        79.17 o                         
  -9   3  17        190.61        303.55        76.75 o                         
  -8   3  17         36.09         -7.59        43.12 o                         
  -7   3  17         64.71         73.47        52.78 o                         
  -6   3  17        199.07        121.25        61.57 o                         
  -5   3  17        438.62        438.26        86.93 o                         
  -4   3  17        218.40        151.09        55.36 o                         
  -3   3  17         24.90        -46.40        59.16 o                         
  -2   3  17         15.37          4.31        47.43 o                         
  -1   3  17        252.66        319.59        80.20 o                         
   0   3  17        962.01        931.53       119.87 o                         
   1   3  17        401.32        485.34        93.83 o                         
   2   3  17       1148.95       1099.70       136.94 o                         
   3   3  17          3.13        -31.39        51.57 o                         
   4   3  17         19.79        110.04        56.05 o                         
   5   3  17         37.61        173.85        69.85 o                         
  -8   4  17       1665.45       1587.80       167.82 o                         
  -7   4  17        195.42        214.21        66.75 o                         
  -6   4  17       1270.99       1138.33       137.63 o                         
  -5   4  17         18.03        -35.01        57.78 o                         
  -4   4  17       1916.35       2123.33       183.17 o                         
  -3   4  17        791.37        746.99       112.97 o                         
  -2   4  17       1244.70       1330.64       146.09 o                         
  -1   4  17       2239.53       2255.45       189.38 o                         
   0   4  17       1201.41       1111.94       136.94 o                         
   1   4  17        759.00        760.61       124.70 o                         
   2   4  17         59.89         69.16        54.50 o                         
   3   4  17       2849.06       3182.50       234.57 o                         
  -5   5  17       1129.06       1012.42       134.87 o                         
  -4   5  17         95.73         -1.55        45.36 o                         
  -3   5  17        247.18        332.01        90.72 o                         
  -2   5  17        212.18        160.75        62.95 o                         
  -1   5  17        159.48        288.89        85.03 o                         
   0   5  17        656.86        592.79       107.97 o                         
 -10   0  18        300.13        258.37        74.68 o                         
  -9   0  18       1060.88       1011.22       122.97 o                         
  -8   0  18        128.44         76.41        35.53 o                         
  -7   0  18       2731.54       2937.75       195.24 o                         
  -6   0  18        584.11        531.39        84.86 o                         
  -5   0  18       2615.68       2692.50       179.03 o                         
  -4   0  18       1560.93       1686.11       143.15 o                         
  -3   0  18        427.93        417.73        70.71 o                         
  -2   0  18       4314.37       4233.73       221.46 o                         
  -1   0  18          0.59         25.01        33.63 o                         
   0   0  18       4167.89       4427.59       225.94 o                         
   1   0  18        370.69        315.28        62.09 o                         
   2   0  18       2990.27       2938.27       193.17 o                         
   3   0  18        550.30        759.58       101.59 o                         
   4   0  18       1272.41       1353.58       135.74 o                         
   5   0  18        703.07        707.66       107.62 o                         
 -10   1  18        421.43        303.82        49.21 o                         
  -9   1  18        115.62        161.28        39.86 o                         
  -8   1  18        127.53        119.93        35.55 o                         
  -7   1  18         37.59          0.50        23.43 o                         
  -6   1  18        379.69        358.98        60.88 o                         
  -5   1  18         94.52        109.85        31.51 o                         
  -4   1  18         34.57         29.24        51.14 o                         
  -3   1  18       1113.71       1114.82        79.49 o                         
  -2   1  18         92.56         77.21        29.49 o                         
  -1   1  18        525.24        539.74        56.86 o                         
   0   1  18         21.73         18.26        25.70 o                         
   1   1  18        520.02        514.04        56.43 o                         
   2   1  18          0.57        -16.90        42.60 o                         
   3   1  18        410.56        291.31        67.78 o                         
   4   1  18        110.80        125.04        53.64 o                         
  -9   2  18       1046.37        917.56       122.28 o                         
  -8   2  18         40.59        113.32        50.36 o                         
  -7   2  18        267.42        235.43        66.92 o                         
  -6   2  18        854.64        917.74       120.04 o                         
  -5   2  18       1268.37       1484.83       147.98 o                         
  -4   2  18        307.02        151.09        55.71 o                         
  -3   2  18        277.20        233.53        67.44 o                         
  -2   2  18       1277.43       1424.64       142.98 o                         
  -1   2  18          6.97         -4.66        42.43 o                         
   0   2  18       1156.66       1168.34       135.74 o                         
   1   2  18        313.24        375.13        79.17 o                         
   2   2  18        984.37       1121.77       133.84 o                         
   3   2  18        383.06        287.51        78.65 o                         
   4   2  18        178.29        106.24        56.23 o                         
  -8   3  18       1513.23       1537.95       161.26 o                         
  -7   3  18        392.82        303.90        79.68 o                         
  -6   3  18        942.10       1031.40       128.84 o                         
  -5   3  18        923.63        967.75       128.49 o                         
  -4   3  18        573.41        702.66       111.42 o                         
  -3   3  18       1869.69       1924.64       177.82 o                         
  -2   3  18         40.69         62.26        53.29 o                         
  -1   3  18       2164.92       2038.13       179.55 o                         
   0   3  18         97.78         73.47        55.36 o                         
   1   3  18       1543.84       1507.77       159.88 o                         
   2   3  18        104.26         87.79        60.88 o                         
   3   3  18       1234.35       1409.11       159.02 o                         
  -6   4  18          8.28         79.17        65.02 o                         
  -5   4  18          0.69         67.44        52.95 o                         
  -4   4  18         92.00        107.97        58.99 o                         
  -3   4  18         21.64          6.90        41.74 o                         
  -2   4  18         57.05        -48.98        56.74 o                         
  -1   4  18          5.14         40.53        47.26 o                         
   0   4  18          2.58         99.35        59.85 o                         
   1   4  18          0.88         77.44        67.44 o                         
  -8   1  19        584.48        549.86        64.47 o                         
  -7   1  19        944.68        996.18        83.17 o                         
  -6   1  19       2306.62       2249.25       120.08 o                         
  -5   1  19        364.81        390.07        87.27 o                         
  -4   1  19       1987.09       1799.13       106.00 o                         
  -3   1  19          5.65        -23.13        23.13 o                         
  -2   1  19       1685.58       1618.84       148.33 o                         
  -1   1  19        481.39        411.87        79.34 o                         
   0   1  19        749.62        820.63       109.52 o                         
   1   1  19        597.04        670.58       100.21 o                         
   2   1  19        231.63        239.57        69.51 o                         
   3   1  19        812.18        764.58       109.69 o                         
  -8   2  19        300.60        287.00        77.96 o                         
  -7   2  19        450.40        512.08        93.65 o                         
  -6   2  19        553.93        504.31        93.65 o                         
  -5   2  19        771.49        804.76       109.35 o                         
  -4   2  19         23.68         51.57        52.60 o                         
  -3   2  19        660.02        728.19       107.45 o                         
  -2   2  19         24.21         -8.11        39.67 o                         
  -1   2  19        293.13        342.53        80.89 o                         
   0   2  19        302.33        369.78        85.55 o                         
   1   2  19        349.71        355.64        77.44 o                         
   2   2  19        522.04        477.24        88.82 o                         
  -6   3  19        300.89        384.79        85.20 o                         
  -5   3  19          1.97        -57.09        57.09 o                         
  -4   3  19        230.12        163.33        61.06 o                         
  -3   3  19          4.19        -44.15        47.60 o                         
  -2   3  19        168.71        280.44        75.37 o                         
  -1   3  19        204.00        263.71        74.85 o                         
   0   3  19        212.22        229.22        71.23 o                         
  -7   0  20          0.12         30.70        35.18 o                         
  -6   0  20       1513.99       1693.52       156.26 o                         
  -5   0  20         29.08        -22.94        42.08 o                         
  -4   0  20       1656.27       1717.50       151.43 o                         
  -3   0  20        827.10        816.67       104.17 o                         
  -2   0  20        984.34        975.51       112.45 o                         
  -1   0  20       2222.62       2129.37       166.09 o                         
   0   0  20        890.01        960.68       113.32 o                         
   1   0  20       1438.05       1681.80       149.19 o                         
  -6   1  20         34.18         53.12        46.05 o                         
  -5   1  20        557.22        595.04        98.14 o                         
  -4   1  20        200.42        200.24        58.99 o                         
  -3   1  20        436.93        463.61        84.51 o                         
  -2   1  20        251.90        277.68        72.09 o                         
  -1   1  20         77.37         56.74        44.84 o                         
   0   1  20        330.88        266.65        70.71 o                         
  -5   2  20        354.35        385.31        86.24 o                         
  -4   2  20        818.68        796.14       110.56 o                         
  -3   2  20          7.22         23.97        42.95 o                         
  -2   2  20        225.61        290.27        73.47 o                         
  -1   2  20        368.11        472.06        86.41 o                         
                                                                                
